# Supplementary material for: CHN1 as a potential predictive genetic biomarker for atopic dermatitis-related depression
Source: Front Immunol. 2025 Nov 17;16:1677275. doi: 10.3389/fimmu.2025.1677275 (PMC12665567; doi:10.3389/fimmu.2025.1677275)
Supplement: Supplementary Figure 1 — (A). Venn diagram screening overlapping DEGs identified by different analytical model. (B). Determination of soft-thresholding power in WGCNA. (C). Heatmap of the Topological Overlap Matrix for all genes. [file DataSheet1.zip]

Archive with 55 entries (53 files):
- Raw data/
- Raw data/fpkm_wgcna.txt
- __MACOSX/Raw data/._fpkm_wgcna.txt
- Raw data/DEG.txt
- __MACOSX/Raw data/._DEG.txt
- Raw data/GSVA_FPKM.xlsx
- __MACOSX/Raw data/._GSVA_FPKM.xlsx
- Raw data/.DS_Store
- __MACOSX/Raw data/._.DS_Store
- Raw data/CHN1-IHC/
- Raw data/th17.txt
- __MACOSX/Raw data/._th17.txt
- Raw data/CHN1qpcr.xlsx
- __MACOSX/Raw data/._CHN1qpcr.xlsx
- Raw data/svm.R
- Raw data/th1.txt
- __MACOSX/Raw data/._th1.txt
- Raw data/th2.txt
- __MACOSX/Raw data/._th2.txt
- Raw data/trait_wgcna.txt
- __MACOSX/Raw data/._trait_wgcna.txt
- Raw data/CXCR6:CHN1τ¢╕σà│μÇoμòúτé╣σ¢╛.prism
- __MACOSX/Raw data/._CXCR6:CHN1τ¢╕σà│μÇoμòúτé╣σ¢╛.prism
- Raw data/lasso_svm_All_Venn_data1.csv
- __MACOSX/Raw data/._lasso_svm_All_Venn_data1.csv
- Raw data/Treg.txt
- __MACOSX/Raw data/._Treg.txt
- Raw data/CHN1-IHC/Layout 1.pdf
- __MACOSX/Raw data/CHN1-IHC/._Layout 1.pdf
- Raw data/CHN1-IHC/NAD-1.jpg
- __MACOSX/Raw data/CHN1-IHC/._NAD-1.jpg
- Raw data/CHN1-IHC/NAD-3.jpg
- __MACOSX/Raw data/CHN1-IHC/._NAD-3.jpg
- Raw data/CHN1-IHC/NAD-2.jpg
- __MACOSX/Raw data/CHN1-IHC/._NAD-2.jpg
- Raw data/CHN1-IHC/NAD-6.jpg
- __MACOSX/Raw data/CHN1-IHC/._NAD-6.jpg
- Raw data/CHN1-IHC/NAD-7.jpg
- __MACOSX/Raw data/CHN1-IHC/._NAD-7.jpg
- Raw data/CHN1-IHC/NAD-5.jpg
- __MACOSX/Raw data/CHN1-IHC/._NAD-5.jpg
- Raw data/CHN1-IHC/NAD-4.jpg
- __MACOSX/Raw data/CHN1-IHC/._NAD-4.jpg
- Raw data/CHN1-IHC/DAD-1.jpg
- __MACOSX/Raw data/CHN1-IHC/._DAD-1.jpg
- Raw data/CHN1-IHC/DAD-3.jpg
- __MACOSX/Raw data/CHN1-IHC/._DAD-3.jpg
- Raw data/CHN1-IHC/DAD-2.jpg
- __MACOSX/Raw data/CHN1-IHC/._DAD-2.jpg
- Raw data/CHN1-IHC/DAD-6.jpg
- __MACOSX/Raw data/CHN1-IHC/._DAD-6.jpg
- Raw data/CHN1-IHC/DAD-5.jpg
- __MACOSX/Raw data/CHN1-IHC/._DAD-5.jpg
- Raw data/CHN1-IHC/DAD-4.jpg
- __MACOSX/Raw data/CHN1-IHC/._DAD-4.jpg
