# Supplementary material for: CHN1 as a potential predictive genetic biomarker for atopic dermatitis-related depression
Source: Front Immunol. 2025 Nov 17;16:1677275. doi: 10.3389/fimmu.2025.1677275 (PMC12665567; doi:10.3389/fimmu.2025.1677275)
Supplement: Supplementary Figure 1 — (A). Venn diagram screening overlapping DEGs identified by different analytical model. (B). Determination of soft-thresholding power in WGCNA. (C). Heatmap of the Topological Overlap Matrix for all genes. [file DataSheet1.zip › Raw data/fpkm_wgcna.txt]

id	AD25	AD32	AD35	AD38	AD41	AD43	AD46	AD47	AD49	AD50	AD52	AD90	AD26	AD39	AD40	AD42	AD44	AD63	AD64	AD70
A1BG	0.875002616	0.688654007	1.320667091	1.38435435	1.374237763	0.679286344	0.942587501	0.912087481	0.664596144	0.53026432	1.51530723	1.147715234	0.38190155	1.277023672	1.46317256	0.617775575	1.303579347	1.45345725	1.588768051	1.521705988
A1BG-AS1	1.06977902	0.758118612	0.9883697	1.975479499	2.293190691	1.384646044	0.988069206	1.754557884	1.41174186	0.566138929	1.149530877	2.254295525	0.502852347	0.883475981	2.429419923	1.011553123	1.427458427	1.918685762	0.912139378	2.882911937
A1CF	0	0	0	0	0	0	0	0	0	0	0	0	0	0.003240467	0	0	0	0	0	0
A2M	0.028253378	0.005929674	0.032593874	0.022632952	0.062179316	0.14227331	0.03545902	0.016990863	0.057998549	0.011808247	0.021745991	0.010980482	0.036091908	0.08835949	0.053994376	0.037401846	0.023223116	0.054571369	0.063763324	0.022334133
A2M-AS1	1.248035253	0.594070872	0.445289005	0.206136991	0.283159198	0.485925211	0.242215942	0.631895122	0.290532383	0.443633281	0.396117415	0.48754056	1.109426028	0.375556005	0.23359141	0.525167995	0.912145935	0.546729187	0.831521625	0.483111578
A2ML1	0	0	0	0	0	0	0	0	0	0	0	0	0	0	0	0	0	0	0.005161901	0
A3GALT2	0.057854523	0.182133165	0.055618807	0.17379585	0	0.121388942	0.816857283	0.028993532	0.089072845	0.27202254	0.222646641	0.028105955	0	0.090466989	0.027641109	0	0.029721275	0	0.059349245	0.028583542
A4GALT	0.024490418	0.051399235	0.007848005	0	0	0.025692597	0	0.032728699	0.00837899	0	0	0.007931694	0.026070803	0.076591225	0	0	0.016775098	0	0	0.008066473
A4GNT	0	0	0	0	0	0	0	0	0	0	0	0	0	0	0	0	0	0	0	0
AAAS	9.668078342	8.376657576	8.33138945	13.4547032	12.55065696	8.224231255	7.700034537	16.49569946	11.22901769	8.157801509	12.78973947	19.3897109	7.008016825	10.34386233	11.3198586	8.683267673	12.13907271	19.13458679	14.45267323	19.95487598
AACS	1.865562046	1.512325624	2.226962407	3.426249923	2.078490191	2.20757777	2.043593989	2.862355482	2.423010243	1.48733288	2.883671461	1.889909245	1.242394118	2.774311988	2.382453859	1.76541668	2.080285022	2.962928568	2.349118291	3.442169044
AADAC	0	0	0	0	0	0	0	0	0	0	0	0	0	0	0	0	0	0	0	0
AADACL4	0	0	0	0	0	0	0	0	0	0	0	0	0	0	0	0.012898292	0	0	0	0
AADAT	0	0	0	0	0.039549776	0	0	0.009906608	0	0	0.038037327	0	0.010521784	0.051518442	0	0	0	0	0	0
AAGAB	11.61026002	13.59123286	10.19436002	9.538911396	9.553479894	8.62832663	11.51640439	9.46795289	9.58095493	11.82231292	7.77457918	10.14790307	10.32790016	11.245906	9.522265202	11.48673335	9.196938232	9.531482935	9.944297453	10.8963225
AAK1	8.136318342	5.410216735	6.038878278	6.599560003	4.748906087	6.992034884	6.274223939	6.172645817	8.536316713	6.341231075	6.238657371	3.969643006	5.799553296	8.050227918	4.745999505	8.161008761	7.922768725	7.210608269	5.799666992	5.931947687
AAMDC	0.728682069	0.363449652	0.341613096	0.351316464	0.467960593	0.523790792	0.282260053	0.333617322	0.447828314	0.418280998	0.428427265	0.415181219	0.205896866	0.534551411	0.537255944	0.466436288	0.577687804	0.430053738	0.332225868	0.426680732
AAMP	17.93266584	21.21874085	14.64308648	25.30190201	23.16564496	17.06325908	17.56652833	23.12178506	20.05733874	15.37513	19.39715856	34.57457215	12.7422947	18.77111062	27.13449811	12.32553745	18.71301884	28.52201018	28.07089033	28.73052317
AANAT	0.03528528	0.006171245	0.016960862	0	0.005882951	0.006169559	0.006150599	0.017683058	0	0.024578613	0.045263814	0.045711275	0.037562266	0	0.011238814	0.006487595	0.030211511	0.01703837	0.006032818	0.005811002
AAR2	5.835158291	7.318760446	7.345991017	8.578960266	6.16150226	4.197663798	6.296519452	7.380283162	8.337357648	6.067848004	10.09626732	7.712300457	4.121417275	9.684441626	7.451991166	4.414049991	5.595637032	7.361670781	7.857700686	6.763402926
AARD	0.012916887	0	0.02483546	0.025868348	0.02584287	0	0.013509304	0.012946479	0.066289481	0.013496244	0	0.012550149	0.013750424	0.215446483	0.012342582	0.156744373	0.079628628	0.174642671	0	0
AARS1	6.29391393	4.101944116	2.731503206	6.285094071	6.390873223	6.223496609	2.800521506	8.508914142	5.125640735	2.357001041	4.158397284	9.745864621	2.511378654	2.746543043	5.948258961	3.286403843	7.094763258	5.795630174	3.630137911	9.315931193
AARS2	2.078633481	1.964311002	1.590050953	3.01021895	2.062596227	2.221702998	2.612267227	3.209101136	2.821738913	1.523809041	2.376162219	3.094573914	1.481127817	2.597953644	1.986214124	1.762959842	2.985371891	4.128201408	3.106791761	3.588864531
AARSD1	0	0	0	0	0	0	0	0	0	0	0	0	0	0	0	0	0	0	0.022997832	0
AASDH	2.266439424	1.291766961	1.277407555	1.771078632	1.973830177	2.219180897	1.766170542	1.790580279	1.797160679	1.708743277	1.286942888	1.26512252	1.769309279	1.802125789	1.426794297	1.70115867	2.438233614	1.261786087	1.518084875	1.831128091
AASDHPPT	12.33956345	6.992087762	9.504084617	4.735618226	8.330163811	11.22706733	6.796714173	6.843182449	8.067734788	9.085597161	7.340806721	4.818693839	9.032643815	5.595239499	5.053254344	11.33416158	9.326230938	4.935741935	4.271186661	3.65918264
AASS	2.51410538	1.22622321	1.361662484	0.810453128	1.173999598	2.053760829	0.867652929	0.97853914	0.976116568	1.125801317	0.530484166	0.6586018	1.249318832	1.096861983	0.217514268	1.568103835	0.291055113	1.099193296	0.596764265	1.59950572
AATBC	2.265461319	1.438546998	0.909527165	3.17073482	3.875817806	2.241629763	0.511567188	1.986819932	1.631652562	1.687884673	1.337477786	4.020832551	0.876964818	0.959426226	2.693619491	1.753688078	1.626706538	1.790073815	0.864894556	4.362614454
AATF	25.17235703	25.64716735	19.35692275	27.17481862	26.65993413	23.14088553	22.16919327	26.16500348	24.24604299	20.01845794	25.39188028	37.27213573	17.06497593	31.4925592	31.58176367	19.93248437	24.49198832	30.40852685	22.48077147	30.20526343
AATK	0.440078392	2.083763281	0.83582539	1.19840024	2.07768657	1.047227287	0.426584318	0.398053747	1.255936801	1.284123328	0.59378999	1.772907741	0.308509233	0.464361116	0.82051084	0.846629971	0.562440366	2.000635458	2.312295656	1.553790793
ABALON	0.015550493	0.212137762	0.164445201	0.140141741	0.046667904	0.179452149	0.178900664	0.062344474	0.287298539	0.194975693	0.224416231	0.151089816	0.148985804	0.081054239	0.074295467	0.068619187	0.191727995	0.18021456	0.111665776	0.092194316
ABAT	3.334922338	3.591140951	3.140809061	4.839196709	2.831802808	4.159703761	2.250895625	3.352279191	3.23888122	3.216074289	2.443697318	3.725330399	2.647115339	3.208725548	3.848987121	3.160284461	2.724236015	2.785343208	2.719959846	3.793422348
ABCA1	2.891589401	8.771895826	3.700996613	3.462024026	3.023443173	4.987280064	9.830907751	2.601838002	4.459187887	8.264714529	1.649498109	2.505612948	4.225317054	5.480423789	2.445154627	3.974053363	2.877478048	1.891905141	1.3591878	1.71939565
ABCA10	0.413849839	0.107350959	0.34421347	0.125717976	0.190717048	0.268304086	0.301522395	0.396155339	0.276820038	0.320665162	0.223687454	0.162647095	0.262353502	0.072711918	0.1199678	0.318043029	0.305768593	0.291897654	0.219426207	0.215953065
ABCA12	0	0	0	0	0.012468361	0	0	0.012492527	0	0	0.002997888	0	0	0	0	0	0	0	0	0
ABCA13	0.015624937	0.009837845	0.085119739	0.012516678	0.07711016	0.052454175	0.021788739	0.034453611	0.101570446	0.17196464	0.028061047	0.113353793	0.042137505	0.094473025	0.015925576	0.219483453	0.019264584	0.012071819	0.024577218	0.028819986
ABCA2	11.48230897	11.52974834	8.611058453	11.5190735	7.022208086	11.68726127	15.12663354	14.60351763	12.92962716	9.128234836	11.0539475	16.13580503	10.95696443	20.47210583	9.586701178	11.19355541	12.28782464	24.94000666	21.13564175	17.34961514
ABCA3	0.676837452	0.874884743	0.749792402	0.659789805	0.816078051	0.752383443	0.750071247	1.172578012	0.938543375	0.515175475	0.599433588	0.862310454	0.501019867	1.387795403	0.779519476	0.984015455	1.257274766	0.995634037	1.167935963	1.333161185
ABCA4	0.00403829	0	0	0	0	0	0	0.016190166	0	0	0	0	0	0	0	0	0	0	0	0
ABCA5	7.846495961	4.525859868	6.565389858	3.215508143	3.901147207	7.98540238	5.463272446	5.163510404	5.531861713	6.703943462	3.351470682	1.490076371	7.793092955	5.161660798	3.277782433	9.467390274	8.402740445	3.542529679	3.692301373	3.395724844
ABCA6	0.119636182	0.076945799	0.103882701	0.07728793	0.193029519	0.133606197	0.020181152	0.123778334	0.039611163	0.108872871	0.05198137	0.067493878	0.279362415	0.076439179	0.062689949	0.144750868	0.055512272	0.055905762	0.039589383	0.019066878
ABCA7	9.969376349	10.16628488	12.16667012	18.02269229	16.34563735	12.60149711	9.209130786	21.46317648	15.08625742	7.859178007	13.44780095	20.60726195	6.482013107	14.66894853	14.48475777	10.28759066	17.02497167	20.13709447	18.49423377	23.93629915
ABCA8	0	0	0	0	0	0	0	0	0	0	0	0	0	0	0	0	0	0	0	0
ABCA9	0.10431227	0.025260606	0.06171154	0.136590909	0.100335572	0.09259692	0.138468532	0.084445234	0.164717137	0.113182914	0.057899144	0.035082908	0.119585436	0.062735717	0.05750445	0.274406974	0.127786171	0.058118951	0.123469924	0.015857356
ABCA9-AS1	0.056582387	0	0	0	0	0	0	0	0	0	0	0	0	0	0	0	0	0	0	0
ABCB1	3.546155291	4.414576891	3.741594435	2.201868829	2.494026239	5.496406796	6.807555646	5.204665197	4.498062126	2.734412512	3.01941933	2.226768194	5.85755575	6.968388283	2.421757496	5.990432255	5.033004779	4.33695314	3.002354375	2.795054637
ABCB10	15.33397922	7.624606975	14.66483791	7.093266611	12.78945529	16.61793839	8.194173244	9.261384817	9.583440002	12.03860566	8.07981277	6.83290839	16.89284621	6.981265011	8.611908877	15.74218607	12.38175408	6.918091395	6.408794131	7.258235809
ABCB11	0	0.004063026	0	0.003877037	0.015492873	0	0	0.003880725	0	0	0	0	0.004121709	0.016145097	0	0.004271304	0	0.003739242	0	0
ABCB4	0.28454412	0.197769598	0.238022518	0.79186928	0.828056143	0.662928688	0.815485881	1.300049267	0.678935734	0.139000528	0.444414011	0.39495044	0.298972123	0.312036552	0.607345034	0.440275029	0.539147197	0.571009504	0.288104713	0.270208708
ABCB5	0	0	0	0.019181896	0	0	0	0	0	0	0	0	0	0	0	0	0	0.003700029	0.027511648	0
ABCB6	0.595823929	0.541876726	0.639625612	0.656283458	0.844381075	0.833428774	0.321961161	0.786298751	0.693094336	0.466911171	0.792982534	1.254298981	0.348850093	0.496900563	0.63575479	0.482015247	0.734614176	1.01656937	0.825143702	1.658296277
ABCB7	6.240526275	4.527961292	4.779682971	5.22996912	5.688673616	6.661716807	4.883267848	5.790068291	5.281544759	5.511076012	4.454973942	5.049658403	4.703051862	4.410871126	5.483063692	5.349754141	4.552458491	4.733109587	3.455230366	5.180009716
ABCB8	2.477051171	2.625743459	2.731879526	4.387855994	3.069102924	2.717363798	2.820792558	5.129286591	3.387776929	2.542171127	3.586842347	5.247143562	1.733391784	2.883719362	3.027732067	2.330340817	3.481670269	4.948354778	4.746729142	6.249502808
ABCB9	0.149346595	0.078360246	0.101347258	0.281499231	0.087881868	0.216583854	0.15160218	0.246546158	0.175831937	0.082612159	0.147911959	0.183516826	0.121576033	0.251849247	0.239243094	0.096914288	0.221142699	0.233315484	0.189253351	0.221358047
ABCC1	8.379804709	9.097664654	9.076218302	11.48502909	10.59583495	9.31784865	9.88686499	11.6391435	11.64260709	8.960372427	8.890787074	11.67545408	7.217267359	14.37361983	11.022123	7.344129354	10.99188273	10.8757975	10.75689507	12.44253431
ABCC10	2.928290919	2.375144849	2.259109602	3.917213503	3.28011159	3.21536385	2.76728877	5.034688019	3.23464101	2.583795501	2.488687819	5.084102559	2.273705978	4.324970855	3.594441689	3.295706249	3.696497837	4.94789226	4.377445206	5.741992918
ABCC11	0.00299854	0.015732954	0.00576533	0.003002553	0.008998786	0.003145731	0	0.006010818	0.015388509	0.012532129	0.002884886	0.002913405	0.003192038	0.003125873	0.00286522	0.016539456	0	0	0.030760096	0.002962911
ABCC12	0	0	0	0	0	0	0	0	0	0	0	0	0	0	0	0	0	0	0	0
ABCC2	0.462574398	0.340641214	0.343276256	0.946702434	0.556096527	0.489537983	0.691734515	0.890665561	0.653872601	0.496041102	0.5035995	0.417901214	0.384436807	0.774086318	0.465271161	0.693824846	0.7087381	0.771982457	0.437062877	0.66156027
ABCC3	2.439678733	8.553426419	3.684928223	3.362880761	5.335485067	3.657103573	1.564038591	6.7935476	4.636227735	2.277129235	3.123062662	5.489634006	7.29147637	4.20332911	2.628703822	2.956006982	1.982241941	3.115202525	5.131078977	18.55928722
ABCC4	2.00253413	5.459733052	2.918309514	1.169395909	3.736883517	2.352148733	1.107867139	2.858741722	1.840256687	2.675083279	1.037140208	1.912946901	4.538455504	1.787117811	0.997880407	2.147192081	1.772912032	1.069996408	1.221043524	4.049943778
ABCC5	2.790958592	2.281103862	2.070709286	3.556657327	2.593579481	3.180191499	1.970169971	3.624633486	3.208092156	2.14178352	1.688367948	2.143364511	1.182091868	2.795785343	2.273706395	2.099991955	3.415103717	1.836009105	2.334186558	4.073014744
ABCC6	0.212133251	0.280678646	0.239402691	0.845050838	0.382896928	0.377361275	0.212216278	0.244974336	0.520667352	0.269832342	0.239587146	0.730347499	0.314187645	0.21152668	0.898936947	0.396813946	0.426435687	0.102433784	0.449420005	0.287078187
ABCC8	0	0	0	0	0	0.019172593	0	0.018317359	0	0	0	0	0	0	0	0	0	0.004412386	0	0
ABCC9	0	0	0	0	0	0	0	0	0	0	0	0	0	0	0	0	0	0	0.012922055	0
ABCD1	4.379606308	5.619967268	3.698605185	7.397952662	6.938835133	4.577668306	3.939374089	5.311221535	5.182345011	5.342930946	4.547280009	11.81755442	2.292475576	4.288120487	9.155874503	3.44340112	4.955603424	5.616101806	4.732701915	8.256647216
ABCD2	1.936908181	0.435429915	1.020084374	0.784999356	1.113539927	1.142088929	0.437175943	1.074262342	0.927229555	1.087883729	0.873558593	0.403161289	1.103482347	0.58260329	1.054877236	1.398589467	1.862646016	0.57226072	0.259167376	0.978884652
ABCD3	10.98606035	6.618473351	7.865239858	4.459213432	7.417859384	9.910645251	7.47631912	7.473374426	7.252930358	9.127301512	7.555394861	4.486330239	13.6247468	7.337926796	4.928513303	12.587338	7.949121991	5.925886742	5.192853127	5.481835819
ABCD4	7.861779128	8.985554728	8.897249656	10.75999553	9.125004886	8.601434776	11.61894099	12.64679611	10.1276492	8.640882294	10.55174837	12.88900332	7.405619466	10.90592438	8.962109615	9.132930833	10.63942335	16.89033273	15.09209473	13.96727303
ABCE1	38.68277387	25.74892981	26.86811205	14.48447793	23.97485628	33.84863652	26.20422965	19.68710801	21.77039317	35.38247863	21.68830741	12.27912806	34.63056045	16.91271865	15.37149325	32.93113238	28.98122535	14.98432065	13.57363186	13.35289709
ABCF1	10.09885105	26.83113045	9.750368885	15.55146196	11.6238533	11.58839264	27.7139458	14.75614956	13.64815718	13.6029378	14.12258921	19.44691889	11.46292255	21.43592058	14.0761436	12.45421612	13.74246298	25.25529759	20.92458282	15.59518077
ABCF1-DT	0.054498321	0.057189143	0.314353809	0.163713771	0	0.114347042	0.284989087	0	0	0	0.314596013	0.158852995	0	0.284063013	0	0	0.223976902	0.15789517	0.055906333	0.107701525
ABCF2	1.019757853	0.912335481	1.055762165	1.387679436	1.438626367	1.33726933	0.847752825	2.103155076	1.234545297	1.024516081	1.396189197	2.299175152	1.106439821	1.628665593	1.630275925	1.060061846	1.665651953	1.167908052	1.649625826	1.750453109
ABCF3	10.56655737	16.78490316	13.63078253	16.35954787	11.30749727	10.98724266	19.21472195	16.7704447	16.99273056	12.66728788	16.44743487	25.55544068	10.70699815	25.91509562	13.01270907	11.22155963	14.5465574	25.54168975	33.76446396	23.18969465
ABCG1	1.710286252	2.121782416	1.23809817	4.051890886	1.759844534	1.948263987	3.884553312	2.602286216	2.241884962	1.630904045	2.029567341	1.536597502	1.088552664	3.576568198	1.732692646	1.338329469	1.971592309	2.114385224	2.491668707	1.936841636
ABCG2	0.074567358	0.117373614	0.337947319	0.122667463	0.095906071	0.011175386	0.066846252	0.090753513	0.005466854	0.066781631	0.040994873	0.093150298	0.141748653	0.188782266	0.025447134	0.076384542	0.087559005	0.118307702	0.103813109	0.110522002
ABCG4	0	0	0	0	0	0	0	0	0	0.006815053	0	0	0	0	0	0	0	0.025196408	0.026764063	0
ABCG5	0	0	0	0	0	0	0	0	0	0	0	0	0	0	0	0	0	0	0	0
ABCG8	0	0	0	0	0	0	0	0	0	0	0	0	0	0	0	0	0	0	0	0
ABHD1	0.150292476	0.205026999	0.202278454	0.285937866	0.150345389	0.315339988	0.220059628	0.33140093	0.123408187	0.109923447	0.057838373	0.131422818	0.111993674	0.141007206	0.258498419	0.033159551	0.293393817	0.275775261	0.354603448	0.326714681
ABHD10	9.315366724	7.65326553	11.62181763	8.011093114	10.12559914	8.961148797	8.228628891	9.934788572	9.345796925	8.821060506	9.653328143	6.96799941	9.928257712	8.040616803	6.6098996	9.045190037	9.037442917	7.491589259	9.646723308	8.4949477
ABHD11	2.893370219	3.006166958	3.263512915	3.083698637	1.905711493	1.908394566	2.726459972	3.617820225	2.543404802	2.963281353	2.838825493	6.387874122	2.576899939	2.777327806	3.366943994	2.575619179	3.04637316	4.634062733	6.288894171	5.307532176
ABHD11-AS1	0	0.196957958	0.120291838	0.125294683	0	0	0.261732049	0.188120824	0	0.130739515	0	0.060787298	0	0.195661162	0.119563868	0.483126948	0.064280897	0	0.064179997	0.06182022
ABHD12	6.327453559	8.572871476	7.605884833	9.121144839	6.946986415	6.154935048	8.996927191	7.283548834	6.853729849	10.11416433	7.42566045	10.09421046	5.118007822	8.708454292	8.519139585	5.669540167	5.942811982	9.366235311	8.862432644	7.908620498
ABHD12B	0	0	0	0.034630533	0	0	0	0	0	0	0	0	0	0	0	0.050869619	0	0	0.011825921	0
ABHD13	21.78882185	16.75289998	27.08845132	11.38137548	14.41338307	21.80381045	15.9129635	13.2570247	16.57166301	28.79622552	12.09760407	6.982478992	23.38260769	11.95913751	13.3169157	22.99587203	18.86261259	8.102783953	9.502435693	7.776388651
ABHD14A	1.832186529	2.534401789	2.268449042	3.641479564	2.388235094	2.213355403	2.032351819	4.507487889	2.364942515	1.276243335	2.8043608	4.801056078	2.482351339	1.736355156	2.281247201	1.408721004	2.481447664	4.691678702	3.161015379	5.403817913
ABHD14B	14.24378592	11.08605789	13.30811757	18.06870662	15.47567954	13.00663582	13.10636394	18.06155469	14.27084399	11.11441457	22.6879622	16.9187239	11.51763583	13.46885303	15.86149387	11.34624728	17.99089643	20.13548917	22.12321637	19.98992446
ABHD15	4.982944451	2.489987775	7.185577155	7.620191538	6.442807959	5.556490163	4.989904283	9.300721559	7.219440781	3.32928999	5.291420253	5.738951099	3.599480528	7.844824748	5.757400857	4.496713358	4.902044303	5.614321771	4.398829374	8.013631869
ABHD16A	12.60613709	20.19025291	14.88554562	17.22594322	16.59755518	13.78600212	18.71105415	14.80466635	15.74891446	14.31575188	15.10527883	28.31937407	10.36970685	18.8228171	17.5452774	10.61964587	13.13532011	21.69251348	21.29179692	22.43400977
ABHD16B	0	0.291584082	0	0.039748078	0.019854465	0.020821745	0	0.039785893	0.061114366	0	0.038190395	0.03856793	0	0	0	0.021895089	0.122353579	0	0.020360254	0
ABHD17A	20.88208874	29.47157097	23.15913137	31.472496	17.46015963	23.18289529	44.81335221	30.24498733	34.32164852	20.28363532	28.56623053	43.2301677	23.13755508	52.65251096	26.27886212	25.53736461	24.69476535	61.44649946	53.2519982	40.77858489
ABHD17B	7.260425049	5.432545473	13.32147417	6.336621591	6.704833827	10.80284808	7.164992935	9.556448071	9.699331248	9.467834299	9.499373022	4.714294348	10.32280402	6.523252872	6.323487586	10.65071723	9.128715877	4.917775066	5.557022761	5.973810293
ABHD17C	1.479002728	1.039069322	1.81948411	0.564781305	0.714685051	0.854696916	0.786526426	0.628131793	0.55318726	1.060784211	0.530589294	1.047312882	1.040734097	0.418117655	0.526972305	1.548625473	0.811311505	0.714173027	0.681460546	0.854564384
ABHD18	5.640623878	3.27795135	4.083559634	4.322440288	4.911415834	6.713262464	3.122747251	4.661756616	5.039304226	4.337359196	3.811384027	3.396822266	4.059356395	4.039910221	3.666799422	5.385778694	5.745856949	3.676015888	3.165517782	3.38640547
ABHD2	12.47945962	10.66103112	8.896874102	10.60679542	9.60444559	11.54012367	13.44783215	5.76354444	12.85173755	10.80285218	6.75806613	7.825689001	8.311093323	18.47207995	10.77476338	12.89610072	6.366492445	7.171097967	6.814061708	8.215499627
ABHD3	29.26499525	19.28225675	24.98474798	21.50098368	26.335852	27.86884053	18.21065925	22.09852776	27.05217887	29.66484423	16.53243734	21.93322357	24.32677348	15.91618119	17.86156245	36.01855291	26.99821412	23.1431627	17.01669867	22.72771333
ABHD4	3.750514532	6.762326967	3.389785224	3.212339451	3.415011881	4.111235129	4.675730561	5.109010393	3.695931859	3.508294066	2.960473763	5.125268362	2.927197486	5.460043056	4.084235987	3.600918692	2.930936684	5.356309177	4.317545009	5.471128524
ABHD5	7.223502335	6.068199341	7.018979464	3.536432152	7.187221887	9.878487801	6.819106746	3.111909065	6.169375044	11.9320383	3.86457994	4.124318527	6.181665248	5.112882777	6.721547462	8.503905498	4.740168217	2.356598348	3.463699758	3.671898094
ABHD6	1.802228287	1.525577859	1.155055613	1.840733029	1.838920051	1.474742572	1.621001265	1.710018037	1.529174243	1.443681674	1.248421206	1.716038013	1.189487013	1.841185043	1.584330478	0.795263777	1.394945062	1.345987406	1.121599521	2.05387201
ABHD8	2.275238193	2.098634303	2.549544865	4.28085053	2.725448254	3.010261471	1.924890541	2.992183621	3.198029188	2.861831644	2.872190729	4.787371835	1.604422595	1.76756193	3.946573766	1.406861346	2.352580112	2.967068289	4.073386875	3.522662648
ABI1	63.89637488	56.30380576	54.91726493	35.93627252	47.22499259	68.76466074	56.28556515	40.06446315	43.66239501	64.74167824	38.99684014	26.49879452	83.74511321	43.94384266	34.72434617	74.39629495	54.94787908	35.55505416	30.38185948	24.51430975
ABI2	7.300357681	4.791458755	4.870466397	6.500402164	6.083892028	7.114201191	4.256189586	6.084374505	7.191975589	4.759023036	4.3061029	2.22184219	5.445223686	5.136312745	3.906576158	5.862760777	7.245694066	3.585091301	2.920736398	4.441147929
ABI3	15.67156798	23.60081556	17.03735662	24.45699267	17.27814949	14.74429409	23.80084353	16.47613403	17.83072749	17.38482002	11.09965629	41.46823863	15.74223642	25.53100752	22.41438578	18.07921309	13.61795339	31.02635634	19.15492694	24.87541157
ABI3BP	0	0	0	0	0	0	0	0	0	0.004121554	0.015180453	0.00383263	0	0	0	0	0	0.003809521	0	0
ABITRAM	9.84578422	6.88311233	5.243753058	4.563053439	7.639040096	8.793490273	4.433781221	3.640075035	4.351268727	6.651456719	3.068962645	6.426689583	7.585229029	3.440489566	5.805793808	7.830063986	5.973144166	4.400876565	4.490533347	5.86729561
ABL1	5.824546094	6.205410591	5.729683853	7.752435997	5.610640023	5.946152487	8.013040319	7.679200933	7.916054426	5.413524801	7.094317842	6.165045864	4.420494689	10.30808643	5.901291834	4.800408274	6.171435089	7.546399861	6.813095493	5.922644104
ABL2	2.002477171	1.550372745	1.768507347	1.99364424	1.69264102	1.911805087	1.72956616	2.266350596	2.503781541	1.795968796	1.543105361	1.037044768	1.309617665	1.662019711	1.495965188	2.063205607	1.85465145	1.101115087	1.387822309	1.175849162
ABLIM1	20.7653703	8.144607169	15.95194382	20.69738179	19.73154105	18.12683531	15.02473696	22.82164937	24.02277619	11.53368729	19.71536945	6.832952636	7.97374199	13.49921481	12.55201622	10.60717489	23.0551893	12.65535738	7.868465683	16.6997994
ABLIM2	0.08815517	0.121416458	0.074154957	0.159995081	0.121256034	0.121383291	0.149822228	0.187758896	0.158344353	0.103622811	0.201432822	0.155244716	0.011730486	0.091898695	0.121088747	0.060781192	0.243420066	0.127703708	0.175213424	0.19054808
ABLIM3	0.976937211	3.641131323	2.061888227	1.120671079	1.950817948	1.350816634	0.520658408	2.423552693	2.32817443	1.732546627	0.885890594	2.192979052	4.080226898	1.521781542	0.611604121	0.652416055	1.503706301	0.838645834	2.683991897	6.331966893
ABO	0.58354213	0.195953334	1.638096263	1.472494184	0.555727693	0.715034294	0.175767997	0.233951595	0.450408733	0.80970226	0.229061035	0.64408261	0.54168513	0.204396311	0.218577991	0.061799485	2.307105193	2.006257522	0.196346851	2.633947059
ABR	6.79931088	9.929019943	8.152110999	12.54193225	8.396037416	6.759331128	11.5332551	8.029398862	9.302680129	9.016874276	7.770541453	13.1510426	5.586367166	14.93107283	10.91568117	6.919021613	7.920291406	12.34742477	12.88483338	12.07064027
ABR-AS1	0	0.011263585	0	0	0	0.011260508	0	0	0	0	0	0	0	0	0	0	0	0	0	0
ABRA	0	0	0	0	0	0	0	0	0	0	0	0	0	0	0	0	0	0	0	0
ABRACL	59.95501536	41.4911101	60.48007009	40.27018042	63.0873658	62.80115635	25.8612917	47.77759969	38.62313474	57.49620495	40.61774985	49.27699236	56.41552714	19.48542212	50.4922819	52.65415816	54.98819405	28.31137613	32.8526787	39.25165814
ABRAXAS1	13.42970378	4.86519843	7.668584116	5.149311442	12.22600818	13.30307225	4.940677398	6.182346707	7.785677576	9.716674063	7.18753242	3.501431548	8.484406495	3.419095149	6.525924082	9.886733788	11.99553377	4.275448313	3.00456059	4.987968306
ABRAXAS2	9.96038368	10.81763216	13.7270825	7.841471246	8.868957405	11.9525148	10.56289915	8.96593294	10.27440587	14.05638819	10.0902387	6.216472114	12.60512524	8.464351884	7.425764502	10.73549944	8.199294324	6.630641469	8.686592138	5.800998225
ABT1	11.01049418	14.07599118	15.28301061	16.2710238	10.08896232	9.546695808	17.08917741	17.94941985	16.54409294	12.51294439	17.66494561	14.42015991	9.376807751	16.24747776	12.17355592	9.007206722	12.76942321	18.29523765	16.99917246	15.83761349
ABTB1	23.4402003	27.06566717	23.00704292	32.83890932	30.50691571	27.50436582	27.32255769	34.78802026	33.60626034	26.21318473	34.24950428	42.05053471	18.20536949	34.15996133	31.93367307	19.61373302	28.64364872	42.41296808	47.66902289	44.27504732
ABTB2	0.211160162	0.753392631	0.336400234	0.265813755	0.350045752	0.11392742	0.435379658	0.114892412	0.272466659	0.39083252	0.261201277	0.644803898	0.12202695	0.48427966	0.270950495	0.17970043	0.099179986	0.448641178	0.179481554	0.709413804
ACAA1	22.1451673	33.0037946	28.38134844	38.07638054	34.15189924	22.55283242	24.02954226	31.81929794	30.73508929	29.25769354	33.59083213	48.51795171	18.38878431	30.18881703	33.55017886	24.22792663	25.61703854	39.83660575	35.74401439	36.61380451
ACAA2	13.38038091	9.74275492	10.14091853	8.699266352	12.93993372	8.986774742	10.47174186	10.6132677	14.20075637	12.41656767	9.448148303	17.96287512	9.743509777	8.497775144	10.70770853	10.57689952	10.81731508	13.52766596	9.244091103	16.98894009
ACACA	0.893449114	1.12507515	1.080500094	1.799662342	0.966301011	0.882969904	1.408410232	1.412028398	1.453967838	1.125638965	1.126180494	1.039182454	1.061376994	1.366038076	1.163045574	1.01419272	1.074959767	1.283017431	1.083898887	0.880274052
ACACB	0.787354434	1.234870208	0.5410533	1.112879384	0.992358993	1.106308453	1.513154909	1.065506036	1.604611661	1.217669492	1.389226501	0.632436632	0.614249426	0.957093994	1.026669016	1.100624138	1.393057378	1.375284975	1.589149993	1.724517516
ACAD10	3.934608617	3.037944761	3.44247714	7.229127223	5.098737012	4.612476238	3.32225385	5.499363573	6.031789648	3.628316578	5.369123196	6.530489624	2.3824563	4.5382029	5.484288753	3.40074697	5.444540262	4.699259165	6.10253288	6.891137146
ACAD11	0.247291826	0.240279362	0.361005822	0.531930413	0.201567984	0.297865019	0.450213958	0.31211793	0.423033983	0.363650889	0.264354124	0.1868772	0.185249827	0.572873598	0.385076327	0.171765654	0.197617504	0.256512456	0.065769103	0.280553972
ACAD8	6.511428234	5.838540898	5.353912126	7.214564217	6.916194502	6.736646527	6.666113966	8.208338627	6.688765125	5.675100646	5.0728185	6.856339635	5.663637149	7.770256622	5.877943707	6.266315788	6.983872272	6.518471871	7.765779663	8.699055997
ACAD9	5.39127479	5.04523497	10.10620527	6.664268189	6.030842629	4.318448163	5.864532276	6.118333899	5.600142097	3.951063661	4.646407378	8.565882398	3.001854533	5.462534861	5.96714936	3.921283381	4.873214863	6.594357152	6.007144639	7.55845289
ACADM	19.42481461	6.663716561	9.75086554	7.49549557	14.53941959	19.01716161	5.049569285	11.49152286	8.797145061	11.0670283	8.930176536	10.03666973	11.76684967	3.875663783	7.867927569	14.7951081	13.16433214	5.771228207	3.775445157	6.743173386
ACADS	2.901524433	3.821516434	3.444053417	4.565640463	4.339010045	4.488278695	3.297804183	4.881573835	4.877440041	3.882388058	3.959440265	8.227297766	2.994208057	5.000077448	4.427541553	2.563959858	3.726459129	8.563700045	8.473878632	5.704840388
ACADSB	7.286820692	3.393180111	5.249058193	5.371088241	4.879839063	6.487219748	4.106883776	5.629792311	5.48993654	4.8537045	5.116784725	2.846722808	4.266374604	4.552478957	3.365371233	6.341548679	8.199122998	3.772744158	3.140572658	3.87012758
ACADVL	57.6276723	71.60366327	52.51538222	71.60449125	66.15470314	47.61141973	73.99181628	66.82986857	79.48774419	79.83581119	81.08147218	122.9184089	46.50904096	69.8522627	81.84319031	55.62164375	79.18347151	128.9295039	131.8430476	126.2427786
ACAN	0	0	0	0	0	0	0	0	0	0	0	0	0.003515873	0	0	0.00364348	0	0	0	0
ACAP1	61.51005856	61.75187938	55.56150838	89.28262655	62.36148672	63.58571294	61.45975865	117.4237361	84.59827922	52.29405117	89.50418027	109.6631896	45.91638307	72.81785451	72.08197856	53.9367328	99.48500468	136.057825	123.0824375	121.6853537
ACAP2	55.73941357	36.44432134	42.19723059	23.54088202	47.61672013	62.01619151	31.7796626	26.83398472	34.83585805	53.10951307	24.92999155	14.9227231	52.76146079	21.02827949	32.12825929	62.12686922	41.90237367	14.386647	13.76847566	15.90511143
ACAP3	4.243448679	5.820228426	5.169039325	8.578680575	5.842933699	5.416061771	6.318764973	7.562682164	7.002654007	5.156424041	7.572789008	13.9166433	5.006535053	7.758826563	6.67268966	4.784605228	7.000637526	13.0010435	17.05529233	12.27926486
ACAT1	5.260343515	3.382698775	3.285068834	3.741949222	4.76544426	3.390604433	2.482323034	5.010883863	3.265446963	2.919626067	3.562916165	5.879684261	4.569434723	3.834220508	4.407200356	5.032395708	3.631980399	4.16980665	3.833495329	5.014875214
ACAT2	9.799193219	10.87988116	8.561264594	8.331511561	7.640534506	9.78580853	7.750200752	10.91293618	7.255694895	8.2011584	7.692313055	12.59989502	9.393578124	7.030442589	7.981495545	9.465604182	9.750928534	9.793142247	8.66870517	9.361604599
ACBD3	25.19168176	22.61444454	25.03577241	11.55853937	16.49475591	27.47640727	25.23308007	15.79018172	19.30569407	22.66366212	15.15696204	7.13996342	24.42652649	16.53498781	14.86428418	23.8465746	19.64778631	11.46669613	9.410374184	8.884879946
ACBD3-AS1	0	0.140833128	0.193530747	0	0	0	0.421085916	0.13451421	0.413249524	0.350565707	0	0	0	0.489670528	0	0.148052508	0.068945271	0.064805047	0.275348197	0
ACBD4	2.916870823	1.779236296	2.382838508	3.561042797	3.500039926	2.396790615	1.885992602	4.946997647	3.207725274	1.613929958	3.642676607	4.04864952	1.422532902	2.583876894	2.92448171	1.704005652	3.904873346	5.078865455	4.215655093	5.885107818
ACBD5	8.76388465	7.478817853	9.843026796	6.626168026	7.330268424	10.59547297	10.11471444	7.417998008	7.731162669	9.261849926	6.756508591	5.011506293	12.18579047	8.270736453	5.92098526	11.19276962	10.2658564	6.651661035	5.556564328	4.936439313
ACBD6	19.63684525	13.23324925	17.64587304	20.48815165	15.75163873	16.39898416	12.82993098	16.69973629	17.50078175	16.71539585	19.35495401	15.7882431	16.54292944	15.10252977	17.9764692	11.03334695	17.51865742	17.0192187	14.03988317	13.52366313
ACBD7	0.377590892	0.119791739	0.227929832	0.123101096	0.140548402	0.405338208	0.27551764	0.123218209	0.072104071	0.110100518	0.126725249	0.110914272	0.336522237	0.109848937	0.050344549	0.106558267	0.16239987	0.127206346	0.414370439	0.026030532
ACBD7-DCLRE1CP1	0.029681633	0.031147146	0.028534624	0.237770852	0	0.031138638	0.031042944	0.148748161	0.243721886	0.155064671	0	0.028838909	0	0.030942069	0.056723881	0.130975238	0	0.057330042	0.304484841	0.029328951
ACCS	3.247124494	10.76206211	3.741544232	15.00442016	3.056289708	9.961851987	3.339850318	13.92614623	5.78324217	10.76381311	12.61436164	18.65362709	2.876467351	5.377611277	11.15670459	14.33695555	13.13206209	7.739689448	9.693810044	17.74179368
ACCSL	0.047551026	0.083164715	0.152378253	0.095229328	0	0	0	0.079433271	0	0	0.015249566	0.061601268	0.033746353	0.049570289	0.015145611	0.01748558	0.081427061	0	0.016259849	0.109634037
ACD	4.434582851	4.487877786	3.545779863	4.368664653	4.450500582	3.98980785	5.07324802	5.998244338	4.153939322	3.388892505	4.832603642	8.268752894	3.131889047	5.176449161	5.704738901	4.33796721	5.278827103	7.345724354	6.271649408	9.430281774
ACE	0.435738896	0.321770799	0.574048572	0.398615205	0.468180625	0.276534425	0.247553509	0.598491646	0.071779662	0.292280414	0.439925437	0.804920627	0.234792046	0.358907757	0.195331846	0.124624094	0.414536418	0.649405238	1.070584422	1.483044708
ACE2	0	0	0	0	0	0	0	0	0	0	0.006197418	0	0	0	0.006155171	0	0.006618386	0	0	0
ACER1	0.186436697	0.17785627	0.260701212	0.373372414	0.15259282	0.106684611	0.301344131	0.220839051	0.452302314	0.26563484	0.847931751	0.148208206	0.180425089	0.159016718	0.372490069	0.280460293	0.661732446	0.867519108	1.425707544	0.887612307
ACER2	0.760313356	0.703988267	0.563725328	0.353297341	0.656187563	0.364931239	0.3482179	0.856689492	0.617167866	0.410188368	0.879706601	0.424888413	0.650675588	0.347086364	0.265911649	0.471455871	1.107952241	0.523108951	0.331354159	1.1932081
ACER3	8.802518371	6.240356186	6.944299781	7.068260265	9.518133072	10.38717856	6.514640863	3.902859243	6.627897422	11.66867985	5.886192124	5.673439751	9.907033487	5.835018083	8.725759702	12.72762432	7.459685758	3.199241523	4.976806115	3.475850277
ACHE	0	0.017684342	0.008100518	0.008437412	0	0.035359023	0.00881259	0	0	0	0	0.0081869	0	0.11419139	0	0.009295438	0	0.032550143	0.025931497	0
ACIN1	30.78509279	37.13515138	32.59475051	49.2533305	41.71272792	37.35121039	48.55324113	49.54276361	43.82414418	30.78656047	39.45288954	43.07514492	29.0007803	56.14791637	40.42013466	32.89315047	45.6412055	54.40001604	48.92351956	47.7899531
ACKR1	0	0	0	0	0	0	0	0	0	0	0	0.360606923	0	0	0	0	0	0	0.025382223	0
ACKR2	0.009897187	0.010385854	0.009514722	0	0.019801343	0.083064139	0.010351109	0.039679443	0.010158475	0.062046613	0.019044106	0.048080923	0.052679299	0.010317473	0.037828568	0.010918254	0.071181957	0.03823281	0.050764446	0.107575453
ACKR3	0.262726774	0.225571705	0.551070601	0.633779742	0.848189469	0.225510086	0.274776403	0.454840421	0.551583051	0.374332873	0.264258112	0.429313359	0.762765631	0.311231268	0.79878121	0.342528261	0.44171716	0.542055774	0.735039678	1.711032999
ACKR4	0.034651743	0.048483536	0.066625339	0.023132078	0.080882533	0.230233886	0.084562336	0.023154085	0.106699672	0.096549244	0.08890223	0.112226354	0.012295949	0.108369707	0.033111071	0.050968896	0.213617315	0.044619868	0.094792002	0.045653339
ACLY	19.96444004	17.15964318	17.38169528	21.30525365	21.50523611	22.04176672	15.64137734	23.34412163	19.991388	16.1353658	16.98255581	23.0902854	15.78914809	18.40795679	23.81339521	20.26104263	18.52994595	17.53014221	13.13587713	21.15235481
ACMSD	0	0	0.006144497	0	0	0	0	0	0	0	0	0	0	0	0	0	0	0	0	0
ACO1	0.93491456	0.870242616	0.706994807	1.034091053	1.064377783	0.894627675	0.900060709	0.752781704	1.252695054	0.952324602	0.545708682	0.581509052	0.224867139	1.096952603	1.072763693	0.789707969	0.594834097	0.585558359	0.605938921	0.568198506
ACO2	13.8015479	17.58180808	15.00070412	18.25100068	19.74128782	14.20761132	15.918114	18.22365424	16.07972959	13.33927351	16.17101278	24.54831902	10.17150383	18.73089416	20.88582887	12.63699796	14.56536921	21.10901807	15.57668075	20.9455925
ACOD1	0	0.043391297	0.013250591	0.027603347	0	0.028919629	0.014415377	0.013814804	0	0	0	0.241054055	0.102708684	0	0	0.152052064	0	0.013311144	0	0.068097261
ACOT1	0.294228413	0.486884089	0.52219998	0.441933272	0.622625388	0.284927466	0.733800581	0.975446639	0.685298876	0.508434225	1.110529941	0.54975893	0.265028242	0.802198295	0.356839851	0.237195405	0.499965267	1.169390344	0.545615877	0.615010714
ACOT11	0.122315013	0.076210332	0.036746344	0.072721733	0.091768557	0.032079795	0.039976511	0.026817706	0.098081374	0.035944079	0.058839451	0.040852017	0.036621026	0.115555161	0.08765752	0.050600224	0.058908934	0.095977095	0.133317323	0.075538527
ACOT12	0.026246198	0	0.006307987	0.026281324	0	0.041301847	0	0.032882908	0.006734776	0	0.01893854	0	0	0	0	0	0.01348331	0.006336813	0	0.006483584
ACOT13	1.558224058	0.666973334	0.611029755	0.992302058	1.285303772	1.491317816	0.407422505	1.17134539	0.764607058	0.721226196	0.815334055	1.739752127	0.727533962	0.334853218	0.966506817	1.364630399	1.158614928	0.726026057	0.602936242	1.181794154
ACOT2	2.070391514	2.270628591	2.843405446	3.553992576	2.398139449	1.812740465	3.256161478	1.607059167	2.476562441	2.569880832	2.306430633	2.646853553	1.922281739	3.294264273	2.960070549	2.369852589	3.086869461	3.066870721	2.443262608	2.461101646
ACOT4	0.969586517	0.169576544	0.679669414	0.707936339	0.484963939	0.402634276	0.612658451	0.890823798	0.331727945	0.464326073	0.446984028	1.197198576	0.129019333	1.221335228	0.386032148	0.512524434	0.767904427	1.053424838	0.331545542	0.978025415
ACOT6	0	0	0	0	0	0	0	0	0.017877481	0	0	0	0	0	0	0	0	0	0	0.068842764
ACOT7	2.844952712	2.079132159	2.991420532	2.619841911	2.439389426	1.865378136	1.859645527	2.953308549	2.255225031	1.857847788	1.61294591	5.355595767	3.096140991	2.078682915	2.5849657	2.171701545	2.675106103	2.796574188	2.488503643	3.928077988
ACOT8	6.140040734	7.681306935	5.671285468	8.101234072	7.972819649	5.456279835	6.547560504	8.953622615	6.302139302	6.239327943	6.324301378	10.43414714	4.28061093	7.229114776	8.075814523	4.303160004	6.259097409	8.813222732	8.151225196	10.75420317
ACOT9	8.676289257	16.23882936	14.52757956	13.66319945	12.50483672	9.159706489	15.08068792	13.55255586	13.12588825	10.2183165	8.723263669	18.96406032	9.754161392	14.81020873	12.65189522	10.32743391	9.428465388	12.27084614	14.15916566	13.86203177
ACOX1	5.906965611	4.650984266	4.834667508	5.035737591	6.082387535	7.311886991	4.824707636	4.160558643	4.0155916	6.79151377	4.475327849	4.134208612	4.730457063	5.106081644	5.648011995	6.376189026	5.574554855	3.1758605	5.210288344	3.671767104
ACOX2	0.085176036	0.089381551	0.058488939	0	0.085206024	0.038295915	0.076356451	0.060979406	0.012489243	0.127137728	0.128774807	0.236450592	0.064766078	0.088793052	0.162777947	0.026846692	0.087514001	0.070507465	0.049929504	0.024046845
ACOX3	1.211116119	1.103525541	0.602035555	1.473031729	1.223362441	1.022651548	1.217231688	1.024405332	1.382558499	0.993831733	1.040164078	1.670382527	0.559732008	1.324134019	1.670982039	1.01019457	1.274709831	1.460617005	1.121195979	1.541148828
ACOXL	0.005220379	0.001826044	0.013383051	0	0.003481478	0.014604362	0.00727974	0.006976451	0.003572132	0.005454527	0.00167417	0.018597925	0	0.001814021	0.024941363	0.003839301	0.012515233	0.003361052	0.00892542	0.0034389
ACOXL-AS1	0	0	0.035428418	0.018450929	0	0.009665387	0.009635683	0.009234241	0	0	0.017727858	0	0.039230661	0.057626233	0.017607008	0.040654518	0	0	0.009451164	0.009103662
ACP1	62.89039856	50.46011957	56.23606786	43.96399528	47.31560968	51.23751571	51.3372552	50.64448823	54.11760081	48.88940791	51.32655738	41.20910701	55.74409555	47.29077901	42.53277612	58.11093756	53.14534485	43.69978444	43.54273244	40.28935031
ACP2	2.735013652	6.760267729	2.130872702	4.52984458	3.397278957	3.100442654	2.209732729	4.027472104	3.805045222	3.846364553	3.017944494	8.375094478	1.97320085	2.526854354	3.542348	2.588195194	2.264050356	7.385731563	3.217883294	5.264141996
ACP3	2.412476846	2.415529937	1.588254081	2.678733588	2.669180271	2.472884991	1.727868663	0.956116069	2.618067499	3.401838519	1.356709085	1.551460536	1.405495007	1.41959844	4.471719394	2.874885057	1.313921964	0.801093923	1.978425997	2.575062696
ACP4	0	0	0	0.02208062	0	0	0	0	0	0	0	0	0	0	0	0	0	0	0	0
ACP5	8.618092305	13.81994668	5.925736034	10.75845754	7.70762962	7.259851779	13.95278538	20.77942955	8.259809915	13.00007171	8.703266844	15.13867507	5.802241202	15.7816042	10.72993479	7.366504596	7.38864595	15.95685234	11.43149726	10.92658971
ACP6	0.506112993	0.225536473	0.326591636	0.652579327	0.379140427	0.37579144	0.316628328	0.38682421	0.761421526	0.239052686	0.529174816	0.379473194	0.147608999	0.332463535	0.404112802	0.339075508	0.482013861	0.549038682	0.42198912	0.593725156
ACP7	0	0.006742011	0	0	0	0	0	0	0	0	0.006181272	0	0.006839388	0.006697621	0	0	0	0	0	0
ACRBP	11.09139537	35.61802873	9.721948483	10.2351615	14.57617882	7.284626856	7.148513665	19.36877522	14.19040294	11.9297234	14.48206827	32.88790667	18.091039	8.194077214	8.505321692	4.438427673	12.57692032	7.39604182	14.23040674	41.48993465
ACRV1	0	0	0	0	0	0	0	0	0	0	0	0	0	0	0	0	0	0	0	0
ACSBG1	0.102330109	0.392617619	0.230568023	0.211338308	0.185538622	0.191223	0.10033439	0.153846812	0.160829713	0.157038587	0.098451486	0.239240781	0.56168861	0.153346141	0.055001447	0.049388167	0.183993129	0.089560379	0.242752136	0.278064062
ACSBG2	0	0.010262295	0	0.009792529	0.009782884	0	0.04091185	0.088216606	0	0	0.00940877	0	0	0	0	0	0.010047873	0.00944449	0.040128405	0
ACSF2	3.579748606	6.15538204	4.262522909	7.521244103	4.09617161	4.414324837	3.770202403	6.470898558	4.550919152	3.438460347	4.555833645	6.065339063	2.326564676	5.983915183	6.373094194	3.658078356	4.800768077	7.144756423	6.494056832	5.597485032
ACSF3	1.611404905	1.42518863	1.092157233	2.238403029	2.078305882	3.706403624	1.45497145	2.336187469	1.896952176	1.265636996	1.499121022	2.196908147	0.68771903	2.140926768	1.753712158	1.228967122	1.921518042	2.330775167	1.295318247	2.236052377
ACSL1	37.23591687	116.5327284	57.61580396	35.8221972	37.63512512	55.34638864	87.02608831	14.27528816	47.80454058	136.9082986	30.24238311	55.6789426	75.45849411	45.59778035	49.97572848	63.89515107	21.81713175	25.45653646	67.88653271	25.88359861
ACSL3	8.06009358	9.053850423	7.682306572	5.148573519	5.722080267	9.062510516	7.908102233	5.366205258	5.195740249	8.959395886	5.34500149	4.768865451	9.195914483	6.460806192	4.958716879	8.727731197	5.751682272	4.494137625	4.430824975	4.330829516
ACSL3-AS1	0	0	0	0	0	0	0	0	0	0	0	0	0	0	0	0	0	0	0	0
ACSL4	31.28140027	27.59562121	30.7472915	15.79065881	27.58449559	39.8520098	27.0617336	14.89339238	22.11769339	37.2963718	15.2878973	13.46253375	37.05903249	18.03397489	21.4761586	34.04285961	20.7882064	9.044464681	9.196576199	10.82517064
ACSL5	23.95964083	14.33311237	14.84296683	16.04160579	21.7706102	24.04934735	13.88310889	20.6254468	16.61220359	13.40244668	10.36336147	21.87682001	16.60297308	12.74207874	14.35582636	22.33781468	26.33422383	19.15370545	14.317431	23.14780443
ACSL6	3.586191033	0.701624196	1.56519695	1.30858127	1.685147704	3.493498408	1.325901692	1.640546434	2.076615235	1.923420719	2.147016246	0.9955347	1.136963946	0.846362748	1.082784494	1.752975582	3.104722078	1.773610309	1.398494945	2.02919248
ACSM1	0.055951198	0.035228253	0.043031227	0.011205216	0.167912689	0.058697716	0.175551984	0.07851113	0.132085143	0.029230379	0.043064381	0.086980199	0.023824708	0.052494458	0.219200425	0.049378829	0.051738283	0.113473159	0.149231538	0.193502314
ACSM2B	0	0	0	0	0	0	0	0	0	0	0	0	0	0	0	0	0	0	0	0
ACSM3	1.599802372	0.599005471	1.176951832	0.94010763	1.269773655	1.717730548	0.793383578	1.099090345	1.19490995	0.988808836	1.423546959	0.627590283	0.927476544	0.555912759	1.083706873	1.226280597	0.987772247	0.768877341	0.585569173	1.061283716
ACSM4	0.025195903	0	0	0	0	0	0	0	0	0	0	0	0	0	0	0	0	0	0	0
ACSM5	0	0	0.009051549	0.009427996	0	0.039510305	0	0.009436966	0.009663964	0.039350805	0	0.009148073	0	0	0.026990316	0.062320544	0.038695341	0	0	0.00930352
ACSS1	17.74514102	13.32210955	12.86247463	19.86153741	21.41921524	18.02323761	11.79188723	28.68387907	18.83193348	10.91016161	14.75422884	22.28509097	9.666803545	14.96331729	20.46678611	13.91477768	17.8119475	20.01752817	14.8848398	26.42636499
ACSS2	5.484517481	6.735348695	6.117595523	10.14939266	9.782181801	6.406919234	6.042491698	6.598334026	7.743825547	7.299467865	8.729796015	11.66286694	3.197007532	5.182901947	10.30635365	5.191778194	6.387655627	5.685740569	8.67883544	10.15110196
ACSS3	0	0	0	0	0	0	0	0	0	0	0	0	0	0.003614016	0	0	0	0	0	0
ACTA1	0.039694954	0	0.095402481	0.099370196	0.019854465	0.145752215	0.062273269	0.159143572	0.101857277	0.02073769	0.095475986	0.173555686	0.105641249	0.10345152	0.018965027	0.043790178	0.203922632	0.230012279	0	0.058834937
ACTA2	2.111418094	2.353073861	1.636448039	0.704747941	2.079414768	1.596905769	1.403697355	1.08273523	1.343975222	0.615661633	1.370006476	5.45468499	2.439331238	1.194384418	3.159250375	2.040348629	1.782586082	0.948418994	1.477559847	1.374713459
ACTA2-AS1	0.391091478	0.197600666	0.125326078	0.203059567	0.231839507	0.258330284	0.242387194	0.537167979	0.356814567	0.211883766	0.111486791	0.070368067	0.030839178	0.483199111	0.027681698	0.303605474	0.178589512	0.069943773	0.059436395	0.314880669
ACTB	1955.805529	2585.323741	1948.349644	2869.351266	2624.326184	1830.828565	1802.177657	2351.960359	1977.635359	2133.626354	2129.585398	4432.42242	1954.893593	1754.031449	3168.880381	1810.154064	1958.076629	2793.079283	1959.49299	3036.444954
ACTC1	0	0	0	0	0	0	0	0	0	0	0	0	0	0	0	0	0.022000626	0	0	0
ACTE1P	0	0	0	0	0	0	0	0	0	0	0	0	0	0	0	0	0	0	0	0
ACTG1	722.7822751	556.4525227	635.3149102	633.7915949	703.3837172	496.2208544	507.2246397	543.5359834	570.8880969	515.002869	588.5297966	736.5860586	634.4034034	500.021125	817.7394474	563.592747	498.0251159	498.6465037	524.07027	607.503265
ACTG2	0	0.103443387	0	0.019741634	0	0.062049078	0	0.03952083	0	0	0	0.076621964	0	0	0.037677355	0.065247658	0	0	0	0
ACTL10	0.168245923	0.156935968	0.071886342	0.205909108	0.18700573	0.078446549	0.019551368	0.299789092	0.211062691	0.039064934	0.053956297	0.054489688	0.019900329	0.311805365	0.196491095	0.041245203	0.153656927	0.270805676	0.172592703	0.369437321
ACTL6A	11.7001191	5.567462301	6.955201991	8.646617681	9.369616337	9.809767783	7.04588319	13.5826466	9.901041433	6.99030231	8.562238279	10.77836778	7.436644075	8.369195334	6.749575235	8.856529063	12.05324281	8.17402207	6.320413732	12.59114062
ACTL6B	0	0	0	0	0	0	0	0	0	0	0	0	0.020670748	0	0	0	0	0	0	0
ACTL7B	0	0	0.020335254	0	0	0	0	0.084804527	0.10855554	0	0	0	0.02251767	0	0.020212191	0	0	0	0.02169917	0
ACTL8	0	0	0	0	0	0	0	0	0	0	0	0.014669588	0	0	0	0	0	0	0	0
ACTL9	0	0	0	0	0	0	0	0	0	0	0	0	0	0	0	0	0	0	0	0
ACTN1	17.78903833	25.24329237	18.17081258	21.64485266	25.28428188	19.67221978	14.31483657	21.20396767	23.83140448	22.49174039	24.34038061	19.93321015	23.15721932	15.41527149	21.91184852	12.3484587	20.32929816	21.77642067	17.89899589	32.10065813
ACTN1-DT	0.296419918	0.051842579	0.09498838	0.098938873	0.593048556	0.051828417	0.10333828	0.0495165	0.456368214	0.309715145	0.522838616	0.336004581	0.052591353	0.103002482	0	0.109000261	0.050759373	1.717604215	0.050679697	0.732244506
ACTN2	0	0.006126199	0.022449414	0.005845767	0.005840009	0	0	0	0.005992077	0	0	0	0.012429363	0	0	0	0	0.005638001	0	0.023074345
ACTN3	0.01807733	0.02845483	0.026068131	0.009050761	0.009041847	0.075858819	0.113438539	0.090593718	0.027831863	0.009444073	0.008696072	0.12294853	0.153950986	0.122492414	0.025910374	0.089740441	0.139301456	0.174581709	0.176171544	0.116106454
ACTN4	22.98576398	24.20522138	21.70468777	29.40168146	23.94953511	26.23327283	25.00903942	29.7122976	26.34525991	21.14242551	18.39924754	42.27865345	18.85722188	29.12739713	32.11529216	26.68404601	22.15617021	36.45465374	30.20954466	34.33055217
ACTR10	23.3183262	21.18402168	17.93143238	13.74865415	18.45160673	22.6864013	14.18161545	16.77783722	14.01773349	19.6797687	13.25674442	17.28221175	25.53638217	14.02122872	15.79732072	23.13011109	16.39784787	12.2952169	12.122859	18.80378167
ACTR1A	17.02358093	23.06533118	18.71804763	20.14570259	22.42715449	17.70564949	20.2978291	18.95958775	19.19025651	16.43234013	17.61576484	29.01654827	13.95893448	21.81248614	26.1186214	12.61988071	14.56854991	24.31741833	18.73990151	23.2584487
ACTR1B	18.22168932	17.15735712	20.16553429	26.79155669	21.53695306	15.86838109	22.6029674	28.13843043	23.34218731	15.656733	27.87071651	24.94390095	12.65602338	24.01430751	22.58549106	15.40081765	23.89817511	32.19403372	30.16393494	31.22990778
ACTR2	309.1560626	220.0822983	248.8802344	144.0960935	275.5230905	312.0870378	180.1249888	173.9404204	192.2077069	270.6264246	124.311107	128.3031964	236.9136192	117.3051004	208.495272	274.3672595	191.2832628	96.21906307	73.74274921	122.3146904
ACTR3	107.6523292	68.34567204	63.39466943	39.21779094	82.61294137	103.3938873	56.75656592	52.37664432	50.9490882	82.83974321	37.68509393	50.43347935	102.2309875	39.05140543	58.28707671	118.6717394	75.69329188	35.56970022	29.3392553	42.67366672
ACTR3-AS1	1.203766311	0.631600773	0.626842808	0.904032991	1.756110591	1.841665702	0.419658506	2.362776295	2.16220556	1.100538647	0.434302462	2.046780449	2.776466897	0.732015942	0.335488108	1.327955718	1.082207041	1.550048851	1.543583323	2.031999189
ACTR3B	1.281464769	1.460263494	0.922899748	0.842224519	0.995577322	1.085658799	0.649393436	1.297641768	1.170658417	1.007657303	0.923610824	1.116722369	1.242275067	0.65187389	0.845780926	0.83071337	1.176378685	0.688958655	0.76796333	1.579534213
ACTR3C	0.152962336	0.122746581	0.161107671	0.158798189	0.186769761	0.166370578	0.087046722	0.157821963	0.256280357	0.112816311	0.153657153	0.10381503	0.108954508	0.138353187	0.108546324	0.282892775	0.171028085	0.192257518	0.071534438	0.127806273
ACTR5	6.006819098	7.461667556	7.62884982	8.830323556	6.857390729	5.460643652	9.721182519	11.26093075	10.17231469	7.235279787	10.01568963	7.450560947	4.761819755	12.00298393	6.594602189	5.255079311	8.750202461	11.56850235	10.98911734	9.540338057
ACTR6	30.0525769	16.21514689	22.17615011	9.638565777	17.74135313	26.46976024	21.27465684	15.23146913	14.91588113	18.40597108	13.91584764	7.730205569	21.4911522	10.51396201	9.669805282	24.58285325	20.49746477	10.11865331	8.353893086	10.58869678
ACTR8	1.813473389	1.667101897	1.558488547	1.715850768	1.981529892	2.368944082	1.76079811	1.897743777	1.807508838	1.461563382	1.629382693	1.601804569	1.255089736	2.012869507	1.460744084	1.956475093	2.03263718	1.611445021	1.542584408	1.846226135
ACTRT2	0	0	0	0	0	0	0	0	0	0	0	0	0	0	0	0	0	0	0	0
ACTRT3	0.017709508	0	0	0	0.194873177	0	0	0.03550016	0	0	0	0	0.018852316	0	0.016922115	0	0.01819561	0	0.018167049	0.017499081
ACVR1	6.508287923	4.65259491	5.269572241	4.54383444	5.920601419	4.549417033	2.743031656	5.64694753	5.497914299	5.691000665	4.172177487	4.247129419	5.08910433	2.828148679	4.196775877	4.883441688	5.817202678	3.940086074	3.501925494	6.91773332
ACVR1B	3.043248133	11.55499995	5.526219466	6.367699307	3.699011945	3.244128415	8.607311205	2.957292177	6.107235431	8.165906747	5.677397011	4.249800663	3.727317656	6.680401923	7.056185303	3.471525717	2.678497093	4.208374775	6.271719953	3.971726948
ACVR1C	1.872824519	0.346413096	1.112320852	0.418922094	0.850097398	0.922372948	0.48540686	0.242419744	1.278156952	2.513479453	0.499986672	0.177836752	0.932471296	0.425906274	0.440361888	1.225921862	2.36415116	0.429285122	0.774519443	0.674990221
ACVR2A	3.313011848	2.424993223	3.974650243	1.995950789	3.53877546	3.935228897	2.519970121	2.321676929	2.394384871	3.999446121	2.028370019	2.069704015	4.039792533	2.220643159	2.07733371	3.244018397	3.285795866	1.962031557	2.421155953	2.840767222
ACVR2B	0.372747924	0.221309757	0.430640927	0.468195517	0.367972852	0.553980811	0.336838491	0.408012565	0.46313352	0.432171345	0.316151526	0.125486933	0.264534419	0.337448216	0.199957871	0.362508214	0.680292256	0.322088351	0.166032635	0.302086087
ACVR2B-AS1	0.058785436	0.024675173	0.056513746	0.070636931	0.058806132	0.098673729	0	0.106056198	0.108607294	0.024568848	0.124426035	0.011423279	0.012515781	0.073538125	0.168515226	0.02594007	0.060399016	0.170316005	0.036182525	0.081321711
ACVRL1	0.289134584	0.119952961	0.109891692	0.161593415	0.275783524	0.126974322	0.119551659	0.053915716	0.331275692	0.217795218	0.148791548	0.300524888	0.042947813	0.028038394	0.417631348	0.170608565	0.186532911	0.097406359	0.062080038	0.272410707
ACY1	0	0.021838048	0.020006343	0	0.020817867	0	0.021764989	0.041716432	0.085439775	0.086975796	0.020021758	0.04043937	0.088613841	0.043388528	0.019885271	0	0.106908806	0.020097768	0	0
ACY3	0.058062633	0.203098134	0.148850332	0.503882933	0.484025623	0.081217062	0.101209336	0.523760856	0.437033669	0.141556094	0.27930941	0.45131289	0.082412611	0.282465275	0.240417994	0.234860274	0.119312745	0.598122186	0.893440968	0.822342347
ACYP1	10.31100644	3.35423291	6.34403228	6.745539753	6.67013168	7.824405503	2.120835164	10.71356469	4.339120001	4.668509168	5.885978133	7.914421497	6.256538578	5.768557684	6.469849481	8.948149154	8.793044433	7.103265387	7.12211616	10.01868102
ACYP2	1.48157887	1.421760524	2.389492766	1.961815115	2.262153375	2.229202358	1.712637976	2.794094076	2.381084955	1.823010957	2.475733841	1.979331335	1.898849263	1.910295696	1.890711967	2.03228401	2.814152477	1.986223459	1.129893502	2.061121964
ADA	12.30387034	23.31103633	13.90122556	22.9174109	15.55345159	10.5628462	15.76454473	26.60710852	20.44549257	14.11650302	14.74931675	34.21073382	15.49841867	24.43606502	17.10598505	13.20225583	16.50317511	36.41151268	28.59171685	27.59909163
ADA2	44.26628754	59.9946095	41.56294808	59.68932081	56.25797732	43.43165196	38.20398591	42.02832831	50.26493026	48.22735108	47.12493883	77.96039755	25.66959145	28.89290183	79.37884458	29.87829834	35.11383967	41.74377446	25.82001375	65.57318777
ADAD1	0	0.013578358	0	0	0	0	0	0	0	0	0	0	0	0	0	0	0	0	0	0
ADAD2	0	0	0	0	0	0	0.027340826	0	0	0	0.03772651	0.01269982	0	0	0	0	0	0.012623245	0	0.01291562
ADAL	0.66674108	0.456029057	0.543684747	0.458997952	0.684841242	0.74943203	0.659963865	0.614568392	0.708784036	0.223921994	0.670106595	0.688299065	0.48162719	0.46543819	0.40956217	0.715825389	0.82572052	0.649653974	0.293128678	0.788229565
ADAM10	37.73120328	28.90214615	23.11577016	18.11146805	29.15360575	35.02383279	20.04772208	18.48734569	29.58031338	30.76161167	14.06208081	11.91460552	27.11192874	14.86644909	18.22896273	36.81487651	25.57711945	11.00027635	10.58078911	17.91105823
ADAM11	0.040514007	0.024293921	0.04451245	0.040568228	0.040528271	0.072861854	0.066584777	0.063810721	0.148512811	0.01209462	0.133640239	0.095597627	0.049289608	0.072401901	0.055303843	0.019154456	0.035679481	0.095021208	0.213740855	0.228757786
ADAM12	0.415467101	0.17269359	0.440909231	0.170191278	0.161927288	0.28585718	0.191866844	0.302850116	0.337825552	0.228326331	0.124587937	0.036697373	0.086157956	0.233429409	0.025778881	0.315473724	0.576553178	0.164142458	0.146679583	0.082639245
ADAM15	8.666596811	11.20504389	13.08637331	19.38862641	15.57427281	8.439850237	11.5595694	11.09630032	11.5414962	12.72329335	16.07812073	21.2378651	7.600628439	13.07542841	21.13120539	8.300065104	9.43987915	14.74419923	13.60772574	14.86889918
ADAM17	12.62362892	20.36590731	13.6405249	9.750119074	12.88533647	14.06198766	18.45209968	10.69267039	12.62921876	19.49519322	8.139429419	9.611415432	18.05453905	12.64199585	10.37608893	17.44782393	10.74693966	8.51290127	10.75736185	7.864478613
ADAM19	9.692473132	8.367420965	11.6715051	16.56225456	14.24738779	15.64457258	13.48898878	26.67652404	18.63796098	9.731835798	13.60604734	13.48806558	7.857355583	11.07359988	12.08878019	10.06375007	17.2985926	13.65329821	16.56524191	14.78040405
ADAM20	0.028623783	0	0.00846697	0	0.013215628	0.020789211	0.011514068	0.026482485	0.029379458	0.004601175	0.016946988	0.00855726	0.028126983	0.020657975	0.010519663	0.046150743	0.015835867	0.025516987	0.018069725	0.056567341
ADAM21	0	0	0	0	0.178937708	0	0	0	0	0	0	0	0.047604413	0	0	0.049332192	0	0	0	0.022093664
ADAM22	0.796355987	0.537871194	0.453781213	0.472653623	0.327345122	0.641015932	0.339209244	0.47600576	0.49934486	0.456884646	0.351045928	0.135053803	0.508647264	0.525273347	0.237969421	0.785870653	0.696226469	0.416701715	0.276271054	0.363401744
ADAM23	0.446767484	0.13533132	0.53134356	0.571889785	0.308700619	0.521849643	0.361281885	1.311058187	0.392378011	0.69299065	0.15509461	0.18795338	0.22554119	0.264079125	0.123229873	0.315023477	1.08369089	0.217956772	0.590605811	0.204800526
ADAM28	8.366373549	6.209956355	8.366513137	9.590408937	11.11795605	14.57352758	13.82889024	14.14451072	10.82806676	5.245757887	8.506034758	4.62014182	11.81134293	5.833920815	5.054541384	14.69793332	13.32805454	8.097871985	6.787788715	4.01158247
ADAM29	0.038896673	0	0	0	0	0	0	0.007797156	0	0	0.022453422	0	0	0	0	0	0	0.007512888	0.063842563	0
ADAM30	0	0	0	0	0	0	0	0	0	0	0	0	0	0	0	0	0	0	0	0
ADAM32	0.010082654	0.010580479	0	0.080769179	0	0.010577588	0	0.010105752	0	0.052674438	0.00970049	0.009796386	0.010733295	0.010510815	0.038537451	0	0	0.038949268	0.010343148	0
ADAM33	0	0.022244774	0.006792985	0.077830496	0.021205592	0.014825798	0.007390118	0.007082231	0.04351553	0.007382974	0.013596437	0.123577616	0.00752202	0.022098312	0.006751876	0	0.014519993	0.020472081	0.137723409	0.048874582
ADAM7	0.016794886	0	0.008072934	0	0	0	0	0	0	0	0	0	0	0	0	0	0	0	0	0
ADAM8	23.39461558	35.32143882	29.24448166	34.34551669	27.80699242	29.0552485	37.71779071	34.57378889	30.04534424	26.49927194	30.35598421	56.51123	23.94866781	48.12514499	39.03265138	26.35930215	31.17481094	50.31295634	64.782182	47.50596066
ADAM9	14.55154351	19.60619507	19.59346022	8.625482453	13.25298964	17.233266	20.10574438	5.129239213	9.428614138	25.59941495	12.59326826	6.244611886	28.57870621	12.26679899	12.68965623	21.55800364	9.353333178	5.611434905	9.81471401	5.948698786
ADAMDEC1	0.400555956	0.229272635	0.361738971	0.121543037	0.13356566	0.229210005	0.101558047	0.060829334	0.037375521	0.710219089	0.198525827	0.377389887	0.155056049	0.075921025	0.313156309	0.107122487	0.436493132	0.05861162	0.024903313	0.011993833
ADAMTS1	0.279767863	0.347504316	0.37324587	0.17723287	0.21132766	0.233602865	0.262742013	0.045781028	0.732535211	0.196866013	0.032958834	0.177518145	0.042545928	0.1130881	0.48010095	1.077058431	0.07039521	0.16541979	0.099570009	0.157967777
ADAMTS10	3.518870685	3.231895748	4.151440217	6.528793517	3.021919015	2.481692888	4.530076973	9.057056805	6.658569887	2.355279892	9.406253597	2.514879284	1.688117222	4.153308216	4.871433363	4.380695373	5.123583232	12.80234034	9.458036786	5.432499721
ADAMTS12	0	0	0	0	0	0	0	0	0	0	0	0	0	0	0	0	0	0	0.003192464	0
ADAMTS13	0.118905428	0.098781247	0.100021667	0.188518887	0.183377074	0.218298898	0.129540494	0.188698236	0.300026211	0.186357983	0.376561894	0.317705989	0.058015139	0.253074321	0.056809352	0.153034687	0.198524982	0.535886636	0.406591511	0.215403049
ADAMTS14	0.023579752	0.054436773	0.036269667	0.028333571	0.028305664	0.024737229	0.024661207	0.023633772	0.11133041	0.054202207	0.009074403	0.087059036	0.045182468	0.172067492	0.040556445	0.015607448	0.019381587	0.036435411	0.106431403	0.079218548
ADAMTS15	0	0	0	0	0	0	0.024771742	0.00474794	0	0	0.009115076	0	0.020171103	0.029629496	0.004526469	0.005225801	0	0	0.024297374	0
ADAMTS16	0	0	0	0	0	0	0	0	0	0	0	0	0	0	0	0	0	0	0	0
ADAMTS16-DT	0	0	0	0	0	0	0	0	0	0	0	0	0	0	0	0	0	0	0	0
ADAMTS17	0.076487083	0.052586487	0.044372357	0.0343332	0.075194804	0.07609123	0.05241056	0.047583503	0.112345308	0.074406165	0.150982253	0.042282929	0.029480688	0.076985634	0.060485251	0.052372585	0.104330417	0.064952331	0.133928553	0.048213711
ADAMTS19	0	0	0	0	0	0	0	0	0	0	0	0	0	0	0	0	0	0	0	0
ADAMTS2	0.036439088	0.025492164	0.019461636	0.048650473	0.004050213	0.016990134	0.046579281	0.016232252	0.099736238	0.304587832	0.015581305	0	0.172402356	0	0.007737544	0.192059086	0	0.003910114	0.012460175	0.020003396
ADAMTS20	0	0	0	0	0	0	0	0	0	0	0	0	0	0	0	0	0	0	0	0
ADAMTS3	0	0.004423605	0	0	0.004216953	0	0	0.004225126	0	0.017618174	0.004055689	0.004095782	0	0.008788958	0.004028042	0.023251836	0.017324709	0.004071086	0	0
ADAMTS4	0.099882931	0.038114397	0.043646854	0.045462093	0.090834634	0.092084631	0.069642623	0.060673792	0.055919926	0.031625136	0.087360967	0.070579667	0.057997338	0.063105745	0.02602963	0.096831519	0.17726064	0.087692623	0.024839635	0.068788194
ADAMTS5	0.213450849	0.034220672	0.008550096	0.083119755	0.246148025	0.279910836	0.043407875	0.032685255	0.033471473	0.145585562	0.088419066	0.046086783	0.107300691	0.012361949	0.223789975	0.071949781	0.155344429	0.022904449	0.036494256	0.125962878
ADAMTS6	0.161808866	0.156902024	0.175246592	0.242012646	0.217187068	0.333057128	0.27419548	0.229925452	0.124034923	0.164786264	0.100499578	0.05771175	0.268187509	0.217789508	0.062628693	0.144609427	0.315665121	0.265060177	0.22061874	0.078931173
ADAMTS7	0	0	0	0	0	0.005229109	0	0	0	0	0	0.004842916	0.010612168	0.0051961	0	0	0	0.004813715	0.005113212	0.004925209
ADAMTS8	0	0	0	0	0	0	0	0	0	0	0	0	0	0	0	0	0	0	0	0
ADAMTS9	0	0	0	0	0	0	0	0	0	0	0	0.0037713	0	0	0	0	0	0	0	0.003835384
ADAMTSL1	0	0	0	0	0	0	0	0	0	0	0	0	0	0	0	0	0	0	0	0
ADAMTSL2	0.006861254	0.028800097	0.046172766	0.096186111	0.034318348	0.014396115	0.06458343	0.027507891	0.084508713	0.028675998	0.132023831	0.046665139	0.007304016	0.021457855	0.032780959	0	0.197388408	0.033131261	0.00703852	0.067797273
ADAMTSL3	0	0	0.002861787	0	0	0.031229476	0	0.017901851	0	0	0	0	0.006337837	0	0	0.003283933	0.003058532	0	0	0
ADAMTSL4	5.913077881	7.11837679	5.046563247	7.86015694	7.923157782	5.392965926	3.988202244	3.789332054	4.930165575	8.843999474	5.85119669	15.84552781	2.345293994	4.888244061	8.982059773	5.082868496	3.783840672	6.498576247	9.313614791	11.10511608
ADAMTSL4-AS1	0.628414041	1.079086263	0.137302219	0.543447546	0.771506942	0.449496455	0.268869048	0.143148568	0.117273514	0.5073728	0.219852812	1.276650611	0.638558525	0.595545237	0.76423932	0.283600582	0.176089949	0.634476439	0.996276752	0.338698424
ADAMTSL4-AS2	0.845502528	2.920526988	0.338678807	0.95246333	0.528625127	0.369585974	1.10535053	1.553639124	0.325434	0.92023498	0.711773479	3.251758621	0.450031722	0.95485753	0.740584293	0.621820534	0.506747741	0.91861154	1.843111991	0.731024098
ADAMTSL5	0.230537162	0.549817717	0.231702356	0.41971944	0.272548932	0.186886959	0.383584816	0.388609837	0.236623399	0.383214	0.41335287	0.89596689	0.256569077	0.699132992	0.270352366	0.289001222	0.645995704	1.14356583	0.83847621	1.273597225
ADAP1	13.4841499	20.15020491	14.41936618	19.17439997	17.32000019	12.44494834	15.49722164	13.964117	16.08477685	18.55862499	14.46126651	30.68027411	11.08369404	17.37077072	24.11789421	13.98087481	12.21017269	16.97845506	17.59707246	19.74344825
ADAP2	5.521154328	10.96937544	3.368962866	8.767689882	8.888892145	3.906837971	5.983213194	4.312963964	6.445730555	6.175633616	5.75374243	10.94220587	4.198170419	4.360942283	9.654580667	4.868200237	3.590318006	6.074489267	6.155411724	6.264511504
ADAR	39.9835941	73.98651787	47.81381369	54.64551785	44.57879244	41.2630773	68.16421234	46.78973274	53.61191385	46.33216724	40.64711459	70.22048306	38.90307866	62.381719	42.86317749	37.6609346	40.75717957	61.74095094	50.22076685	53.86256057
ADARB1	1.858711069	1.28620255	1.506415109	2.224986675	1.536316775	1.984599685	2.047585097	4.310760069	2.606485278	1.426364219	1.86946457	1.880814334	1.216882652	1.849653909	1.215021106	1.876392042	2.217021369	2.943313596	2.78951386	2.770349262
ADARB2	0.251406061	0.10259631	0.063779513	0.171324771	0.013971921	0	0	0.43396903	0	0.094857496	0.104141488	0.030533514	0.007434152	0.003640029	0.136796584	0.084743683	0	0.013488626	0	0
ADARB2-AS1	0	0	0	0	0	0	0	0	0	0	0	0	0	0	0	0	0	0	0	0
ADAT1	5.307393547	4.311995774	4.627105626	6.944342055	3.576135158	5.599349105	5.55081039	6.075199138	6.323826315	4.309065892	5.144655956	4.249552119	3.51323904	7.120257261	3.587682612	4.417370272	6.186648654	5.250980088	6.279374393	6.235967338
ADAT2	5.353922257	3.380247758	3.981501569	5.077525806	4.4646481	6.328496676	4.794259596	4.656609216	5.746565823	5.569402997	4.137821901	3.201397716	5.762218374	5.492100127	3.233009619	4.816133924	6.191899735	4.372887205	4.526941733	4.060273401
ADAT3	0.407152562	1.262345719	0.373626901	0.667141294	0.722024563	0.543631152	0.658094875	1.112959973	0.721829844	0.657458687	0.551969427	0.935037139	0.334920419	1.022520258	0.6719953	0.694152379	0.49438804	1.787306172	1.139104641	0.841203465
ADCK1	0.980399618	1.116796267	1.147137893	1.646950541	1.587258009	1.4751217	1.362655318	1.519221898	1.390258588	1.145680516	1.725135373	2.074333426	0.892608691	0.96151739	1.442193555	1.138468285	1.2260026	2.211323915	1.574760028	1.873767087
ADCK2	4.132602729	3.438595153	4.416742793	5.536303847	5.339355161	3.118698084	2.755805431	6.072026713	5.201000001	3.353184996	5.427679043	5.47039422	2.673133632	4.941983034	6.079308594	2.558976058	4.546846173	5.524408315	4.458849137	3.961104704
ADCK5	1.961992444	1.948388974	1.775763523	3.488395234	3.274330022	2.008099731	2.732632423	3.731529461	2.563897879	2.169992654	3.149114229	4.203131046	2.027471504	2.454370583	2.871582283	1.647060213	3.087686756	4.316431112	5.399879132	5.191878784
ADCY1	0.004518642	0	0	0.002262345	0	0.009480905	0.002362942	0.009057988	0.002318968	0	0	0.004390348	0.009620467	0.011776318	0.028065286	0.017446866	0.004642673	0	0.016223849	0.015627328
ADCY10	0.037428823	0.003570623	0.026169042	0.006814348	0.003403818	0.028557178	0.010676031	0.020462493	0.020954702	0.049773317	0.036010156	0	0.007244388	0.014188453	0.013005337	0.030029277	0.066424333	0.046005101	0.00349053	0.026897518
ADCY2	0	0	0	0	0.00445493	0	0	0	0.018283726	0	0	0	0	0	0	0	0	0.004300832	0.004568418	0
ADCY3	2.555649872	3.396233176	2.752963387	3.976567734	2.475475123	2.403354767	2.994961086	4.38650912	3.477158606	2.992065825	3.716764927	3.90574761	2.760829992	3.886430136	2.416207425	2.080209374	4.302313306	3.125586341	5.947272194	4.991838831
ADCY4	0.279175363	0.736583831	0.697806145	0.798711388	0.670256764	0.518815028	1.134548469	0.511661598	0.769579774	0.775080934	0.629276823	1.898742869	0.679293166	1.313795266	1.128025476	0.721546469	0.688412026	1.894997391	2.732960733	1.513278996
ADCY5	0	0	0	0	0.003421126	0	0	0.003427757	0.003510209	0.02143989	0	0	0	0.01069545	0	0	0	0.013211153	0.003508279	0.006758573
ADCY6	0.041043812	0.093971619	0.050218923	0.09340623	0.268744989	0.04305856	0.019511925	0.1009747	0.134041659	0.035087512	0.050257615	0.083382299	0.075468691	0.140029348	0.035653581	0.049394394	0.049837755	0.075672619	0.103346708	0.095859925
ADCY6-DT	0	0	0	0	0.053435031	0	0	0	0	0	0	0	0	0	0	0	0	0	0	0
ADCY7	56.63079615	41.18764266	34.4545527	50.8775871	60.06646566	51.36225045	33.17154994	46.03193951	47.70993659	38.68618143	27.81893293	60.03306983	47.71115818	45.05565491	48.35956531	65.66496045	39.59059718	49.15743453	33.40533053	55.37410963
ADCY8	0	0	0	0	0	0	0	0	0	0	0	0	0	0	0	0	0	0	0	0
ADCY9	3.021944262	2.231973142	2.894714756	3.566602818	2.25819437	2.387216764	2.463252069	2.015613165	2.662871243	2.839466328	2.095143191	2.165142781	2.148492329	4.491214674	3.078011994	2.046594339	3.518133579	2.610499959	2.24138051	2.803437586
ADCYAP1	0	0	0	0	0.008306119	0	0	0	0.017044804	0.008675616	0	0	0	0.025967376	0	0	0	0	0	0
ADCYAP1R1	0	0	0	0	0	0	0	0	0	0	0	0	0	0	0	0	0	0	0.004459694	0
ADD1	39.09194187	31.28946378	35.63188497	46.13554127	44.19993468	35.89811519	32.25721407	55.20399542	47.64500736	28.47615823	41.13515876	46.37771467	27.89636	42.53556357	46.53543524	33.21117207	41.97019546	45.06328754	29.25797034	50.20543156
ADD2	0.581788403	0.530762044	0.463568866	1.033925243	0.907070533	0.717570218	0.564617593	0.966615395	1.25885203	0.440852209	0.872382656	0.631473009	0.167386932	0.499947885	0.618524898	0.474129897	1.050114873	0.85544728	0.473154128	0.393608441
ADD3	121.0158452	63.73756746	66.19375179	62.82723001	85.88051868	102.9139422	61.57254398	83.48277662	88.43776077	83.49764528	66.59003444	42.51588113	102.9007045	56.54091208	60.52677435	116.1259544	111.4634325	54.62297496	49.05949231	64.08492616
ADD3-AS1	0.393026566	0.363910602	0.26670956	0.208351353	0.231273493	0.339557114	0.290154514	0.278066093	0.47459125	0.41065486	0.734016401	0.404330513	0.615277745	0.241009713	0.353460686	0.382565368	0.665106411	0.223273638	0.711495438	0.114222515
ADGB	0.016693826	0.005839358	0	0.005572056	0	0	0	0	0.017134547	0	0.005353693	0	0.011847394	0	0	0	0	0	0.01141675	0
ADGB-DT	0	0	0	0	0	0	0	0	0	0	0	0	0	0	0	0	0	0	0	0
ADGRA1	0	0	0	0	0	0	0	0	0	0	0	0	0	0	0	0	0	0	0	0
ADGRA2	0.78907943	0.615494788	0.88434141	1.453511224	1.000415326	0.690582434	0.538411152	0.473686429	0.805580243	1.362362421	1.376251017	1.283259476	0.462673423	0.395897889	2.149089353	0.963586861	0.537602053	0.67647487	0.960970311	0.483666308
ADGRA3	0.297229523	0.076608258	0.436134752	0.616140742	0.704212504	0.415759799	0.245417034	0.506970428	0.711845061	0.256076666	0.295997429	0.182394029	0.227593135	0.17938767	0.204290934	0.230100991	0.353607235	0.276977342	0.064191306	0.309155566
ADGRB1	0.114878061	0.294142234	0.203207284	0.317487777	0.307981596	0.212110211	0.480587187	0.43753671	0.245254609	0.321682141	0.503988675	0.419677772	0.205449265	0.488606027	0.232713246	0.278805403	0.240783865	0.687849221	0.230978229	0.372322833
ADGRB2	0.168901798	0.30756565	0.109841775	0.203948278	0.139144569	0.140711934	0.14547504	0.313682079	0.367117086	0.254335214	0.129044042	0.222026193	0.206242505	0.310719254	0.170885811	0.432936154	0.183746033	1.093842179	0.586045148	0.368150461
ADGRB3	0.03401447	0.020396522	0.074742909	0.009731426	0.053470128	0.061172851	0.005082071	0	0.009974989	0.055848744	0.028050186	0	0.005172778	0.050655572	0.004643162	0.326991833	0.004992589	0.028156676	0.004984752	0.033610303
ADGRB3-DT	3.047925779	4.070710351	1.864636126	5.993027694	6.208870402	9.592624725	2.782005829	1.055331989	2.616473109	6.0797547	2.772451005	4.253631029	9.438867584	5.892552084	1.217916969	13.75515929	7.401933302	2.087232214	17.62305804	5.421077584
ADGRD1	0.494013081	0.578463758	0.373567136	0.998397365	0.699093816	0.692070804	0.280388184	0.501183186	0.358648762	0.553939493	0.608601102	0.433159	0.529098778	0.31401917	0.687924298	0.880606493	0.445673909	0.2094554	0.49132584	0.276812871
ADGRD1-AS1	0	0	0	0	0	0	0	0.037592374	0	0	0	0	0	0	0	0	0	0	0	0
ADGRD2	0	0	0	0	0	0	0	0	0	0	0	0	0	0	0	0	0	0	0	0
ADGRE1	7.833579719	10.23350689	5.621856335	10.53177157	10.66448962	5.684709372	5.385637385	5.017892535	15.28623737	12.64225462	7.059044344	10.26812749	3.860522338	4.412047018	11.84299323	4.074895868	6.060224625	7.49214151	6.439131492	11.68142005
ADGRE2	6.762762815	13.92779245	8.102100309	10.53964462	11.8830264	7.594902454	8.415403863	3.661140382	7.825903256	9.449555322	7.317973459	10.07349266	5.407184964	6.65998039	10.88460914	7.100382884	3.922600561	6.524050728	6.828381052	9.889526655
ADGRE3	4.329401951	2.823064062	2.393807582	3.220073348	3.955412365	3.347370642	1.243227235	1.304304381	3.069491654	0.941324509	0.493576535	1.337320559	0.546127291	1.800082694	3.132573348	1.973918673	1.234193231	1.413846091	1.116731952	3.795761492
ADGRE5	65.05793291	159.0657548	97.82812979	85.99445551	84.71444729	64.69532626	138.308093	71.51787719	102.4812666	84.26822562	64.78524704	157.8746749	65.02520212	111.2851997	104.742588	65.64640582	69.760531	140.0634152	108.0929732	114.9876623
ADGRF1	0	0	0	0	0	0	0	0	0	0	0	0	0	0	0	0	0	0	0	0
ADGRF2	0	0	0	0	0	0	0	0	0	0	0.00451132	0	0	0	0	0	0	0	0	0
ADGRF3	0.050348938	0.061640701	0.052436872	0.105034001	0.071352775	0.180469884	0.026329064	0.096723212	0.159341001	0.065759029	0.068624127	0.126375181	0.089329989	0.069982687	0.056128735	0.060171915	0.319007511	0.166133568	0.047345601	0.174127391
ADGRF4	0	0	0	0	0	0	0	0	0	0	0	0	0	0	0	0	0	0.018273034	0	0
ADGRF5	0	0	0	0	0	0	0	0	0	0	0	0	0	0	0	0	0	0	0	0
ADGRG1	4.529477828	7.694109865	10.50509084	7.833254965	3.757014294	10.29560928	11.54203076	10.43220751	9.966416253	5.575638014	1.747658096	13.10177557	7.307992812	16.87559848	9.56688233	14.77170767	7.606063836	12.53521997	6.906829863	8.279966829
ADGRG2	0	0	0	0.032290802	0	0	0	0	0.005516498	0	0	0	0	0	0	0.005929092	0	0	0	0
ADGRG3	0.243180806	0.589571611	0.245875631	0.545789887	0.289403158	0.378278419	0.456047144	0.20171414	0.309849317	0.722836884	0.153286439	1.739483054	0.321360142	1.250054346	0.344546545	0.629044859	0.258471503	0.506145964	4.288193152	0.252720147
ADGRG4	0	0	0	0	0	0	0	0	0	0	0	0.002800194	0	0	0	0	0	0	0	0
ADGRG5	2.716140061	3.123820733	2.599521166	3.551492031	2.559407702	3.479151064	3.481140821	6.234696422	3.042984586	1.653368712	2.00072365	7.121827894	2.497717549	3.785842392	3.846718216	4.942651544	4.428981489	5.579965475	2.972897417	4.642849221
ADGRG6	0.181171718	0.05323275	0.05573458	0.250351571	0.275477965	0.13304552	0.102319701	0.123479005	0.055786409	0.196869665	0.097610664	0.045767246	0.227578182	0.030218433	0.072708945	0.119917637	0.256879595	0.013997319	0.078058028	0.064446841
ADGRG7	0	0	0	0	0	0.007835745	0.007811665	0	0.00766629	0	0	0.00725704	0.031804362	0	0	0	0	0	0	0
ADGRL1	1.4063736	1.410543101	1.278943555	2.678108008	1.40686874	1.279654753	1.980441211	2.469389686	2.947298114	1.397244219	2.443500735	1.47387904	0.787187669	1.516526321	1.442898828	1.269380838	2.353856277	3.206964466	2.389153605	2.963703491
ADGRL1-AS1	2.274776538	2.634403617	1.881496805	5.140487685	3.351864031	2.429439105	1.457470505	3.152956255	3.53379856	2.494576043	2.474447968	5.57525607	1.647103637	2.328647864	3.054840274	2.792056018	3.400544054	2.909360649	4.992950441	4.51574443
ADGRL2	0	0	0	0	0	0.002942117	0	0	0	0	0	0	0	0	0	0	0	0	0.002876909	0.00554226
ADGRL3	0	0	0.005968848	0	0	0.001628388	0	0	0	0	0	0	0	0	0	0	0	0	0	0
ADGRL3-AS1	0	0	0	0	0	0	0	0	0	0	0	0	0	0	0	0	0	0	0	0
ADGRL4	0	0	0	0	0	0	0	0	0	0	0	0	0	0	0	0	0	0	0.008577886	0
ADGRV1	0.009013886	0.006305961	0.004332778	0.024069199	0.019536963	0.012608477	0.017283377	0.001505756	0.003083952	0.012557578	0.008672232	0	0.023988898	0.018793325	0.011484153	0.011601129	0.001543551	0.004352578	0.001541128	0.002968927
ADH1A	0	0	0	0	0	0	0	0	0	0	0	0	0	0	0	0	0	0	0	0
ADH1B	0	0	0	0	0	0	0	0	0	0	0	0	0	0	0	0	0	0	0	0
ADH1C	0	0	0	0	0	0	0	0	0	0	0	0	0	0	0	0	0	0	0	0
ADH5	23.67853422	16.2177153	22.4845948	21.37495634	21.53250403	20.69681456	21.88193923	25.30974636	22.17336133	18.80610527	20.85936456	18.08408367	21.52414165	22.72979689	18.76593685	22.24380074	20.94633764	19.68849168	15.29303819	20.12245821
ADH6	0	0.008915792	0	0	0	0	0	0	0	0	0	0	0	0	0	0	0	0.032821161	0	0.008395338
ADHFE1	7.473179037	8.645275796	7.747020085	15.89800185	6.229841757	8.312310918	10.09164855	11.26553097	8.702444018	13.37457947	13.18152508	17.0735553	10.94270846	16.92641035	10.55363345	11.27365044	9.913959363	17.66624357	17.08743607	10.55758941
ADI1	14.70672479	8.550229174	12.44401567	12.26139736	14.81595532	11.24563298	9.3496121	11.68807917	11.00836693	11.93685473	11.43618861	8.887919658	10.71604535	10.75898232	10.46370629	11.62771615	11.37584854	9.068720319	12.09898849	12.91604382
ADIG	0	0	0	0	0	0	0	0	0	0	0	0	0	0	0	0	0	0	0	0
ADIPOQ	0	0	0.006193995	0	0	0	0	0	0	0	0	0	0	0	0	0.08529217	0	0	0	0
ADIPOQ-AS1	0	0	0	0	0	0	0	0	0	0	0	0	0	0	0	0	0	0	0	0
ADIPOR1	36.11769986	67.78811973	49.96293751	57.50992686	46.10284568	43.83600535	70.61966735	46.51920463	55.45179203	61.37264647	51.15236111	79.4359675	53.25406007	72.33007547	63.60849053	43.94955935	43.41601107	66.57547635	89.6954902	73.06061998
ADIPOR2	13.30377487	17.24968511	17.96814521	16.25626699	14.40788264	13.49420922	18.32722874	15.25857406	18.87049666	10.60434741	10.91973435	14.69918253	11.57681329	20.13475369	16.01836504	11.08392964	12.29577739	11.95051418	10.98201853	16.23604187
ADIRF	0	0	0	0	0	0	0	0	0	0	0	0	0	0	0	0	0	0	0	0.093272612
ADIRF-AS1	1.059160834	0.910244352	0.833895982	3.282307036	1.077801554	1.091994844	1.871695066	1.317832518	1.930580389	2.795288285	2.064384667	2.785637487	1.020590299	1.808502382	1.61407533	1.661993329	3.011404351	4.073899991	5.423259271	3.338215568
ADK	8.079332447	4.402712597	5.831853569	4.798433369	8.55002106	6.534713437	6.628052423	6.494577739	7.23517948	13.29994582	5.536378231	6.789673883	7.713209752	5.249882672	4.961078976	5.503239911	5.975119956	7.409861907	4.999263104	3.348713231
ADM	2.142090855	9.907214094	4.099557136	2.919525667	5.595206435	5.097908411	7.115138399	2.445192455	4.519431958	7.750697624	2.957771831	16.32257107	5.616347633	3.184171222	10.04472726	3.894713736	1.935966573	5.688988358	8.83042774	3.076964704
ADM-DT	0.009870777	0.103581403	0.009489333	0.168027776	0.009874252	0.041421243	0.041293949	0.00989339	0.060788205	0.010313507	0	0.038362097	0	0.092609469	0.047159531	0.021778238	0.020283432	0	0.020251594	0.048767452
ADM2	0.034522385	0.014490763	0.006637662	0.013827435	0.041441447	0.028973609	0.028884568	0.034601474	0	0.007214161	0.046499434	0	0.007350028	0.021593031	0.032987465	0	0.070939954	0.066679948	0.021248581	0.02046731
ADM5	0.71352688	0.354674292	0.324925353	1.278546376	1.352421644	0.354577407	0.942633955	0.978642088	1.002182538	0.392384459	1.409094705	1.824390357	0.319819498	1.057017218	0.358843336	0.911424768	1.350469869	2.321139143	2.850797287	1.261665957
ADNP	11.59760105	12.17379458	11.81969962	10.53695018	10.04345213	11.42118781	14.81507629	12.4661558	12.1271946	9.338867364	9.734633265	6.519764332	12.57409631	13.05446658	7.786615814	12.27632817	11.11921375	8.214704431	7.888460012	8.374724989
ADNP-AS1	1.377734478	0.813239599	0.993370234	0.718530371	1.665348605	2.077711258	1.020653448	1.352122225	0.942738002	0.929696174	0.911290973	1.171290461	0.855540423	1.107101844	0.987358656	0.728271867	0.678285047	1.081068867	0.853886539	1.588257983
ADNP2	10.23608935	14.64025316	15.02112408	9.197693714	6.07880197	9.3578844	14.31938725	7.898216995	10.06717135	12.63052825	12.44821993	5.230577904	13.60637638	15.12538849	7.172716107	12.19429444	11.18480557	11.08326417	12.35619993	6.047271092
ADO	13.22222038	8.457179147	12.49940974	7.691760602	9.156462036	11.98048321	10.31386117	7.446649417	10.59853141	19.35782809	8.904740549	5.566952497	13.99167775	7.187217314	8.061911805	9.663438399	9.137632146	5.28255927	6.935314396	6.423679843
ADORA1	0.110902892	0	0.044423828	0.07403421	0.06471613	0	0	0	0.018971793	0	0	0.00897951	0	0.048171835	0.088309978	0	0.009495585	0	0.075845443	0.036528375
ADORA2A	0.106142713	0.12252179	0.030612288	0.148798671	0.06370805	0.077947114	0.122111895	0.10638588	0.065366944	0.110903498	0.061271749	0.103129096	0.011299218	0.06639005	0.141992815	0.058546589	0.043622474	0.082005813	0.217770005	0.094393356
ADORA2A-AS1	0.007354023	0.015434247	0.007069836	0	0.044139673	0	0	0.029483482	0	0	0	0	0	0.007666313	0.028108206	0	0.007555881	0.007102144	0.015088041	0
ADORA2B	0.127532272	0.315836679	0.470799155	0.05108118	0.137783346	0.171254456	0.138716633	0.081807642	0.167550919	0.692912669	0.211041266	0.218083994	0.152053469	0.047861263	0.170606778	0.146317019	0.094343658	0.029559413	0.099428656	0.110894881
ADORA3	0.081253675	0.017053105	0.093736474	0.032544967	0.065025826	0.085242235	0.084980271	0	0.166797584	0.186775864	0.156347826	0.047368026	0.172994072	0.067763302	0.093169209	0.107563684	0.016696795	0.015694138	0.100023521	0.080288204
ADPGK	38.37859627	51.69871164	37.23314473	55.1009031	45.9458617	22.45786626	49.15593678	39.40901996	46.00846018	47.78852123	35.10362159	38.68143398	37.20687229	47.00021576	45.79832864	45.43759534	41.58552005	33.56284889	37.41761409	35.54926531
ADPGK-AS1	0.184276192	0.147874784	0.11462975	0.10854283	0.18434107	0.090975009	0.158716999	0.108646093	0.155763282	0.181215504	0.135575901	0.136916152	0.103853474	0.192101515	0.290019024	0.071748523	0.089098504	0.198901644	0.211276789	0.139242685
ADPRH	2.389591249	1.954328476	1.810152807	2.557336371	3.047972734	2.528440094	1.317622844	1.722525729	2.206706562	1.795671848	0.902480025	3.18657931	1.64727021	1.356167566	3.572226456	1.51066997	1.062270832	1.183629245	0.870959092	2.171760625
ADPRHL1	0.007447799	0.023446589	0.019093302	0.014915533	0.024834737	0.046880369	0.036350454	0.042300882	0.033125832	0.010375804	0.021496514	0.021709021	0.026428037	0.007764071	0.03558329	0.021909784	0.038261155	0.021578123	0.035654358	0.044155818
ADPRM	16.281711	8.745241475	13.85359697	11.84128683	16.65410373	14.26784967	13.90118802	14.19212602	17.04815922	13.26290165	17.07513953	6.710141032	10.76086282	9.250750914	11.24438165	12.00267668	17.2241377	12.59414692	12.36845611	10.29342929
ADPRS	6.675288354	10.26383002	9.025442938	9.347187376	9.248707887	5.785870656	8.586800258	10.0895393	10.57038944	6.489821216	11.84858144	14.37619601	4.636032459	10.88468475	8.783220894	5.532815099	8.362254648	11.80737793	13.32931059	12.13376549
ADRA1A	0	0	0	0	0	0	0	0	0	0	0	0	0	0	0	0	0	0	0	0
ADRA1B	0	0	0	0	0	0	0	0	0	0	0	0	0	0.002960296	0	0.012530689	0	0	0	0.011223861
ADRA2A	0.053402454	0.136095122	0.066007006	0.08403045	0.206053414	0.256109074	0.015957626	0.290563177	0.266231132	0.047826598	0	0.185308018	0.276121552	0.039764428	0.021869184	0.008415978	0.17244316	0.029470509	0.179998502	0.565370532
ADRA2B	0.016013305	0.075617787	0.007697246	0.048104209	0.032037886	0.033598725	0.586170736	0.072224959	0.049308182	0.058560408	0.015406352	0.077793268	0.093756609	0.225359732	0.045903985	0.04416339	0.024679273	0.092789044	0.016427023	0.094938195
ADRA2C	0	0	0	0	0	0	0	0	0	0	0	0	0	0	0	0	0	0	0.014172334	0
ADRB1	0.282390611	0.183931123	0.262116668	0.11700767	0.311713138	0.306468133	0.234236835	0.507515607	0.109941507	0.315405316	0.121790789	0.444673388	0.310979472	0.395893546	1.293347424	0.128906527	0.56027391	0.028212266	0.099891868	0.153950452
ADRB2	4.013301865	5.738687601	8.66331302	5.475993842	5.13236437	9.716090291	8.179484102	7.676631736	5.43198331	4.56195177	3.026716832	5.870458579	7.480408061	8.811880217	7.796152229	11.09268524	6.268265654	6.956643115	2.608934422	3.994667204
ADRB3	0	0	0	0	0	0	0	0	0	0	0	0	0	0	0	0	0	0	0	0
ADRM1	13.00901909	18.07879045	14.72588864	19.03501632	17.24594988	12.78694286	17.31963896	14.61287794	15.65004588	14.51092118	17.43210771	33.25029097	13.18726619	20.9652679	19.86659029	10.56294545	14.61841801	24.17615797	27.43563979	22.70951694
ADSL	7.295745484	6.335329521	7.613037583	9.02340385	7.91590942	5.629865705	6.13408567	10.71581751	8.731336556	6.506513581	9.058156374	9.216915235	5.403088983	6.671110178	8.134204582	5.068741709	7.715577447	8.800161372	9.463388869	10.44697227
ADSS1	0.576138891	0.535882514	0.415406041	1.101373526	0.497749677	0.508262481	0.520395117	0.275605331	0.618228602	0.533573415	0.73067012	0.699726354	0.250902642	0.532354198	0.51298719	0.592242788	0.524685715	0.834608715	0.523862128	0.65986246
ADSS2	40.92916658	26.74669434	36.28185118	19.91521676	31.13696029	41.76178591	37.7158481	26.27302834	25.98102633	32.91267023	19.58982641	17.37447974	47.61472522	36.70256707	19.64581691	40.99422808	28.14742675	20.5998855	18.80593046	18.0164743
ADTRP	3.612417306	0.324297791	0.582149007	0.468360931	1.449653325	1.095301363	1.061361136	0.493921144	0.745843658	0.767979337	1.494664038	0.787180927	0.58683222	0.335223219	0.594588113	0.958267039	1.175689087	0.419449432	1.14813903	1.530962125
AEBP1	1.377066648	0.820371743	1.351431864	3.310819374	2.834025158	2.182044191	1.612750895	4.960170736	2.804758372	0.651970648	2.911957424	2.132387775	0.725329848	2.093501724	1.953200104	0.878249919	1.672783383	2.895306045	2.383837357	3.366325223
AEBP2	14.26142984	10.11311907	14.2852784	5.414229057	11.32852506	17.23147541	11.54896969	8.957572208	10.20113851	12.58946773	8.916465669	5.177887225	15.29043042	9.144271254	7.982194646	14.74039575	13.89351432	7.50868585	6.6340773	5.602195851
AEN	4.360055556	3.697172627	6.873236535	7.69951231	5.471703361	4.535910485	6.469018676	9.821962985	8.78849633	5.708775757	9.451418332	7.518043487	5.151387706	7.048546361	6.906969461	5.010561059	8.9407747	7.092049204	12.86445959	7.148456962
AFAP1	1.130532666	0.926517006	0.992881125	0.87758007	0.629019087	0.79296394	1.127864	1.472732892	1.093498369	0.616151168	0.332260217	0.579289633	0.901748029	0.801543698	0.454521723	0.600221462	1.061140817	0.371278766	0.878996749	1.490539062
AFAP1-AS1	0.043550535	0.091401633	0.025120547	0.017443528	0.004356587	0.004568833	0.009109585	0.021825153	0.071520447	0.004550389	0.012569951	0.063471064	0.013908265	0.018159967	0	0.004804353	0.022372969	0.021029452	0.02680542	0.098976037
AFAP1L1	0.004591558	0.004818263	0.013242368	0.096551752	0.018372696	0.009633894	0	0.046020765	0.075404413	0	0.035340188	0.004461193	0.004887854	0	0	0	0.00471759	0.008868588	0	0.009074
AFAP1L2	0.338138681	0.177417037	0.330314826	0.338591215	0.152761555	0.27463521	0.154007556	0.655961296	0.369456955	0.170954084	0.293839402	0.434518272	0.278677956	0.227417938	0.203243151	0.216594325	0.207331365	0.263352614	0.195816412	0.689797896
AFDN	1.193573994	1.584631173	0.951480856	0.982994874	1.078619492	1.291557765	1.385770736	0.959735052	1.335204605	0.924822393	0.861895557	0.7661745	1.736005629	2.564013058	1.232771429	1.964711668	1.670021561	1.007635366	1.546334808	1.386116572
AFDN-DT	0	0	0	0	0	0	0	0	0.013143159	0	0	0	0	0	0	0	0	0.012366519	0	0
AFF1	13.44234971	7.967205494	9.116546979	8.450522264	11.19151234	14.38798332	8.702167225	11.62139881	8.29937772	11.19338537	6.689580859	6.462212789	8.039210497	8.254956091	8.937671581	15.11777088	11.4336922	6.212265428	4.100371813	8.243009611
AFF1-AS1	0.943311304	0.3193183	0.453429107	0.39611157	0.547921982	0.861923897	0.413725031	0.701479502	0.655887548	0.572296263	0.629434645	0.443481625	0.421109375	0.602710151	0.726911435	0.671374356	0.781616054	0.308565316	0.358979018	0.150339146
AFF2	0.046874285	0.02012264	0.071690956	0.192015071	0.121489769	0.154231428	0.055709221	0.098234404	0.126840141	0.075691298	0.133242929	0.028982179	0.047630976	0.033316916	0.097724029	0.004700926	0.074430513	0.043211141	0.015299875	0.031579988
AFF3	1.034309705	1.042694713	1.365821085	2.563051552	1.841196308	2.503917308	3.185988009	3.262918802	2.509409098	0.555529021	2.28790572	0.777702028	1.578899769	1.623405271	1.426960227	2.056073666	2.111967171	2.160507563	2.065435875	0.786610782
AFF4	23.45979609	27.89071136	27.8034944	17.7775225	21.07378248	32.77656589	35.58791739	15.84718743	24.64581653	32.44468646	17.68379532	7.625936972	36.68058074	23.4169276	16.48817817	35.16741275	22.96615924	13.32112311	13.47947576	9.840368763
AFG1L	0.369487484	0.165666756	0.300313148	0.29934905	0.292333895	0.327719141	0.179164649	0.3164672	0.289603015	0.329905807	0.361946105	0.156653214	0.210968333	0.171579219	0.269609059	0.355729341	0.334764115	0.262758352	0.137830369	0.311992124
AFG3L2	11.93013977	10.01917801	9.275328156	12.24772916	11.03949278	8.656656551	10.67300833	11.42684106	12.61985271	10.51963126	11.60089779	11.06816324	7.997016509	12.07516647	11.34737451	7.884481067	10.95400423	10.02293406	10.17834971	9.912344036
AFM	0	0	0	0	0	0	0	0	0	0	0	0	0	0	0	0	0	0	0	0
AFMID	1.23516891	2.416788321	2.27592158	3.285308297	3.681069578	2.173165529	1.493664977	1.560394077	2.522349322	1.330899843	1.943451065	3.325276642	0.780707205	1.86436731	3.368634011	1.689053821	2.339852615	1.863849502	1.887422101	3.165652183
AFP	0	0	0	0	0	0	0	0	0	0	0	0	0	0	0	0	0	0	0	0
AFTPH	33.45494732	29.43099857	25.60479659	14.87619494	27.19436348	37.40093654	27.634027	17.42397128	21.47403673	26.02848741	16.82713346	14.18753202	34.92980648	20.18339896	20.84836112	32.72347254	23.86829018	11.74256317	14.03773199	13.70299527
AFTPH-DT	0.947805325	1.184050763	0.940104872	0.346487253	0.978238669	1.972878866	0.314690542	0.799186738	0.108091957	0.361544277	0.361857387	0.496991016	1.073029373	0.156833977	0.460020008	0.780041774	0.479181901	0.305114153	0.401263653	0.401375712
AGA	14.89072322	9.665217853	15.64207272	9.455535157	12.77419894	13.8842401	8.706059846	10.54203117	12.42091739	10.12448217	10.59448792	9.217138924	13.23804654	8.193147082	12.0631256	11.89151641	11.20964812	11.57471586	6.289009585	11.61312706
AGA-DT	0.582261579	0.539126817	0.181099084	0.788819939	0.479678356	0.5928775	0.340304677	0.583595504	0.914027593	0.626271028	0.494287138	0.415977894	0.437530841	0.374903998	0.589101143	0.812361028	0.721411715	0.893094553	0.737847121	0.304593374
AGAP1	0.373934026	0.995430827	0.790553145	0.52355988	0.280144425	0.487390114	1.080136856	0.833949839	0.888901286	0.456669315	0.373777441	0.206037052	0.148197088	1.015876836	0.351121167	0.844667054	0.41080912	1.073999817	0.724014686	0.164751342
AGAP1-IT1	0	0	0.042844909	0	0	0	0	0	0	0	0	0	0	0	0	0.049165027	0	0	0	0
AGAP11	0.050992398	0.008918353	0.073532791	0.042550535	0	0.017831833	0.008888517	0.017036406	0.017446203	0.008879924	0.008176605	0.049544616	0.045235814	0.035438533	0.008120866	0.1500084	0.069856093	0.02462294	0.139492883	0.134363993
AGAP2	5.045131071	4.066143276	3.74099044	5.035319461	4.045799461	5.188664801	4.683992381	7.812999227	5.526375027	2.28572172	4.35657887	6.653711736	2.518064584	5.496476406	4.417764633	3.722581288	5.701974307	6.457837416	4.276131329	8.895692913
AGAP2-AS1	0.096644639	0.040566564	0.092909927	0.038709592	0.038671466	0.040555482	0.101077122	0.058119628	0.119035297	0.060587646	0.185963025	0	0.102881191	0.161197875	0.018469533	0	0.039718961	0.224002814	0.059484922	0.152794064
AGAP3	3.425400803	5.248513467	3.905580177	6.764026454	6.062458148	3.472923472	5.942444618	4.268751939	4.464861053	4.179717112	5.11158678	6.982125308	3.207851179	5.67841826	6.903269726	3.895060876	3.888593645	4.908911488	5.53869116	4.634434789
AGAP4	3.775472726	2.524889452	2.335422798	4.578464251	3.304701707	3.417003501	3.430776861	3.946963421	3.509865956	3.079864084	3.595153888	3.164642363	2.726074511	4.161623405	3.341474088	3.302964368	3.354471324	3.586387538	2.761904382	3.646520208
AGAP5	1.839333377	1.393362255	1.286954553	2.757243361	1.785543642	2.534769859	1.035834186	2.09444413	1.798524546	1.648909461	1.863856996	2.463886481	1.506174576	1.577066868	1.996747381	2.269221866	3.175793128	1.734291739	1.965007874	2.06482717
AGAP6	0.231536646	0.439657518	0.116594343	0.728660471	0.529412944	0.47423774	0.276749462	0.651997993	0.248965902	0.207361444	0.339444878	0.374938048	0.246477881	0.54020657	0.326595566	0.255423673	0.351173919	0.362029387	0.678624561	0.468465518
AGAP9	3.322502602	3.772758424	4.385940205	1.030361113	4.973106764	1.027470685	1.491088692	1.205302546	2.761258183	2.292761405	6.011459297	2.890898234	0.76544985	1.033908446	2.416622701	4.444831533	1.38840814	1.101495754	5.163384292	5.904543199
AGBL2	0.660186905	0.249158883	0.373010631	0.788645436	0.64303988	0.522483186	0.339176053	1.050592832	0.636008	0.478017951	0.42344254	0.512028899	0.308240906	0.404481272	0.392887807	0.511085371	0.981761769	1.068217986	0.4693178	0.623730933
AGBL3	0.879563548	0.514891935	0.845573911	0.502240551	0.865329856	1.487059263	0.665219553	0.732220221	1.063196316	0.793694194	0.713347039	0.257789808	1.160730308	0.405412556	0.725849013	0.621476861	1.512401144	0.803807036	0.27963466	0.628490382
AGBL4	0.002868889	0	0	0	0	0	0	0.005750923	0.041224795	0	0	0	0	0	0.002741333	0.006329729	0.005895272	0	0	0.0028348
AGBL4-IT1	0	0	0	0	0.057593399	0	0	0	0	0	0	0	0	0	0	0	0	0	0	0
AGBL5	2.341624729	2.243195651	2.031512577	2.508156353	2.236345174	1.831728005	2.116226656	3.20564385	3.592604732	1.935157497	3.06924103	2.988599887	1.928175617	3.359650149	2.299882045	1.458115149	2.372367425	3.199085865	2.94615738	5.861092027
AGBL5-AS1	0	0	0	0	0	0	0.076043771	0	0.0746286	0	0	0.353223489	0.077401033	0	0	0	0	0	0.298350257	0.287380481
AGER	9.262861809	8.846483279	9.338482452	14.05184274	11.19222719	9.389996757	10.46778615	16.56878386	12.07119785	8.753991469	17.55652287	28.56700145	10.83927519	13.50784567	8.204597389	8.438862792	13.95487039	25.32912476	29.85889725	29.15526357
AGFG1	29.98832889	28.75369318	35.30683009	20.87022175	27.27848248	35.26785459	40.03418157	19.62894264	29.02335152	66.39171948	24.0810321	14.53558463	61.52096702	30.14403711	25.68478288	54.05979368	29.43527285	14.37934291	21.19690939	12.67030452
AGFG2	1.471010223	0.518566719	0.640793455	1.294610351	1.345068672	1.121244905	0.643034988	1.929364737	1.014427278	0.648417223	1.138837567	2.17178262	0.550524243	0.826639917	0.944392045	1.026909446	1.729830154	1.659248288	1.438279969	2.384699971
AGGF1	12.93769514	6.78478492	11.35426356	5.952836887	9.296267262	15.60558256	7.740900238	7.854386573	8.773913249	11.76195573	6.873607586	5.487928722	10.76267402	7.605815656	6.133999246	11.83674857	10.50288303	4.869254934	4.698933493	5.496519724
AGK	2.575288045	1.89279208	2.019314796	2.276417996	2.06508595	2.899322688	2.410026566	2.808787603	2.211558808	1.968217962	1.861981547	2.414418688	2.774436935	2.571666948	1.592853874	2.573387039	2.481596892	2.310146217	2.162694655	2.162219865
AGK-DT	0.024346021	0	0	0	0.006088648	0.006385278	0	0	0.00624719	0.006359501	0	0.005913696	0	0.00634497	0	0	0	0.005878039	0	0.012028369
AGL	9.010464896	3.610519366	6.174089923	3.684712152	5.212938294	6.968179354	4.623108422	5.130256596	5.45557241	6.218639012	3.718441221	2.394783433	7.173407106	4.210004914	3.626749891	9.029446903	9.48764932	2.648551521	2.465132612	2.755633072
AGMAT	1.376844181	0.491641851	0.808889738	1.340389967	1.377328925	1.404307288	0.349997906	1.763331348	1.28561326	0.409601198	1.655821987	1.709350608	0.641240677	0.428600149	0.986720621	0.559035747	1.817415163	0.923393399	0.598315173	1.719500949
AGMO	0	0	0	0	0	0	0	0	0	0	0	0	0	0	0	0	0	0	0	0
AGO1	3.802163362	4.506936845	2.774968698	4.52931683	4.649664828	3.099197864	3.277663684	3.026656232	5.157084741	3.362875568	2.707933403	2.609371006	2.129562716	4.21272716	4.43530773	3.783845049	2.78106521	2.236246472	1.733268101	3.334899131
AGO2	3.710664475	3.117080134	5.384901291	3.923365865	4.31569677	4.486379979	4.937768537	4.94313467	5.091074357	3.464920025	3.697033633	2.510432444	3.451541825	5.093754172	3.342943272	3.998125392	4.547246184	3.30581114	3.121324579	3.851377692
AGO3	2.958941705	1.426608946	2.02241808	1.587835842	2.504194649	3.229510449	1.479328842	1.85317795	2.065937605	2.317362927	1.451363919	0.999395472	2.310365406	1.627704508	1.446520778	3.636227356	2.756672956	0.981118269	1.113734913	1.349599021
AGO4	17.39219832	14.81851741	13.98979338	15.88029534	18.98945626	18.34387653	13.55227879	12.74295282	14.51988955	18.33735118	11.17489544	13.84594078	15.62497909	17.81261207	15.70631418	21.37291182	13.66042383	8.703391712	12.61872812	11.26781139
AGPAT1	8.53543634	13.00440455	7.699952961	11.02313865	13.13535363	8.238067908	5.433347601	15.7134366	13.19325199	7.877004829	9.712256768	17.87722784	10.78560592	6.416103916	9.020025725	5.771762631	9.774685153	10.23034658	12.05955556	26.50560716
AGPAT2	7.312010866	11.3689501	10.70978622	16.36862379	14.83979981	7.992236928	10.87047184	9.822843619	11.61121568	12.89995633	13.09368548	21.12724278	8.313651998	11.53354632	20.85097964	7.981907184	7.82738426	10.74024187	15.61055967	13.63695666
AGPAT3	6.660711233	7.376503001	8.272856026	9.423823273	8.638176508	6.529104633	5.367703017	8.055869774	8.945510959	8.41349242	7.581188586	12.94608809	4.536041204	6.534385531	10.4049279	5.068068539	6.458589582	7.75929737	7.085976001	11.35320384
AGPAT4	3.938621311	3.826649929	6.941181827	3.973133493	3.666142732	7.720139043	5.623421397	3.947644449	6.882539052	4.797980551	2.693624071	3.770049675	3.232989701	11.93329553	5.800469915	4.703347129	4.151743553	4.413585811	3.036837236	4.468922452
AGPAT4-IT1	0.69666875	0.614760339	0.593639257	0.50734626	0.491007608	0.913583307	0.695501457	0.444350311	1.088842847	0.579024257	0.045699742	0.107686861	0.320247293	1.568046073	0.469011504	0.66374102	0.374163661	0.214075099	0.211151847	0.312904911
AGPAT5	4.8761786	2.071420588	4.547972546	3.482846509	5.918363853	7.045599287	4.555915677	6.322167863	5.245973123	2.711041465	3.179577674	2.341700862	4.238393998	1.923705646	2.794556894	4.601965463	5.653512217	2.867623326	2.002010847	2.663292634
AGPS	9.727477517	5.798634586	8.646788172	5.125725755	8.244775086	9.811957049	6.110249378	5.842736201	7.92245745	9.512516091	5.061569345	4.39930739	9.0453282	5.514685198	5.807818488	11.16212988	7.343224392	3.76146513	3.621123276	4.652769335
AGR2	0	0	0	0	0	0	0	0	0	0	0	0	0	0	0	0	0	0	0	0
AGR3	0	0	0	0	0	0	0	0	0	0	0	0	0	0	0	0	0	0	0	0
AGRN	0.258530058	1.241842503	1.071170179	0.8860124	0.892424848	0.508061339	0.647405995	1.05473739	0.784853747	0.661998497	1.047472722	2.812618636	0.465149067	0.656689933	0.57061698	0.40570978	0.849256089	2.113448313	0.564036907	1.277290783
AGRP	0.059422868	0.062356837	0.171379637	0.178507184	0	0.062339803	0	0	0	0	0.400193924	0.230942908	0.063257471	0.061946272	0	0	0	0	0	0.058716795
AGT	0	0	0	0	0.013548287	0	0	0	0	0	0	0	0	0	0	0	0	0	0	0
AGTPBP1	20.35158161	15.24148846	15.93079749	11.48527054	15.67832383	22.20645257	19.24840798	11.61057504	16.58499387	24.68670015	11.46265987	9.87272404	22.74787029	16.35354125	16.62320848	26.45823926	14.08482646	9.749884217	11.50223715	9.13600186
AGTR1	0	0	0	0	0	0	0	0	0	0	0	0	0	0	0	0	0	0	0	0
AGTRAP	29.1764427	34.11055374	28.1156328	41.64712053	40.61162536	25.19998866	23.55087473	23.70513444	35.85536895	37.36959225	35.63315981	55.25850341	18.99977678	25.52292861	59.8894949	25.27481864	19.69190052	27.61894905	28.86299826	45.71185065
AGXT	0	0	0	0	0	0	0	0	0	0	0	0	0	0	0	0	0	0	0	0
AGXT2	0	0	0	0	0	0	0	0	0	0	0	0	0	0	0	0	0	0	0	0
AHCTF1	9.568822072	15.50130635	10.92776869	8.008524984	5.71798788	11.3291053	16.33207845	8.458593453	9.85808847	13.48442512	7.872681546	5.074322558	16.37134156	14.49579447	5.616911716	13.6247038	9.934857004	8.996578232	11.69067828	6.497991986
AHCY	5.35800767	4.981147971	6.057372037	8.288679638	7.246264537	4.550024822	3.842374289	6.791061167	6.453857018	5.401300108	7.169346581	7.132817093	3.239516419	5.070365626	8.04004618	3.314053409	5.61865327	5.526157462	4.41582637	7.395374531
AHCYL1	13.64666268	10.08245283	7.301227896	10.7243724	14.90876082	13.84161964	7.214147663	9.462904084	10.06347437	9.447745796	7.226621235	10.77057197	6.873672924	7.078932633	13.51802139	9.97503774	9.272014834	7.501418982	5.707239841	10.40031869
AHCYL2	2.702149866	2.067010954	2.101158552	3.141931052	2.965313594	3.129998919	1.987528816	2.793338167	3.196829846	2.154766706	2.362379608	2.235922631	1.596243819	2.447204526	2.766174024	2.436617979	2.950582785	1.920903642	1.929696975	2.91381235
AHDC1	1.089040765	1.168451497	1.077156799	1.565843623	1.560809645	1.354887011	1.076927976	2.347501436	1.540546261	1.032122007	1.665674195	1.461698627	1.077570649	1.204423156	1.590948308	1.320763538	1.517015532	1.584352686	1.435859001	2.314306063
AHI1	1.576029226	1.169592419	1.210596585	1.186540812	1.134514611	2.486243483	2.691288247	0.968166337	0.742587604	0.874436051	1.241629434	1.08291684	1.069918156	1.997638324	1.207007283	1.220919597	2.599702302	1.046172871	1.002944981	1.116775284
AHI1-DT	0	0.013175097	0	0.012571995	0	0.026342997	0	0	0	0.013118326	0	0	0.080192331	0.013088351	0.011996969	0	0.012899815	0.02425034	0	0.012406009
AHNAK	96.99733541	154.5398639	86.37698097	109.2590634	110.6109162	76.37947492	97.27381082	88.77006566	112.9287812	91.3277812	68.82740527	65.05801414	63.69651198	114.0599503	99.96861981	124.5232418	95.98755037	56.10721103	54.22829802	77.65420447
AHNAK2	0.001591941	0.001670542	0.001530422	0	0	0	0	0	0	0	0	0	0	0.001659543	0	0.001756177	0.00654255	0.001537416	0	0
AHR	34.16206714	47.21973707	33.16545984	17.89892646	31.93596873	40.83170215	44.95977428	11.08879298	23.61598901	63.88526828	19.20408856	15.359479	43.97090341	19.83977442	25.82193648	42.91562696	41.41646125	8.5558544	17.04337195	11.44252361
AHRR	0	0	0	0	0	0	0	0	0	0	0	0	0	0	0	0	0	0	0	0
AHSA1	20.22397822	19.83333651	16.19225006	26.10406496	30.58094539	18.71687153	18.72325344	24.61832225	20.13076939	15.7046681	16.22432046	37.59775969	15.610185	16.11464256	27.28434307	16.31155518	23.31109363	25.23529936	18.1139981	30.02582119
AHSG	0	0	0	0	0	0	0	0	0	0	0	0	0	0	0	0	0	0	0	0
AHSP	0	0.944599382	0.865369422	0.056334967	0	0	0	0.169165684	0.288724715	0.470264568	0.054127261	35.42119777	0	2.111355052	0.107516558	0	0.11560785	5.433274847	7.041009352	5.169980316
AICDA	0.010155315	0	0.009762876	0.020337812	0	0.170461067	0.042484303	0.020357161	0	0.010610808	0	0.059201905	0.043242581	0	0.009703794	0.011203012	0	0.00980749	0	0
AIDA	14.66200854	7.327630483	9.658322673	9.561984802	12.79645954	15.06867238	7.875297424	14.5261104	12.19037478	9.301951705	7.17754769	8.437256549	9.720685201	6.86460472	9.219680402	11.98284748	10.32232374	7.348892321	4.01020353	7.165264776
AIF1	159.1198255	327.3473688	163.6965774	258.9232303	243.7771824	118.1721347	144.7340636	132.0963441	197.8586231	208.522278	203.7164579	330.5365712	116.4184885	141.0917507	308.7650117	100.1745359	94.34090009	212.3260276	219.4160125	237.7302159
AIF1L	0	0.017095351	0.007830724	0.040781988	0	0.025636021	0	0.008164157	0.00836054	0	0	0.023742685	0.052026789	0.050948379	0.046700008	0	0	0.007866509	0.025067827	0.032194841
AIFM1	5.488650294	4.44315787	4.159161554	5.625313349	5.527494156	5.167752014	3.656477502	5.954266467	5.037058256	4.260160142	4.4463655	8.030593282	4.035976512	4.635079568	6.575602778	4.101049862	4.539878457	4.222711402	4.220475016	6.46254471
AIFM2	1.216909121	1.059211476	0.544131714	1.133523461	1.198464106	0.564098707	1.272721108	2.174653539	0.997292165	0.650530154	0.87128153	1.833113932	0.692908262	1.435763314	0.892384007	1.165541837	1.482927723	1.867612454	0.996743795	1.882905551
AIFM3	2.713893164	2.704845299	2.489884895	4.752566885	3.669384464	2.483097726	2.566190678	2.049398342	3.345192597	2.97804687	2.002980645	6.260989887	2.031550237	2.764546926	4.558873163	1.941236216	1.795262099	2.345682176	3.368777953	4.102061524
AIG1	1.396292791	1.856991181	1.477981259	1.112642173	1.096843315	0.795635962	0.756298247	1.22860632	1.209884756	1.36677793	0.970053853	1.031053295	1.814968504	0.769162616	0.952205602	1.060405684	1.280586326	0.814759151	1.136847252	1.185091217
AIM2	2.274754958	2.169072387	1.747482786	3.005862979	3.17954376	3.399827734	0.738710919	5.798818351	2.356131499	2.800046682	0.989337655	6.156180811	1.879739381	2.501289994	2.262942402	4.193851025	2.81743918	1.554843448	1.193401029	4.105435442
AIMP1	23.71207411	16.54483455	18.05104244	13.04857952	15.6268662	20.71080362	17.36808636	14.16862175	18.25099275	23.77247782	18.57971732	10.49428299	22.52211815	14.40291638	15.69131316	21.93840215	20.17058094	14.49233797	15.58893958	11.25070545
AIMP2	3.27187527	3.113710765	3.081764897	3.674179641	2.915246894	2.598682401	2.175076513	3.704228708	2.474502633	2.339061017	2.803763034	4.813515942	1.790860345	3.369389148	4.582014974	2.820320754	3.348073708	3.300532063	3.302052238	4.096876326
AIP	30.18545659	31.33811182	33.75776643	43.84614629	33.33091869	27.18900367	39.31175681	45.05933441	40.30140878	26.0881086	52.00387344	52.97879216	24.92047442	44.04007596	35.67383404	22.12499394	37.27946178	66.05730152	53.36392266	49.91216626
AIPL1	0	0	0	0	0	0	0	0	0	0	0	0	0	0	0	0	0	0	0	0
AIRE	0.022001925	0.046176513	0.08460675	0	0.022009671	0.011540975	0	0.011026165	0.022582781	0	0.010583992	0.032065865	0.023421725	0.114681202	0.021023684	0.060679513	0.033908771	0.010624173	0.146707362	0.054351234
AIRN	0	0	0	0	0	0	0	0	0	0	0	0	0	0	0	0	0	0	0	0
AJAP1	0.040776743	0.026149487	0.02177832	0.13156757	0.070251337	0.00712973	0.030800551	0.031787902	0.099982785	0.037871724	0.0653853	0.028613726	0.002411561	0.049593057	0.073598183	0.012495437	0.044223565	0.013126706	0.00929561	0.011192285
AJM1	1.23674325	1.458360108	0.907034667	1.691626671	1.020353541	1.350955366	2.013538148	1.76352128	1.465691547	1.052422116	0.840266839	2.626241753	1.526927968	3.09024087	1.388867493	2.060567508	1.526138179	3.860200153	3.289452985	2.614174932
AJUBA	0.187770231	0.032840212	0.012034272	0.043871689	0.031306057	0.026264993	0.026184277	0.050186774	0.115636447	0.058857669	0.024087089	0.018243904	0.013325812	0.058723179	0.047845778	0.103570996	0.077169707	0.054401699	0.019262144	0.098954193
AJUBA-DT	0.009614226	0.030266769	0.009242696	0.009627093	0.019235222	0.020172334	0	0.009636252	0.078944353	0.01004545	0.009249818	0.009341258	0.020469279	0.010022496	0.045933812	0.053030504	0.019756247	0.037139734	0	0.028499965
AK1	4.170571766	6.600442486	4.037443014	5.44165427	4.026164566	4.314102772	8.65252708	11.93625805	8.970460633	2.346417813	6.154362015	7.565921816	4.149931158	10.16484592	3.604277161	4.472143906	11.40681841	12.20523436	13.71257086	11.66180362
AK2	16.7791038	12.82851119	11.144929	17.22667075	16.7029683	14.68751773	11.71592274	16.32433223	14.40950023	13.12608534	13.6924145	17.44643024	8.679288025	10.27972827	18.10751317	11.88418256	12.67447644	11.32631423	8.64589522	14.71582257
AK3	18.30611287	9.68407889	16.86147882	6.733694239	12.58209759	18.34521636	11.90693873	9.499205806	12.69444875	14.60733926	11.07938873	6.571975319	19.25019414	8.978052193	7.653226271	14.90200141	17.22605611	10.14666184	6.831196656	10.07728458
AK4	0.102301197	0.11148119	0.128608785	0.106378034	0.251906988	0.123834152	0.082302393	0	0.020192687	0.143889953	0.030284206	0.156740869	0.104714202	0.065627961	0.161667964	0.121536522	0.036383962	0.003799897	0.052472118	0.031103272
AK5	2.110399698	0.73521114	0.846036967	1.963501711	1.816266496	1.286268033	0.652327554	1.297400914	2.854535852	1.062355289	3.29633221	0.635067992	0.41839242	0.757091288	1.869611595	0.735197081	2.027868831	1.906093528	0.98166581	1.815160169
AK6	7.422890086	3.115756322	4.154762082	2.57671239	4.257288646	6.26442046	3.709147264	3.918344947	4.164974717	4.050264996	3.634250318	4.038797541	7.550699465	3.335982828	2.789856916	5.58650639	4.20312508	4.55607656	4.027312713	4.140024994
AK7	0	0.008514863	0.015601327	0	0.016234169	0.068100295	0	0	0	0.016956345	0	0	0	0.0084588	0	0.008951351	0.008336952	0.015672622	0	0.040089065
AK8	0.054045903	0.072181947	0.070850954	0.049198394	0.034404956	0.056698894	0.071940463	0.00492452	0.030257852	0	0.042543326	0.033416361	0.036612244	0.102438131	0.070422185	0.043361219	0.070673768	0.07591971	0.095763844	0.058258603
AK9	0.767068309	0.295409691	0.385059835	0.410533472	0.468719004	0.858237953	0.430764198	0.82374173	0.620547073	0.633677227	0.423528623	0.271681927	0.537003951	0.346642841	0.592147634	1.12132548	0.580415915	0.425136499	0.346927653	0.477921648
AKAIN1	0	0	0	0	0	0	0	0	0	0	0	0	0	0	0	0	0	0	0	0
AKAP1	4.10879027	2.793125833	3.888554153	4.358702312	4.197441305	3.761763918	3.476687763	5.39968093	5.117980111	3.455110064	4.948307378	3.913080846	2.159127057	3.707725231	3.837255832	3.314564779	4.848536913	4.456352396	3.976475157	4.203532129
AKAP10	16.83201378	12.25944925	10.99309895	15.18440186	16.98365974	16.61144777	12.11940818	15.46895204	13.837553	13.81235787	12.09471844	14.20989495	12.80092694	13.89468747	13.07012882	16.96959411	17.91514782	14.21565615	8.674535568	13.58053137
AKAP11	16.23744563	7.554087071	12.52237344	7.731497108	11.55599586	18.01165063	8.461378226	10.40290767	9.781653111	11.4410437	7.384794989	3.385393437	15.18732906	7.513230919	6.371178885	18.17889737	14.50657194	3.927182112	3.449078994	4.694379874
AKAP12	0.021535587	0.019774032	0.036230899	0.040433265	0.008078688	0.01694454	0.005630822	0.026981155	0.027630165	0.067504547	0.056978137	0.020924146	0	0.016837575	0.01800582	0.121756454	0.049785096	0.036396467	0.168451329	0.023939659
AKAP13	24.14298044	34.16614369	29.5206364	33.86629532	25.30351756	27.81965543	33.89730804	29.47090876	35.07744736	30.14797637	18.91721335	23.91986207	23.24211118	42.89311039	30.52131332	29.97285469	28.57865264	21.16933778	21.05986095	26.04397478
AKAP14	0	0	0	0	0	0	0	0.02983942	0	0	0	0	0	0	0	0	0	0	0	0.029417469
AKAP17A	0.518032183	0.475658496	0.373510106	1.361654359	0.323884104	0.970466453	0.55146591	1.891440509	0.977963589	0.270633657	0.783195576	0.395468974	0.512071106	1.523657529	0.892767221	0.673525524	0.541755947	0.402018179	0.436520281	2.102351268
AKAP3	0.026628004	0.037256994	0.008532999	0.062215161	0.062153884	0.055870225	0.009283088	0.160134043	0.06377231	0.018548228	0.085395738	0.250095791	0.037795106	0.055517534	0.093294962	0.097917151	0.054717813	0.145723886	0.045526603	0.192951772
AKAP5	3.617530856	1.785576051	5.731905167	1.205934764	1.419228489	5.321764557	2.967594394	1.312244489	3.193303358	2.321256209	1.005063214	0.749060313	4.035508754	1.978308185	1.272828983	3.472398468	3.857438488	1.189507775	0.477328217	1.280165525
AKAP6	0.049365454	0.037802075	0.071828003	0.042751585	0.058725533	0.145568218	0.030698644	0.025407903	0.089012606	0.029274923	0.08857055	0.014259527	0.112203581	0.070933787	0.039521303	0.104501174	0.063057879	0.060559703	0.043797495	0.005273393
AKAP7	4.540035317	2.684587098	3.652004971	2.680247016	2.893875455	4.719694536	3.170889014	2.301014253	2.546563034	4.044487961	3.100157927	1.910491173	5.178222026	2.704473579	2.080554809	4.060112769	2.80831154	2.699323526	1.520761166	2.232872355
AKAP8	15.01026521	27.55433769	25.93401774	26.33343818	15.05593594	16.4078021	31.28760273	22.91092634	27.67210144	24.60093173	24.96742115	21.39366249	18.25667571	34.51074963	19.31158736	18.03746127	24.47321971	34.24024606	36.18007688	21.3024212
AKAP8L	33.26674046	37.18075902	39.62053088	51.3643683	39.51816251	33.18163508	41.86714607	51.2704989	46.87627763	33.1220823	53.37958567	54.47457526	29.22823929	54.27566573	42.21116637	26.37725003	44.7147574	64.14464669	54.4032649	54.93586295
AKAP9	11.69210662	10.88850698	10.51799559	8.213234453	8.007243188	15.04106369	13.00017762	8.579744309	12.34072715	15.20330766	5.776309374	4.187702856	10.0401053	12.48753639	6.335901599	19.60255021	10.7477873	6.495916153	6.275283231	5.150609211
AKIP1	1.535885702	1.33060533	1.20182944	1.412759931	1.902667626	1.405185056	0.989945798	1.145603216	1.457284418	1.24090105	1.864270911	2.021517001	0.874533582	1.126360421	2.40617775	1.063887275	1.27527947	1.604012909	1.548085829	2.214689785
AKIRIN1	48.74850513	58.12172182	56.66519783	42.23248862	45.43973485	40.6429076	59.63135829	34.93481155	43.06350605	49.04852444	44.59176113	29.36209676	48.03854244	47.49039012	38.76495911	39.04595739	45.21140006	40.80591541	40.18255187	31.9823043
AKIRIN2	50.84374659	51.07990833	44.14244635	42.51236045	43.17235176	37.17902489	48.70763801	32.83270035	35.68686155	43.51266619	38.49126971	55.70207874	42.05828604	45.88377963	53.29099566	38.18397434	38.23836224	38.95360351	39.1539913	35.8964415
AKNA	33.17541261	38.93122145	49.07343347	49.86823983	33.62213569	43.08989755	68.51573865	49.67762136	55.8719336	29.30853746	42.79009002	50.35731512	27.34632056	91.86769334	41.96776251	33.77485082	42.14954253	70.03250508	54.97984613	60.1148734
AKNAD1	0	0	0	0	0	0	0	0	0	0	0	0	0	0	0	0	0	0	0	0
AKR1A1	23.6628473	22.04381186	23.32388029	32.64785809	31.24969776	18.99606494	17.11826042	25.16070439	21.86839682	22.80879763	26.65326227	40.40238145	12.28626428	19.03215008	34.13956558	15.29100717	21.89073366	24.3156565	22.64312493	35.11873039
AKR1B1	15.79613453	12.75948138	17.35325695	27.01165846	16.43268965	11.95346637	17.72771707	22.97502704	20.81400102	11.79303037	21.52428825	20.5504625	12.14371314	21.01386095	18.78711671	13.10264698	17.58104409	22.44846825	18.83381665	19.74593891
AKR1B10	0	0	0	0	0	0	0	0	0	0	0	0	0	0	0	0	0	0	0	0
AKR1C1	0.194479796	0.09017582	0.360884707	0.181153553	0.253365184	0.493459127	0.137176315	0.249323106	0.16711879	0.259910476	0.452541292	0.136225608	0.072219671	0.094296938	0.19015461	0.334289123	0.320638186	0.126668462	0.310855615	0.303895086
AKR1C2	0.014354882	0.037659113	0.013800155	0.12217979	0.014359936	0	0	0	0.331511715	0.007499368	0	0.006973658	0.007640606	0.044893393	0	0	0	0.062384485	0.007362876	0.007092157
AKR1C3	2.318879533	3.722576949	2.347376306	4.905381112	2.949547152	2.706589138	6.312027625	1.723903958	4.113945118	2.727754129	1.300177814	2.178437589	1.503998076	2.897619632	4.622319291	6.623985999	0.788917086	6.807354849	2.630846995	3.004520425
AKR1C4	0	0	0	0	0	0	0	0	0	0	0	0.024121134	0	0	0	0	0.025507437	0	0	0
AKR1C8	0	0.174319112	0	0.308916201	0.071218141	0.024895928	0.347471859	0	0.04871506	0.049590851	0.114157735	0.161400757	0	0.098955071	0.045351812	0.157075756	0	0.045836449	0	0.375184782
AKR1D1	0	0	0	0	0	0	0	0	0	0	0	0	0	0	0	0	0	0	0	0
AKR1E2	0.111871172	0.134165421	0.235581442	0.357399981	0.186517596	0.09500788	0.100287429	0.341721787	0.311666765	0.144719582	0.497152313	0.119046808	0.028354834	0.094408125	0.147619944	0.146919793	0.169676111	0.123473738	0.306030561	0.336889593
AKR7A2	4.25979605	4.31597881	4.279844896	6.845160922	5.708101788	3.413907556	3.30887673	4.99436007	5.207275358	3.211230061	5.337621662	6.191809507	2.513922908	2.89763797	6.434900911	3.09129567	3.970394675	5.095992745	4.485762761	6.754785483
AKR7A3	0.224586609	0.27726522	0.342912292	0.410088378	0.264312563	0.263330007	0.704660963	0.397237276	0.36611325	0.372695167	0.419437943	0.320897232	0.464095214	0.895178934	0.454449453	0.276904457	0.475076008	1.007920995	1.477200052	0.352458047
AKT1	30.6815121	38.45832664	38.98445303	46.41533595	41.88167563	31.91342792	39.77830192	42.77486537	42.40892645	28.35309802	40.55663075	56.46370538	27.85771874	45.44292414	45.4743768	30.9445868	35.98102892	54.54160246	55.92433732	47.63600071
AKT1S1	4.050546994	5.292541695	4.480011749	6.910896719	6.146803799	4.569114044	5.305682545	6.611999062	6.377497304	4.776661571	6.640066212	7.240635598	3.0037001	6.928268587	5.570822233	3.340477755	4.717299573	7.918573896	7.100141406	8.033979128
AKT2	9.727306221	10.36097379	10.50904046	15.53224531	12.10161739	9.288374027	14.48304284	14.75170656	15.22799952	9.254514127	13.79181447	15.05079347	7.609733157	14.51942509	12.55381948	9.283430289	11.69637913	19.76634718	17.30817457	16.86436401
AKT3	7.060039042	4.897165276	5.022932332	3.21932532	4.027899612	5.334045404	3.870964925	5.175038525	5.362776796	3.877955171	3.649867014	1.477040617	6.50601223	5.710839896	2.663121583	4.89891412	6.476380368	3.706709222	3.220814089	3.975255423
AKTIP	10.45390354	4.482956688	7.663068161	7.126220204	7.823077283	8.40456583	6.150014159	9.500591517	9.533093807	7.288861196	8.684410114	5.322708441	5.71405767	6.591091717	5.417169202	8.815636738	9.24332667	7.911652833	5.7641442	9.773474359
ALAD	9.581076795	7.988332293	10.62259536	15.62684829	13.80097273	9.426821652	7.131408517	12.65021711	12.03384166	8.235905597	11.1271884	13.2964388	5.196852372	7.93573613	14.77556685	8.161394515	9.811440981	9.873869392	8.64787588	12.62036239
ALAS1	5.466759138	12.21723095	4.8974358	9.733026277	5.853294542	4.474646265	11.44753606	5.238435535	8.188481431	11.04730325	6.981911189	10.86824075	5.525359026	8.742497685	8.392359272	5.434302478	6.332803687	8.342801248	11.09274252	5.710476514
ALAS2	0	1.714249452	0.764384996	0.028951825	0.043384964	0.03033241	0.136076372	0.246324629	0.919969751	1.903227558	1.682942667	75.27311619	0.169284038	3.993673408	0.041441409	0.047844032	0.297067557	11.83928373	12.24963193	18.24167608
ALB	0.025901609	0.054360971	0.024900674	0.064840684	0.077732185	0.054346121	0	0.090863319	0.039878127	0.013531683	0.062299648	0	0	0.067503815	0.024749982	0.014286905	0.106450291	0.012507232	0.066426999	0.012796921
ALCAM	7.12698571	4.099532211	5.679653474	5.175781918	5.449142565	7.552356918	4.045661817	4.69486443	3.709293144	7.928049711	4.783634931	3.534595062	6.846087504	3.166975509	4.430010019	6.835134816	5.448812075	1.93276901	3.544784277	2.418568214
ALDH16A1	7.117559997	6.212703876	6.581758047	10.68594552	11.37713547	7.869237646	9.292769944	13.53653396	9.811019118	5.423685812	10.8160774	15.08500972	5.366528724	9.350323733	10.59935204	8.770145812	8.341157514	17.12573727	14.24789853	19.06577389
ALDH18A1	4.899756453	2.579324105	3.536695079	4.023825045	5.200746875	5.861270024	2.82438201	7.277329011	4.788444176	2.449937062	3.220483283	5.506947215	2.92643579	3.717080951	4.156543143	4.584652219	5.416385695	4.01355716	3.608020581	5.992000806
ALDH1A1	43.54176663	19.34930263	26.16875481	28.91118017	29.32053566	28.67535757	20.17053773	21.43868352	25.08450241	17.84974874	19.3428518	18.02511599	21.07161891	12.71648196	35.71032193	16.24491313	11.19873826	11.01710532	6.039564328	20.2008186
ALDH1A2	0.008435744	0.035409013	0	0	0.033754854	0.01769967	0.017645276	0	0.043292246	0	0.008116003	0.03278494	0.026940325	0	0.040303385	0	0.060671052	0.032587258	0.008653688	0.075019577
ALDH1A2-AS1	0	0	0	0	0	0	0	0	0	0	0	0	0	0	0	0	0	0	0	0
ALDH1A3	0	0	0	0	0	0	0	0	0.008755791	0	0	0	0	0	0	0	0	0	0	0
ALDH1A3-AS1	0.018734229	0.003931844	0.021612322	0.022511162	0.071215135	0.01179231	0	0.033798867	0.003845763	0.003914902	0.018024145	0.047326044	0.011965898	0.003905956	0.021481531	0.012400194	0.034647225	0.021711086	0.015374595	0.011106975
ALDH1B1	0.588812736	0.358771941	0.346939265	0.418426338	0.684023271	0.458305586	0.188718383	0.923317451	0.818806984	0.248073615	0.274110454	0.609004452	0.384173421	0.425711637	0.353914422	0.775280095	0.487882935	0.339353001	0.263043243	0.80703559
ALDH1L1	0	0	0	0	0	0	0	0.008003341	0	0	0	0	0	0	0.030520081	0	0	0.007711556	0	0
ALDH1L1-AS1	0	0	0	0.067808221	0	0	0	0	0.139010709	0	0.065150891	0	0.072087461	0.070593234	0	0	0	0.326991141	0	0.066912961
ALDH1L2	0.104554711	0.10593369	0.093582302	0.097474317	0.061312271	0.049170064	0.052789645	0.068658295	0.051807232	0.037670438	0.034686817	0.052544576	0.130491654	0.045101233	0.062010647	0.047727453	0.055564445	0.031336651	0.0406833	0.021374974
ALDH2	18.23963225	19.89372881	19.29034568	20.3746505	20.96144316	22.39178431	16.89760836	10.08843912	19.79811431	29.92706949	20.61842724	17.09325345	18.81368888	12.10609358	24.9614742	17.9805056	12.3546594	7.290476275	10.07776992	11.93677254
ALDH3A1	0	0	0.007158787	0	0	0.007812084	0.015576152	0	0	0.007780547	0	0.014470253	0	0	0	0	0.007650947	0.014383002	0	0
ALDH3A2	12.56611761	7.620259963	8.380114499	10.08383437	9.455201923	10.66392302	7.404516804	9.079709165	8.723050192	8.514945358	7.434506368	8.766404255	7.544421644	7.608013522	9.733857088	9.768789894	8.492728315	6.970836855	6.546154567	9.555259668
ALDH3B1	11.84904456	16.92883732	11.82409377	19.12012961	16.1980607	10.32041024	12.277353	7.201946293	15.18178408	15.79978419	17.31171749	20.78884482	7.87289178	11.30895492	23.5146385	9.008722251	7.331304829	10.52504531	12.370765	12.58834869
ALDH3B2	0	0	0	0	0.010702461	0	0	0	0	0	0	0	0	0	0	0	0	0	0.021950209	0
ALDH4A1	0.691705694	1.098093243	0.826956822	1.571740506	1.135506415	0.725659965	1.066595357	0.817727079	1.128665316	0.991438058	0.92144484	1.525074434	0.726901703	1.035395639	1.957432864	0.704369679	0.911143677	0.873557273	1.66477566	1.191720436
ALDH5A1	2.907743703	1.045134355	1.909440978	1.530327929	2.719812064	3.08050267	1.317013398	2.386599505	2.567382608	1.237991941	2.290891817	1.573873683	1.657370211	1.700586911	1.31812805	1.944842948	2.799364699	1.724691686	1.309408496	1.770294335
ALDH6A1	1.867621139	0.855702085	1.345322534	1.048321121	1.8524904	2.240775123	0.566725498	1.618797807	1.155555869	1.093877186	1.138837567	0.889407326	0.901663557	0.6087584	1.06572324	1.230375564	1.108088395	0.838318087	0.679999907	1.538724502
ALDH7A1	0.329151561	0.026068168	0.101497027	0.174124111	0.236078546	0.065152617	0.077942871	0.168065131	0.16573344	0.019466881	0.197175444	0.096545283	0.158668057	0.051793063	0.071211387	0.232938018	0.165902723	0.131949332	0.114675445	0.098185818
ALDH8A1	0.198529599	0.159312613	0.673615306	0.292346019	0.315422728	0.269532313	0.671759991	0.725707878	0.839056354	0.353858313	0.370773872	0.510598911	0.261068126	0.486965166	0.055794899	0.399373686	0.647933182	0.575189546	0.718795707	1.061629314
ALDH9A1	22.29707122	17.47770933	16.57552875	17.67596103	16.33269357	19.50324083	17.30883422	17.5869732	17.63681158	15.87049721	13.2706399	18.76939741	16.63137447	18.57312744	16.69937127	17.67493445	16.23279923	13.75146143	14.12575538	15.79684259
ALDOA	1.966422004	2.55413835	2.10194895	2.643764385	2.531112131	1.384916959	1.768971759	1.295574362	2.51233435	1.982781392	2.222638374	2.538547623	1.434580676	2.178942833	5.12452295	0.834343305	1.455251414	1.766268781	1.862054975	2.214812789
ALDOB	0	0	0	0	0	0	0	0	0	0	0	0	0	0	0	0	0	0	0	0
ALDOC	4.804323518	4.272789533	4.110940678	5.970792959	4.75488715	4.77206346	4.597036402	5.925246399	6.242637238	3.844961078	6.031839732	5.528669507	1.868007322	3.445453767	4.704669573	3.082253772	5.723886406	6.367347693	4.561435346	8.400253888
ALG1	1.619352299	1.345911171	1.556774447	2.382055183	2.121668305	1.586087605	1.06413407	2.82240451	2.118078916	1.175405222	1.716528778	2.951819423	0.999222977	1.493910085	2.279949797	1.264719731	1.693249112	1.709205653	1.683240862	2.428486835
ALG10	6.072434004	2.31607611	5.217980169	2.652066688	4.438998513	6.666039782	3.149652404	4.016813436	4.661892617	5.067343003	3.048262477	1.15404596	6.949655723	3.027403657	2.100645644	7.067335152	7.107398156	1.6014351	1.468701607	1.942701922
ALG10B	4.089581966	2.102897498	4.155884404	2.742693814	4.155217556	5.652097066	2.815838255	3.09029326	3.715518526	5.199540802	2.508922584	0.870082242	5.288149987	2.323195846	2.185219733	5.309532163	5.553495702	1.152175605	1.158029834	1.493032954
ALG11	1.381896605	1.268861051	1.210503606	1.074223875	0.863989454	1.158830861	1.098219236	1.084358098	0.751180989	1.168401575	0.865936399	0.525581359	1.403324725	1.118344303	0.577699185	1.193494252	1.027506941	0.869223823	1.109830877	0.601887737
ALG12	2.11752819	2.670928918	2.269220526	3.548037323	2.794430898	2.470765335	3.705804026	3.329118679	3.127356475	2.764251885	3.408993609	3.730012312	2.197960071	3.946985621	3.229333886	2.225305285	2.685654518	5.074255989	5.471218785	3.772522649
ALG13	10.82013309	6.085348968	7.117529788	4.808058261	6.767098615	10.13606666	6.25882535	6.794879728	6.380133348	6.609493901	5.999191715	4.127455039	7.780152865	4.586076213	4.737276134	9.431841506	8.255791387	6.1562071	4.250249577	6.383132548
ALG14	0.201274094	0.138955185	0.112024062	0.185632135	0.317913089	0.288947832	0.113562056	0.297293979	0.157659094	0.071945344	0.12485019	0.265034578	0.197347005	0.115953841	0.220161658	0.224960579	0.176867388	0.161131074	0.190173591	0.149161889
ALG1L2	0.303959089	0.250616839	0.08348942	0.3261063	0.108595037	0.045554251	0.113535638	0	0.155991842	0.317592469	0.104442183	0.442993567	0	0.181066725	0.414920834	0.191610143	0.178458486	0.503225691	0.022272295	0.150173696
ALG2	11.49769018	9.831461347	10.2529943	7.77739525	8.570956115	9.861943689	9.368711758	9.865668795	8.945571826	9.93224558	9.277389367	6.604449022	8.144804888	8.602192834	6.555638355	9.73089346	9.777632703	7.836841091	7.740637926	6.560472678
ALG3	4.681764808	4.124844142	3.73278175	5.632036585	4.219867102	5.649157537	3.643120754	5.813563244	4.870966783	3.839943805	4.765653965	8.92690357	3.43598734	3.981084849	7.267701352	3.278659567	4.104328359	6.681813242	6.540225883	7.704962419
ALG5	15.20004545	10.34292732	10.06903508	11.74823683	9.527131498	9.542792908	10.63123656	12.25930769	10.45776674	8.859071135	11.31068611	15.29922625	12.41379638	13.61724221	10.57545293	10.11331712	10.12682084	12.91331578	12.7178382	13.6348315
ALG6	12.96733877	6.154704176	7.289793934	4.25099423	8.271035667	13.7532667	6.292353334	6.59218744	6.577192423	9.048137792	6.344952158	4.401493996	12.21243979	5.613170579	4.813443561	12.93059438	8.705392779	5.208688592	4.418903796	4.828056902
ALG8	5.984488434	3.819902367	3.827933391	5.827349955	6.033733931	5.079453095	2.821460032	5.372402225	3.893461976	4.775843706	3.683541095	6.398322906	4.941033002	3.401767669	5.200599895	6.264000248	6.233481374	4.084343242	3.975915058	5.959941694
ALG9	2.654232736	3.032864666	2.422054928	3.332777913	1.98505358	2.72264474	4.340200402	3.521748242	3.545920958	2.658829268	3.129209146	2.230930189	2.978000349	4.708198858	2.121569263	3.304528189	3.688061581	4.898796545	3.703882097	2.851660065
ALK	0	0	0	0	0	0	0	0	0	0.013484472	0.003104115	0	0	0	0	0	0	0	0	0
ALKAL1	0	0	0	0	0	0	0	0	0	0	0	0	0	0	0	0	0	0	0	0
ALKAL2	0.373842541	0	0.11349343	0.019702256	0.216511355	0.165134159	0.370410018	0.256372994	0.100976862	0	0	0.229407383	0.460803758	0.04102293	0.094005501	0.173646692	0.566048009	0	0.040368535	0.330516215
ALKBH1	2.335957119	2.176270409	2.464778377	2.145110584	3.02071501	2.653846457	2.87212375	2.466939849	2.888848087	1.928772832	2.335121311	2.513204847	2.523088901	2.530184373	2.24298502	2.162125308	2.095676066	2.806180805	2.407997909	2.555910209
ALKBH2	3.160373527	3.038114498	2.507083145	5.045660856	3.18359449	2.643133151	3.444004788	5.249821386	4.65021449	2.563187739	5.762228914	4.852905598	2.07034758	4.147022993	4.582582151	1.974825857	3.542314309	6.659190453	6.484049039	5.459477957
ALKBH3	6.401505538	3.942050594	4.016765743	6.141387044	6.327067579	5.448999428	4.93112335	7.453516004	4.544272695	3.404392621	5.439719596	8.584749172	2.856418963	5.814203232	5.25612522	4.651572003	6.124295891	6.570954742	5.406873794	6.893595125
ALKBH3-AS1	0	0.016115052	0	0	0	0	0	0	0	0	0.029549496	0	0	0	0	0	0	0	0	0
ALKBH4	1.472616962	1.368717789	2.372998804	2.598083227	1.865971537	1.706751532	2.097546693	2.867638951	2.64871401	1.538667777	3.413814033	3.134146997	1.627365896	4.064497454	2.224624599	1.670958498	2.291172253	2.451565711	2.37389947	2.605356028
ALKBH5	17.36772999	18.87404653	22.07298114	23.07540156	20.01646824	18.33820321	20.80956212	25.98921839	26.56629311	17.63774973	26.16370257	23.62811323	13.54226512	27.8805285	26.7820037	13.5894065	23.60972858	27.64719928	22.89037808	24.91822568
ALKBH6	5.998497664	7.133959183	5.677974837	9.980073145	5.462093305	5.744334186	9.635623229	10.09747975	8.635390065	5.737215506	9.278211466	12.95650929	4.911988653	10.29377036	8.05390668	5.938644657	9.560781192	19.50325402	15.54146653	15.21320421
ALKBH7	8.666556449	9.437218567	11.30424626	13.67136474	10.91324986	7.881237331	9.109584943	10.86892632	13.61123515	10.78442265	18.54067783	14.23867537	6.3050802	12.9389762	15.77178511	5.116635855	8.904441549	14.69958717	17.93729386	14.78185594
ALKBH8	4.861012308	2.665695294	3.298349683	2.330127896	2.836065962	5.678683011	2.86669544	3.29420111	2.916352167	3.853518113	2.667264755	1.328533586	4.406838824	3.047000289	2.193583907	4.220814459	4.459551976	2.162507879	1.660055485	1.710577797
ALLC	0	0	0	0	0	0	0	0	0	0	0	0	0	0	0	0	0	0	0	0
ALMS1	1.886599064	1.801955784	1.454916987	2.141312788	1.62387095	1.940776731	1.810294779	1.709631376	2.288906783	2.217620346	1.193907082	0.571711006	1.291773841	2.868919954	1.459238853	2.884429411	1.971317326	1.01270358	0.932439772	0.816710869
ALMS1-IT1	2.831906825	3.006898924	2.52915974	1.862499075	1.206917617	2.58417192	4.924630788	1.209256849	1.152348403	3.063976038	2.07970054	1.302486615	6.439581893	3.773180377	1.697251763	3.918948215	3.374492321	1.974315478	3.850509097	1.043137445
ALOX12	1.005511608	3.165474413	1.657996635	1.822539151	2.794778519	1.388689493	0.605684549	2.774681016	2.351523097	1.921688119	1.16945148	2.510423905	1.957879944	1.486071073	0.638509625	0.659932116	2.412773117	0.749815298	2.304531173	7.388845726
ALOX12-AS1	2.81834176	3.62531729	4.151546662	5.462155297	4.45636666	2.813622256	4.136150371	5.51291302	7.13855226	2.992247935	4.548352802	4.195817576	3.04860199	5.496946573	5.212323473	3.15924949	5.417763872	5.575324521	3.404103109	5.749375397
ALOX12B	0	0.024694795	0	0.011782184	0.035311738	0.037032074	0.012306089	0.035380179	0.012077074	0.024588386	0.011320453	0.022864725	0	0	0.146162669	0.012980349	0.024178819	0.045453719	0	0.093013007
ALOX15	0.032917229	0	0.09493555	0.043948376	0.021952545	0.046044081	0.034426935	0.03299264	0.033786251	0	0.031669565	0.127930554	0.023360935	0.02287671	0.010484559	0	0.033820761	0.021193197	0.045023565	0.0325261
ALOX15B	0.164586143	0.069084994	0.116032339	0.27467735	0.142691543	0.184176325	0.126232096	0.120973013	0.32660043	0.584692125	0.126678261	0.341148144	0.151846076	0.343150648	0.608104405	0.14525285	0.090188697	0	0.18009426	0.151788467
ALOX5	40.56862266	59.83046066	37.02588882	75.35175312	71.25965671	52.81562311	50.22705911	54.5316095	50.73758064	67.37498254	62.11639381	93.99475425	34.14378742	43.07343638	70.07454589	43.68446892	39.44094356	54.78389676	94.04319523	72.04179765
ALOX5AP	26.15517686	18.91431901	30.24959063	24.20440443	25.12839024	17.40659125	25.2345847	24.47036833	29.51441639	20.65163523	20.92391434	37.95829564	25.1454806	23.95812414	35.8987621	21.6340763	20.64723486	27.70654613	26.80831458	34.42290691
ALOXE3	0.015935697	0	0.053619585	0.015957023	0.007970653	0.008358972	0.058332984	0	0.081782014	0.066601821	0.09199011	0.015483248	0.033928078	0.024918613	0	0.105478443	0.01637311	0.12311912	0.081737045	0.023619519
ALPG	0	0	0	0	0	0	0	0	0	0	0	0	0	0	0	0	0	0	0	0
ALPK1	3.217419788	3.52582348	2.376460068	5.076824977	5.439189302	4.404637882	2.688546613	3.285221189	2.925430043	6.288209868	4.529827144	7.461030046	4.434467054	2.434113286	3.378138798	7.334522353	4.065995955	2.73139049	5.982588546	3.791197399
ALPK2	0.103456676	0.029228981	0.133886741	0.039844282	0.015922015	0.004174428	0.033292795	0.107681908	0.044925674	0.004157576	0.042111111	0.092787066	0.004235877	0.070517297	0.011406557	0.043896165	0.098119772	0.073013512	0.057146691	0.04718187
ALPK3	0.014452329	0.075829519	0.011115069	0.040520677	0.034697801	0.012129409	0.0181382	0.037662139	0.044501621	0.018120665	0.013904541	0.028083993	0.012307959	0.045198149	0.041429266	0.01275467	0.032667856	0.030706123	0.041512008	0.062834656
ALPL	0.08380202	0.054962309	0.020140899	0.157339075	0.261973514	0.153852427	0.054778433	0.220484265	0.096766216	0.404968541	0.060469251	1.262051897	0.0780586	0.19656155	0.250237653	0.242675094	0.032288352	0.242795263	1.62262936	0.062104702
ALPP	0	0	0	0	0.010749095	0	0	0	0	0	0	0	0	0	0	0.011853877	0	0	0	0
ALS2	1.942187028	1.996487844	1.699472651	1.915680629	1.879430132	2.564231646	1.337593569	1.689733416	1.779198057	1.209296737	1.08046693	1.121956899	1.817165326	1.484752399	1.280146924	2.361185662	2.294143271	1.158574664	1.097833839	1.297683639
ALS2CL	2.74492137	1.820199386	1.645068638	3.105327454	1.571582575	1.262150325	1.276595876	3.10242809	3.290948917	1.458428061	3.045440898	2.15628754	0.578193509	1.625566993	1.417470126	1.481839936	2.712255526	2.989319838	3.888253997	5.666987682
ALX1	0	0	0	0	0	0	0	0	0	0	0	0	0	0	0	0	0	0	0	0
ALX3	0.030273748	0	0	0	0	0.015879909	0	0	0	0	0	0.029414212	0	0	0	0	0.062209441	0.029236855	0	0
ALX4	0	0	0	0	0	0	0	0	0	0	0	0	0	0	0	0	0	0	0	0
ALYREF	32.96457896	32.3558655	28.44901975	32.27937103	32.92221391	24.79089729	34.16611283	33.49974009	30.76147334	25.31090794	33.79139727	62.72057803	26.21834765	35.79862049	45.65023694	22.91439845	30.57116274	43.5589161	44.8577227	38.41041844
AMACR	0.028814594	0.007559324	0.020775818	0.007213289	0.036030924	0.015114519	0.052738243	0.007220152	0.029575307	0.007526752	0.013861217	0.006999122	0.007668505	0.022528659	0	0.00794683	0.051809652	0.00695692	0.014779522	0.035590268
AMBRA1	2.651424025	2.989832767	2.976670404	3.910459418	2.96254847	2.824007271	4.352244274	4.274518409	4.252798859	2.831389049	3.726947542	3.309690683	1.947062076	3.771243862	3.529775957	1.883875423	3.407561122	4.196798458	3.273131126	3.916557356
AMD1	68.37377982	44.15107119	50.32873419	34.46126121	47.10516397	50.19005544	51.27581669	37.22402189	44.77962444	59.72210428	44.33265894	30.99405117	50.64745206	36.7618757	41.42781223	52.57405086	57.91245981	29.98708814	28.68889311	27.55489861
AMDHD1	1.395876815	0.432463992	0.971305257	0.519162402	0.571846049	1.0320514	0.597862551	0.812795768	0.627671447	1.041775449	0.665089325	0.723330617	1.160459158	1.413577185	1.054348136	1.290570921	1.024422658	0.98858265	0.272750572	0.998343782
AMDHD2	3.811987893	5.962387132	3.074161475	5.065332049	4.084419783	3.477898783	4.41195468	6.156611913	3.931168548	3.171271316	4.527887457	9.04875341	2.365551361	4.924955503	5.118490513	2.939696437	5.475845558	8.793546367	7.867280446	7.872567213
AMELX	0	0	0	0	0	0	0	0	0	0	0	0	0	0	0	0	0	0	0	0
AMER1	0.447039222	0.583619048	0.558354735	1.067985527	0.735937728	0.446826673	0.456497804	0.941991475	1.282587511	0.684084755	0.795845213	0.807132689	0.314759906	0.763249982	0.780329526	0.434911947	0.773955156	0.564305729	0.808849657	0.723459082
AMER2	0	0	0	0	0	0.002881762	0	0	0	0	0.002642805	0	0.002924183	0	0	0	0	0.002652838	0	0
AMER3	0	0	0	0	0	0	0	0	0	0	0	0	0	0	0	0	0	0	0	0
AMFR	15.85415372	18.22999516	22.30091451	20.16062121	18.21670655	17.62688315	22.27122238	21.81842029	21.04594067	19.42900573	23.81169773	15.33727875	19.53898174	23.78857617	16.35699217	14.29191277	18.53369873	18.58167385	20.90752796	17.23370646
AMH	0	0	0.125811033	0.032760854	0	0.017161538	0.017108798	0.114772075	0.184694439	0	0.015738496	0.158940807	0	0	0	0.036092402	0.134460429	0.379157886	0.302061081	0.129313273
AMHR2	0.013500268	0	0.012978567	0	0	0	0.014119441	0.013531197	0	0	0	0.013116967	0	0	0	0	0.013870832	0	0	0.013339856
AMIGO1	1.829046285	1.098498397	2.189662162	4.025831399	2.89988641	1.611093145	1.786607388	2.928566512	4.870440818	1.724783277	5.755058647	1.547990785	0.802097355	1.894725145	2.41273844	1.319782359	3.214819491	2.49406852	1.475079625	3.3304577
AMIGO2	8.174541973	4.88837329	5.770184632	4.305787808	4.996067545	6.57870493	6.64437246	6.599510103	6.842542666	5.460122788	6.571874203	4.642162183	6.190774424	5.626640485	4.165914033	6.753121596	9.649172433	6.279599238	5.330113149	6.447175197
AMIGO3	0.849647148	1.163426611	1.045919844	1.43180762	1.046885055	0.945705287	2.178190751	1.505866798	1.265576667	1.11510827	1.575072965	1.409430981	1.191260441	1.944280038	0.920779937	0.85728934	1.682061831	2.11140561	4.230441595	1.832679462
AMMECR1	9.293288916	3.009656995	5.231891647	3.282881599	4.932144847	8.037735516	3.285768014	5.632425522	3.890348001	5.601583778	3.397987089	3.195257264	5.771810959	3.375456583	3.873541759	8.116674545	7.632453996	3.352163116	2.973336186	4.571404122
AMMECR1L	2.869692362	3.324677613	2.883028203	3.529448013	3.494768493	3.375192014	4.254958734	3.255898119	3.530884579	2.80751346	2.773783714	2.944078689	2.869875537	4.63133497	2.831517613	2.846226426	3.722203708	3.399703403	2.966689204	3.038136593
AMN	0.237178576	0.140398994	0.274785024	0.505440192	0.4380223	0.261581195	0.114487601	0.548589086	0.499364406	0.22875385	0.707970333	0.537704002	0.090635242	0.190192622	0.261499891	0.147596119	0.318669973	0.599067123	0.748634739	0.408628349
AMN1	3.648335124	1.161217892	2.541086513	1.495157981	3.480431925	4.750060885	1.24830246	3.220796028	2.732852032	1.938804671	2.42681748	1.309914659	2.716063432	0.926887779	1.315954218	3.50230973	3.584636211	1.633353852	1.060814448	1.785780619
AMOT	0.731452628	0.439712127	0.197881643	0.37909773	0.30518564	0.809774759	0.322914476	0.62260648	0.290496296	0.215068208	0.219252047	0.217848207	0.34824216	0.264389242	0.2985384	0.819079216	0.33988794	0.287529634	0.271483541	0.257869636
AMOTL1	0.126325951	0.191137664	0.155335658	0.341242364	0.220413534	0.212659615	0.242731597	0.067724493	0.473413371	0.217940293	0.296778379	0.088486464	0.175133957	0.174566352	0.23580421	0.207417551	0.10262736	0.113487643	0.280275379	0.119019113
AMOTL2	0	0	0	0	0	0	0	0	0	0	0	0	0	0	0	0	0	0.005503375	0	0
AMPD1	0.012673485	0	0	0	0	0.013295598	0	0	0.052032274	0	0	0	0	0.013211667	0	0	0	0.012239411	0.078005496	0
AMPD2	13.43973418	34.03286444	22.2711726	31.50871129	22.22324044	19.8434133	24.44099272	16.82764183	24.0363871	21.09303824	19.14657204	43.1557642	16.74858135	33.3131006	29.01183925	16.18393733	18.83779648	32.23244084	52.18529866	35.07257395
AMPD3	7.271385419	5.3325134	4.097815875	4.831760251	6.855902604	7.552330373	5.530290771	6.908283583	4.769682276	5.169811157	5.553736204	5.126815146	3.997834053	4.67007938	5.952461629	7.419170159	7.345027516	4.030444407	4.315503616	4.266945406
AMPH	0.021451677	0.00562771	0.051556759	0.026850482	0	0.005626173	0.005608883	0.026876027	0.027522508	0.128879593	0.015478945	0.015631964	0.074216902	0.061497223	0	0.011832395	0.011020248	0.010358473	0.03300885	0.010598392
AMT	5.527308714	5.411461807	7.065955833	10.72812978	5.899848185	7.788510836	8.585977678	12.55033744	9.399615986	6.580348281	10.49304518	17.70928502	5.678918078	10.08740904	6.244413112	7.895750727	11.08399667	21.99597521	22.57403653	18.85946998
AMY1A	0	0	0	0	0	0	0	0	0.015552401	0	0	0.014722167	0.048390508	0.015795823	0	0	0	0	0	0
AMY1B	0.105958117	0.063536992	0.014551928	0.060628527	0.060568812	0.015879909	0.094986644	0.060686206	0.155364911	0.015815803	0.043689421	0.073535529	0	0.063118656	0.028927729	0	0.046657081	0.029236855	0.186335378	0.089742089
AMY1C	0	0	0	0	0	0	0.015156618	0	0.014874554	0	0.027885347	0	0	0	0.013847627	0.015987061	0	0	0.014866375	0
AMY2A	0.01868219	0.019604612	0.035920479	0.018707192	0	0.058797769	0	0.056174968	0	0.039040272	0.089870389	0	0.019887766	0.038951065	0	0.103047911	0.01919499	0.018042314	0.095824301	0.018460205
AMY2B	25.25063944	18.59080163	19.17434913	18.7511677	20.5676444	27.63499739	20.92056923	22.92308947	27.46634022	26.29828681	24.37174942	20.47296646	25.81723764	21.97811917	14.60989322	32.0564464	28.05501815	29.63294033	31.00024794	22.88572893
AMZ1	0.029205614	0.074703583	0.010528875	0.060317194	0.038345864	0.034469158	0.04390857	0.054885979	0.041217893	0.017165005	0.052684936	0.024829354	0.019431422	0.038057295	0.0244187	0.042287018	0.056263628	0.024679642	0.054302802	0.014429294
AMZ2	31.16728278	19.37643457	23.67200658	25.87122836	20.55991269	23.89882469	28.35134793	26.29333937	18.64094162	16.02667023	22.08545853	24.44576649	26.83338535	29.37791554	21.82344571	30.30364065	23.33396577	27.00194111	20.72470012	26.37103882
ANAPC1	2.724507664	2.140946988	2.174563762	3.077103812	2.383198944	2.864894682	2.836210417	3.673810454	3.726412659	2.466044537	2.240246257	1.945349722	1.939168914	3.07468638	2.379360658	2.551254896	3.368914971	2.190620105	2.460159938	2.097360651
ANAPC10	3.165020931	3.621182849	2.960291529	1.788519585	1.879669451	3.657669787	3.28029182	1.546751035	2.309937132	2.799362808	2.185842264	1.79789221	4.723051417	3.090882655	1.774983645	3.885627712	2.92156834	2.580530084	2.440590821	1.411924864
ANAPC11	8.173191103	10.21321843	9.121749191	10.0655384	10.11201131	6.425868139	7.506558267	10.96021782	8.69752498	8.539780616	10.28569168	14.89647739	5.460384897	8.774895862	12.02888428	5.161110436	7.200644097	10.99612036	12.02720923	13.46012626
ANAPC13	27.85751814	18.47712287	21.08192832	13.64174768	21.74422834	24.82606502	17.02071794	12.70469186	15.99491032	21.26791932	18.1150601	13.53329201	24.76396057	13.69960966	16.04197248	16.26962034	16.29185736	11.09337859	11.91542414	15.55708179
ANAPC15	5.852616915	5.096034782	5.068330137	6.968121616	5.815436972	3.646085173	6.309758116	6.738851661	5.846078432	4.582243237	8.755644072	9.147102445	4.21755604	5.880330304	8.875873842	3.574396537	5.771442994	7.319018775	8.772343893	8.480809795
ANAPC16	39.65131274	21.59555086	37.13723039	30.55743761	41.46529123	37.74575177	19.78550201	36.59007567	34.55845834	28.7179855	32.64293382	29.14615252	27.395111	21.00553787	34.0545962	31.77824827	41.60578005	26.32464076	24.04624625	38.94790677
ANAPC2	11.59182373	11.50916964	10.85456008	17.74583279	11.88580247	12.54671301	17.11274132	17.53928502	15.78753266	11.66920344	19.63476069	19.79637386	9.254889656	20.67073588	13.21716642	10.80808404	16.21592773	25.98484671	27.49865105	20.91472336
ANAPC4	35.10066268	20.21487482	19.66397734	19.40583885	22.33056407	30.96397821	17.63643358	25.93464327	23.22004059	23.25313686	13.94209877	18.50988142	24.12387907	20.51570545	14.6332955	31.19323962	28.79361553	18.05237115	15.92831222	23.15746604
ANAPC5	40.38764686	37.42428938	37.70211383	51.6159414	43.81377552	34.94758654	33.13165558	56.69879309	47.51506341	34.21832505	42.24445954	52.80745181	30.87946126	44.17390708	43.28542046	32.94999412	46.58828173	43.21498327	47.74936734	60.90322365
ANAPC7	5.522061965	4.71748863	4.730159983	5.92525699	6.875499057	5.978804684	5.843196702	9.047126477	5.788953558	4.173199589	5.148154272	7.64666885	5.055679336	6.162468451	5.456936899	7.438974426	6.449516709	8.181714692	7.619544976	9.041613848
ANG	0.832735846	0.724657487	1.015339072	1.220268737	0.589215653	0.980151136	0.977138972	0.712500628	1.042341798	0.636648497	0.234489547	1.14457017	0.324319361	0.719886253	1.203270419	0.492932544	0.709516398	0.313839678	0.187518358	1.04360338
ANGEL1	2.504991423	2.851056251	2.235802507	4.608605772	3.679991885	2.90158243	2.35846	3.812388595	3.653115168	2.679799963	2.90669155	3.056855486	1.64857379	3.846242412	3.639749402	1.876251548	3.305119313	2.183047133	2.017863423	3.50612366
ANGEL2	14.4154766	9.981756286	15.0074859	11.67919215	11.03925777	16.38870437	16.0534358	13.96372731	14.28249512	15.53836559	12.60145269	8.955751638	19.42331164	14.76104125	8.228601944	19.85228934	17.10166528	12.54728218	11.66836478	10.60211542
ANGPT1	0.399625251	0.525972567	0.455809426	0.210253597	0.758877728	0.397924565	0.077923544	0.373385461	0.507505223	0.552014611	0.175947667	0.09213401	0.793143571	0.296559445	0.27830276	0.298883754	0.758555786	0.268194107	0.104224555	0.341334209
ANGPT2	0.089827626	0	0	0	0.005616203	0.094237061	0.005871716	0	0	0	0	0.021819307	0.005976517	0	0.010729218	0	0	0	0	0
ANGPT4	0.018784969	0	0.036118095	0.031350182	0.056374749	0	0.032744197	0	0	0	0.012048641	0	0	0	0.041882773	0.006907655	0.032167652	0.006047191	0	0
ANGPTL1	0.00835241	0	0	0	0	0	0	0	0.008572916	0.034908152	0	0.008115267	0	0	0	0.009214106	0	0	0	0
ANGPTL2	0	0	0	0	0	0	0	0	0	0	0	0	0	0	0	0	0	0	0	0
ANGPTL3	0	0	0	0	0	0	0	0	0	0	0	0	0	0	0	0	0	0	0	0
ANGPTL4	0	0	0.029103857	0	0	0	0	0	0	0	0.02912628	0	0	0	0	0	0	0	0.062111793	0
ANGPTL5	0	0	0	0	0	0	0	0	0	0	0	0	0	0	0	0	0	0	0	0
ANGPTL6	0.411845257	0.368934034	0.550439282	0.553214727	0.361747541	0.621747484	0.577813923	0.684625276	0.639232207	0.272884344	0.521870575	1.102858214	0.427728725	0.387448065	0.431927518	0.365683665	0.443791301	0.708170019	0.958321079	0.357323388
ANGPTL7	0	0	0	0	0	0	0	0	0	0	0	0	0	0	0	0	0	0	0	0
ANK1	0.498160471	0.834462788	0.568147509	0.501925469	0.411668752	0.493399594	0.197400534	1.64676532	0.527191284	0.455845383	0.559654597	0.673414451	0.553363975	0.522540507	0.192178541	0.174082443	0.743908228	0.49902732	0.558642452	1.644880656
ANK2	0	0.00724158	0.011609814	0	0.003451642	0.0018099	0.025260736	0	0	0.012618158	0.001659823	0.016762311	0	0.034171027	0.001648508	0.007612797	0.003545137	0	0.005309358	0.006818857
ANK3	1.155462443	0.284313324	0.562300207	0.477166391	0.393792695	0.305971327	0.581725839	0.412127256	0.480930039	0.274762103	0.752866821	0.11613687	0.534424789	0.337268224	0.211680462	0.680409237	0.90880546	0.357083906	0.567316196	0.425197127
ANK3-DT	0	0.038648046	0.035406372	0.018439448	0.036842573	0.019318744	0.019259375	0.055370971	0.018900958	0	0.035433652	0.017891968	0	0	0	0	0.056760792	0.035568171	0.113343393	0.054587985
ANKAR	1.605213797	0.743148644	1.034839902	0.841501318	1.209057086	2.025765113	1.15543342	1.343897391	0.954634091	0.917533588	0.676798012	0.866975445	1.859575879	0.890828499	0.699252154	2.041650702	1.139939878	0.724962522	0.726479069	0.433856038
ANKDD1A	3.301849601	3.45486234	2.614630967	1.395130636	0.696878271	1.671896823	4.421402121	0.918218895	0.920716208	3.42003357	1.909692147	1.780219048	6.410158392	1.939891144	2.407316891	4.484687602	0.853022641	3.013654112	4.317155163	1.206979485
ANKDD1B	0.322563377	0.240218531	0.320101488	0.125030348	0.322676941	0.218320829	0.087059957	0.166865729	0.213599437	0.456622927	0.24026109	0.111208267	0.398762286	0.271178299	0.397705413	0.482107693	0.52385315	0.070342187	0.277526584	0.267322455
ANKEF1	0.616174445	0.476440401	0.374124095	0.487104534	0.3352304	0.521673134	0.418317132	0.503820209	0.4493664	0.288020943	0.525217325	0.383365227	0.224399379	0.388784984	0.294389174	0.572415615	0.621980789	0.360174022	0.354859703	0.550103979
ANKFN1	0	0	0	0	0	0	0	0	0	0	0	0	0	0	0	0	0	0	0.0013582	0
ANKFY1	9.526574525	9.819249207	8.920276513	11.28516475	9.840482491	10.15540954	8.76971547	9.598687137	10.48294976	9.455845918	7.113963608	11.17860828	8.295328822	9.545384162	9.085029551	10.99716993	9.771956553	9.4031869	8.95241252	10.80152594
ANKH	4.569547672	2.820032131	3.191178827	4.890372578	4.38392981	4.138128018	2.53729389	7.043456171	5.375227295	2.796811535	4.562824738	3.180604702	2.375823794	3.736513355	3.769122537	2.71137498	5.921329217	4.116334608	3.593589687	6.162236552
ANKHD1	6.364827543	3.880792593	5.349791953	1.777791012	4.44711999	7.851488994	4.13202413	3.14398656	3.061152953	4.919907462	3.66942268	2.338646067	8.661803353	2.359231907	2.81628623	8.233002671	5.713980343	3.507148636	3.084665384	2.329846783
ANKHD1-EIF4EBP3	0.021320309	0	0.027328549	0.053372105	0.021327815	0.022366875	0.026014494	0.035615254	0.047413535	0.044553163	0.058117911	0.034524966	0.037826874	0.02592996	0.006790791	0.019599891	0.051112885	0.013726717	0.054677843	0.028089303
ANKIB1	14.48356499	10.07531081	12.30846391	9.207479368	11.29957053	16.8790031	9.333761196	9.880556699	11.569846	12.27529599	7.728467873	6.566792373	13.31142727	8.520035482	8.188691717	16.87374752	12.50244191	6.69849088	5.741042473	6.715274998
ANKK1	0.088799965	0.060569867	0.01707368	0.057797225	0.022207807	0.065211269	0.232181657	0.04895187	0.095701521	0.083504594	0.064075632	0.069022997	0.042538632	0.046285436	0.033940711	0.186126327	0.086675533	0.25727555	0.186743089	0.175489656
ANKLE1	0.399629824	1.184695688	0.441814621	1.030423979	0.819529569	0.8384935	0.804569798	1.041417914	1.086977394	0.480187436	0.634396349	1.145436279	0.691304638	0.874860376	0.84009562	0.705373733	0.554308806	1.312203746	1.158121766	1.421572858
ANKLE2	19.21124775	20.05690456	21.38527952	24.27864689	21.48540215	22.79836209	32.07175317	26.90302548	24.50152481	20.56706349	22.02877188	21.72539931	21.34120418	28.79302787	22.45725657	21.47316818	26.92054168	23.92818055	26.30439263	23.22864334
ANKMY1	1.940446545	2.046060323	1.449250138	1.787100968	2.227781294	1.852714533	1.612478513	2.990700682	2.56072475	1.575121497	2.046695238	2.378631736	1.322954005	2.224158682	2.86012604	1.718007476	2.284925086	3.44115413	2.533755497	2.871468198
ANKMY2	8.825859721	6.050777844	7.072432683	4.534975334	7.07201364	6.118655144	4.852154623	6.665005872	5.963658023	6.02470525	4.293489894	6.353645418	8.678103312	7.404278992	4.97140673	10.61377323	6.741504108	5.803281066	6.288992896	5.63207816
ANKRA2	22.18763533	18.39796303	20.74135065	17.91016602	16.55807573	24.10502965	22.6215528	18.11821021	23.09473668	20.72230336	17.66664993	10.81851733	22.61957971	21.31350662	12.74669629	23.17025158	24.54486531	19.81075976	15.89071933	14.37837647
ANKRD10	32.92133353	36.13307725	33.51909933	27.6484662	31.58477956	44.83236362	32.65293559	30.54287817	35.36967388	48.49084458	20.6568279	15.52956521	36.79124613	34.68461787	23.36194041	50.97913647	40.80598208	16.96086542	20.14055023	17.46689838
ANKRD11	8.937358936	9.728388082	11.04339022	12.69134712	7.958534269	9.996355469	12.41287413	11.87971225	13.58539878	9.38831351	9.514472614	8.306542321	7.732782984	14.36442431	8.854104281	9.861921135	11.01686712	11.5193558	10.33917822	10.76883143
ANKRD12	21.54811709	12.05057931	19.86937502	8.571078242	13.81139653	21.36485729	16.67718102	12.7505226	14.95926308	21.39074642	9.754187816	5.366742418	20.11541695	16.47630038	9.04275951	25.14193616	18.83641145	8.185836341	9.277423427	7.505840598
ANKRD13A	35.57783129	30.61958299	32.93928217	38.69890843	36.03089793	35.8682563	32.19199456	36.17429834	38.40732689	34.08508868	31.3469213	32.99231634	29.13689036	38.19463242	35.5325619	32.99890111	34.27831396	31.36282256	28.57061936	32.29362827
ANKRD13B	0.108327736	0.193918483	0.251164903	0.216945423	0.089242485	0.127015335	0.186605257	0.376822268	0.183132541	0.093212432	0.171659409	0.495303911	0.217069565	0.259069872	0.231378227	0.365540495	0.41901622	0.369238058	0.614464047	0.453348278
ANKRD13C	11.07042934	6.344642711	7.470443287	5.310536096	6.990637687	11.97466027	8.846527841	7.039157829	6.53827986	8.837975809	5.970409174	4.41673935	11.93868894	8.157876356	4.981908399	10.43646743	9.254099735	6.118231709	6.902835981	4.85133055
ANKRD13D	29.24029576	36.36954822	26.94248299	50.99267278	40.47931718	33.1225499	37.18805749	41.98234874	36.05958346	26.73123956	38.89625844	72.17605796	23.63959737	44.72886996	45.93247726	29.20144277	39.31663511	56.7708971	66.72090333	62.82725995
ANKRD16	0.852594635	0.192528439	0.581015721	0.842928889	1.3495171	0.6566823	0.191884337	0.897816124	0.731098994	0.338292071	1.204459863	0.985676459	0.287219371	0.461276066	0.979686802	0.750062516	1.186477206	0.594093532	0.952120323	0.757151145
ANKRD17	7.880531828	5.877477349	7.000246933	7.006314734	7.30529563	9.824829343	6.270243255	7.203205743	8.57341839	7.921116206	5.636162547	4.364184066	6.959088131	6.966525469	6.39972144	9.23093093	8.239841776	4.407112634	3.757596372	5.605230028
ANKRD17-DT	0.159206932	0.04176692	0.095659111	0.1793475	0.109493301	0.542821633	0.239356335	0.119678749	0.102131271	0.124760842	0.114879378	0.193358386	0.074147796	0.134848743	0.104588232	0.142700913	0.562295745	0.278679134	0.122490136	0.216308408
ANKRD18A	0.30486148	0.062511898	0.074112307	0.010526534	0.031548498	0.003676166	0.128270399	0.070243655	0.035966655	0.230663518	0.026970694	0.047665304	0.100717579	0.094976948	0.020090128	0.216477486	0.014401357	0.027073085	0.053920317	0.090025466
ANKRD18B	0.006406709	0	0	0	0	0.0134424	0	0	0	0	0	0.006224809	0	0	0	0	0	0	0	0
ANKRD2	0	0.020578996	0	0.019636973	0	0	0	0	0	0	0	0	0	0.020443501	0	0	0	0	0	0
ANKRD20A1	0.007597584	0.01594542	0	0.007607752	0	0	0	0	0.062385294	0	0	0	0.032351446	0	0	0.008381406	0	0	0	0
ANKRD20A4-ANKRD20A20P	0.161892438	0.169885779	0.291818074	0.013509092	0.175445221	0	0.134042964	0	0	0	0.097347638	0.052431989	0.193881914	0	0.135357637	0.468810444	0	0.234521296	0	0.079984401
ANKRD22	0.820737939	1.448850918	0.258091159	0.215059977	0.199501862	0.981730706	0.361000951	0.192200514	0.259807341	2.692868023	0.11069572	18.41554191	0.449098531	0.055973225	0.469082092	0.541554431	0.173381809	0.400017467	0.149503793	0.651820347
ANKRD23	1.637670338	0.961415006	0.979861749	2.087097149	1.432034012	1.441728568	1.161815805	2.192389011	1.398795264	1.423942548	1.366252499	1.913858912	0.889962113	2.065371163	1.38976802	1.452879828	1.482590141	2.698638649	3.712405505	2.806408303
ANKRD24	0.107433612	0.208565452	0.175579356	0.12909287	0.182701442	0.321215764	0.196631606	0.436102931	0.170918323	0.117864912	0.403110048	0.516697551	0.228732769	0.251990551	0.102656943	0.088887942	0.215245909	1.079041086	0.540025339	0.493630359
ANKRD26	0.774793702	0.381324583	0.658606655	0.306702629	0.665378712	0.741525999	0.348773024	0.483198307	0.519004248	0.579463987	0.331300738	0.213071989	0.727360188	0.381647914	0.449402488	0.908709899	0.774646229	0.371065253	0.30583962	0.376973476
ANKRD27	4.807460222	5.577335046	5.083850101	6.792939432	4.942740355	4.987409284	6.131303572	7.421788143	5.996640345	5.413772287	5.004255779	5.903582296	4.762294173	7.997694159	5.078604795	6.121045886	5.37161753	5.622949098	6.301572109	6.62408118
ANKRD28	12.22472965	6.671990951	10.23074977	4.651916119	5.998408834	9.11178526	7.677546775	7.665891642	8.144248869	8.016619155	5.348452713	3.532537161	9.493028567	5.304963593	5.012400919	8.866453861	9.757062259	4.541898949	3.828661134	4.087062196
ANKRD29	0.146160299	0.056238188	0.145195853	0.073177953	0.063358428	0.132890314	0.061145502	0.053714886	0.095012012	0.09672012	0.009374692	0.009467366	0.036304831	0.096499115	0.032587748	0.037622497	0.205235338	0.05175655	0.189919537	0.038512959
ANKRD30B	0	0	0	0	0.022021951	0.034642241	0	0	0	0	0	0	0	0.022949037	0.021035414	0	0	0	0	0
ANKRD30BL	0	0	0.01818991	0.018946415	0	0.019849886	0	0.075857758	0	0.079079016	0	0	0	0	0	0	0	0.018273034	0	0
ANKRD31	0.131906712	0.014319261	0.056845567	0.077428108	0.063701522	0.257676296	0.014271356	0.100296408	0.107377547	0.0712878	0.09627431	0.053032386	0.029052155	0.042674945	0.02607764	0.105373062	0.182260946	0.070283494	0.12131657	0.148317216
ANKRD33	0	0.013777154	0	0	0	0	0.068655312	0	0	0.013717789	0	0	0	0	0	0	0	0	0	0
ANKRD33B	0.462001743	1.175109172	0.847117214	0.511639386	0.795779761	0.587394086	0.662387477	0.99358604	0.819641464	0.607400756	0.415054014	0.395375118	0.765407551	0.440156697	0.327440834	0.783061839	0.817335067	0.286617607	0.34839148	1.009768606
ANKRD34A	0.090246319	0.198013642	0.299712434	0.180734193	0.295455574	0.275421985	0.180190217	0.370035278	0.16841608	0.025716575	0.307836603	0.446391448	0.078602713	0.342104167	0.243022595	0.253417296	0.22759394	0.293158844	0.589132162	0.308055622
ANKRD34B	0.334626123	0.328247124	0.013986735	0.152968545	0.320189851	0.396841577	0.007608116	0.094784902	0.268795044	0.448444893	0.03499378	0.247378004	0.325244165	0	0.59778995	0.272848981	0.112112332	0.035126629	0.007462423	0.13657284
ANKRD34C	0	0	0	0	0	0	0	0	0	0	0	0	0	0	0	0	0	0	0	0.005310745
ANKRD35	0.09690934	0.073959404	0.042347454	0.052930383	0.035252167	0.046212	0.036855987	0.017660246	0.054255147	0.018410179	0.093236181	0.282473634	0.150055233	0.018368112	0.319892969	0.223533282	0.081465847	0.119114725	0.063262867	0.060936811
ANKRD36	2.225803575	1.811360179	1.723477251	1.673861057	0.999692217	1.782272764	2.058675772	1.557079065	2.042121662	1.648512635	0.897364845	0.594349487	1.463570214	3.163215488	0.795756762	2.612448019	1.59927347	0.930017414	0.646160954	0.733118723
ANKRD36B	2.083487733	1.096267419	1.507888577	1.007777429	0.768335805	1.188584965	1.837414425	0.73148121	1.292760891	1.5804322	0.959790014	0.348825758	1.78562706	2.196505388	0.936375563	2.843827206	1.242680917	0.329670543	0.45584009	0.619364093
ANKRD36C	1.611119929	1.47838682	0.743175077	1.056225611	0.766093445	1.489352073	1.537667803	0.792922844	1.51275961	1.728675789	0.420530229	0.417667804	1.338229096	1.687067991	0.635124669	2.677957575	1.350997397	0.729127975	0.763375314	0.506862412
ANKRD37	2.990893296	3.470530649	2.8476667	2.562939875	1.783660292	3.017028361	2.857368717	3.401287878	1.948176327	1.983200284	2.79452367	2.514786474	2.23485141	2.72816437	2.390754491	3.426358047	3.102537192	3.332830985	3.038664028	2.102848718
ANKRD39	3.947890167	4.351696284	5.134856705	6.743649187	4.911709698	4.350507544	6.835329063	6.716813252	5.652530764	4.540926332	6.096355809	5.866519448	3.814170202	6.986039394	5.072081586	5.050549072	4.635719249	7.272913489	9.222852672	6.392363192
ANKRD40	8.633749391	10.10597915	8.960945595	9.078945851	8.292967842	8.992657754	9.619245589	8.977347132	10.09639142	8.67624473	9.080278625	8.141501945	7.668833251	10.08960151	8.065964633	8.318745443	10.17026826	9.08155799	9.653640617	8.585500212
ANKRD42	2.130008004	3.124166265	1.982542518	1.497848434	2.842624761	2.711949691	3.199784554	1.377972984	1.798679876	2.397518467	1.14573058	1.514521549	1.654214428	2.048878254	1.845651085	2.178864035	1.949731209	2.220683331	1.752996885	1.415888324
ANKRD42-DT	1.699376368	0.922387268	0.845020389	0.997519351	1.377565677	1.413940796	0.704797764	1.468335806	0.84204705	0.795957702	1.381263386	0.569354297	1.746657774	0.794138936	0.391956404	1.131282408	2.167475488	1.018658342	1.051980053	0.897494933
ANKRD44	51.47750377	32.68556648	47.54265372	27.69794793	43.281152	56.63060012	34.46046399	37.58936974	47.41411205	46.80586554	32.14872871	14.97503966	53.19586727	28.69434327	26.49062122	58.671184	50.5940508	18.40381459	16.12210579	20.0106386
ANKRD44-AS1	2.27635296	0.955498606	1.563132954	3.386536284	3.773570135	1.842243933	0.204064713	3.65050871	1.668892308	0.815469767	0.813455405	0.884688985	0.138471299	0.406803208	0.310734669	0.430491139	2.138364096	4.710828411	3.202511334	4.498609836
ANKRD44-DT	0.044634372	0	0.014303177	0.022347053	0.044650086	0.031216915	0	0.014912209	0.007635455	0	0.042942593	0.021683554	0.01583822	0	0.007108309	0.00820653	0.045859524	0.050289889	0	0.036753348
ANKRD44-IT1	1.882409744	0.580986056	1.543538958	2.38388078	1.329227634	1.771523416	1.563414407	0.998852945	2.869745408	2.400702818	3.275889166	1.237240442	4.479268031	1.269753698	1.349036106	3.878380181	2.61669554	1.630795666	2.470599687	1.285617685
ANKRD45	0.008395061	0	0	0.025218887	0	0	0.004390045	0	0.004308346	0.008771602	0	0.01223506	0	0.004375779	0	0	0	0	0	0.004147654
ANKRD46	2.969545958	1.525697658	2.670186095	1.545131705	2.188495774	2.676436274	1.334105576	2.440193757	3.364703482	2.500821198	2.513888256	1.066137363	1.93466708	1.151037814	1.317183736	2.292377787	3.776826736	1.00010032	0.752772616	1.965209627
ANKRD49	50.12410965	30.86756859	49.80710002	32.74046442	38.19408958	51.26648521	38.40126877	39.690393	44.8325161	55.47665536	40.26035404	21.29860008	57.41838303	33.68453835	29.66103655	45.02219831	55.8586871	28.65040188	28.08262779	24.46484245
ANKRD50	1.756362074	2.511277566	2.474710774	1.68014471	2.427168846	3.203932745	1.88110235	0.94371197	1.601394583	2.986043329	1.329766484	1.079021034	1.696223991	1.305571686	2.260764246	1.99748591	1.268161286	0.518770811	0.681069805	1.162958998
ANKRD52	4.331490596	4.626825479	4.587046801	7.50846329	5.232625981	4.673072854	5.721046885	6.919026881	6.550894877	4.045814901	5.757677904	7.18495498	3.577919454	9.654720536	5.631879047	4.899691591	5.992563475	8.763026571	8.780606576	8.515296013
ANKRD53	0.017945778	0.037663681	0.051756858	0.044924488	0.071808386	0.131786873	0.093844193	0.026980337	0.009209776	0.065627431	0.043163947	0.104617557	0.066863415	0.056123547	0	0.049492993	0	0.086655627	0.128865962	0.026598815
ANKRD54	1.941492222	2.355688515	2.070610356	3.341405611	2.465652821	2.569863314	3.252030776	3.610630972	2.73224445	1.711608763	3.173977073	3.942216743	1.994118011	3.97672203	2.333456499	2.25055369	2.844124946	4.43114058	4.574576511	3.814364593
ANKRD55	2.62937878	0.347616097	1.705083507	0.946737493	1.035552953	0.86880285	0.310364281	1.81918862	1.912531903	1.348418943	1.845830478	0.382202972	0.124892199	0.294967111	0.962784703	0.373048816	1.893213344	1.366301368	0.750432999	1.909391302
ANKRD6	1.09157464	0.343641144	0.433748734	0.546517751	0.498661253	0.412256727	0.445238945	0.718442826	0.586338729	0.657708335	0.500595635	0.381809706	0.294377076	0.409654282	0.361587717	0.525829426	0.859844932	0.618456722	0.459108331	0.532111479
ANKRD60	0	0	0	0	0	0	0	0	0	0	0	0	0	0	0	0	0	0	0	0
ANKRD61	0	0.087290807	0.039984567	0.020823747	0.020803238	0.174533925	0	0.041687116	0.085379733	0	0.040015375	0.040410952	0	0.195111166	0.119227779	0	0.042733471	0.040167288	0.042666393	0
ANKRD62	0	0	0	0	0.03736181	0	0	0	0	0	0	0	0	0	0	0.006866971	0	0	0	0
ANKRD63	0	0	0.006062011	0.006314126	0.037847441	0	0	0.006320133	0.006472159	0	0.006066682	0.030633275	0	0.019720377	0.006025326	0.013912456	0.019436308	0.006089714	0	0.006230762
ANKRD65	0.053160339	0	0.017035341	0.008871914	0.035452703	0.009294977	0.009266412	0.053282126	0.027281892	0.037029815	0.0511454	0	0.009431803	0.0092363	0.033864497	0.078193001	0.054619517	0.008556595	0.018177927	0.026264339
ANKRD65-AS1	0.025981201	0.027264008	0	0	0	0.02725656	0	0.026040723	0	0	0	0.02524354	0	0	0	0	0.0533887	0	0	0.025672488
ANKRD66	0	0	0	0	0	0	0	0	0	0	0	0	0	0	0	0	0	0	0	0
ANKRD7	0.157767037	0.141905733	0	0	0.022546083	0.070933485	0	0	0	0	0	0	0	0.023495235	0	0	0	0	0	0
ANKRD9	0.424639824	1.029938764	1.278607629	0.70600594	0.416774433	0.621997134	1.319776862	0.550084271	1.003278322	0.812029199	0.377711119	1.471287963	0.874232464	3.015182569	0.708165445	0.49054544	0.670907393	1.369564789	1.372584854	1.603166427
ANKS1A	0.995819684	1.17214326	1.372466111	1.678834014	1.097550442	1.4769131	1.244259977	1.225544425	1.517335218	1.183206239	1.180636772	1.513396453	0.94750574	1.502040284	1.326267015	1.105847083	1.077480308	1.206395739	1.548141751	1.447680242
ANKS1B	0.089598297	0.02144365	0.058935078	0.03462808	0.036166427	0.133573939	0.021371911	0.034661024	0.02097418	0.059126539	0.018147842	0.027490867	0.038486724	0.031134369	0.030040215	0.06936275	0.051681486	0.009108369	0.022575159	0.02640478
ANKS3	2.59447216	1.913989049	2.156649487	3.086279771	2.810041544	2.394390873	2.570650409	4.017935901	2.92325685	1.620390032	3.068555408	3.923365292	1.329032377	2.674143368	2.56299772	1.861465064	3.256948239	4.898185023	4.562575886	4.394818574
ANKS4B	0	0	0	0	0	0	0	0	0.007026102	0	0	0	0	0	0	0	0	0	0.007022239	0
ANKS6	1.023824895	0.807299203	0.917530934	1.584129133	0.969214951	0.782805633	0.719903825	2.07553112	1.77517165	0.761514232	1.808650358	0.542338903	0.360218902	0.979867481	0.784854063	0.679584453	1.464972458	1.273654781	1.385533988	1.294581378
ANKUB1	0.009282493	0	0.017847566	0	0	0	0	0	0	0	0	0	0	0	0	0	0.009537285	0.008964563	0.009522315	0.009172197
ANKZF1	19.23937409	17.81409404	16.10835077	29.96796804	22.29659918	20.00789793	25.31659784	32.9268065	30.20175026	17.69353784	29.16658181	38.39421753	14.43479936	31.08957023	23.38047311	18.681039	32.82734838	51.06578033	45.78295101	49.41143056
ANLN	0.703420354	0.237492161	0.393981878	0.232745621	0.281467203	0.256678147	0.204711467	0.17779064	0.144398165	0.159776226	0.235394288	0.522986874	1.041826228	0.280563601	0.192876439	0.580305852	0.270237531	0.171308753	0.232164971	0.392861235
ANO1	0	0	0	0	0	0	0	0	0	0	0	0	0	0	0	0	0	0	0	0
ANO10	2.54180479	2.096187826	1.89736793	2.29966894	2.141850554	2.541090308	2.070410007	1.432666047	2.252869701	2.824533688	2.226809511	1.842059068	1.508897792	1.83299869	3.228864791	1.543869294	0.915587067	1.397761564	1.171829727	1.67243185
ANO2	0.002339335	0.002454838	0.008995737	0.004684932	0.016381111	0	0.002446626	0.014068166	0.028813129	0.004888521	0.004501334	0.011364582	0.004980588	0.002438675	0.002235324	0.002580678	0.012017733	0.006777635	0.014398643	0.041607696
ANO3	0	0	0	0	0	0	0	0	0	0	0	0	0	0	0	0	0	0	0	0
ANO4	0	0	0	0	0	0	0	0	0	0	0	0	0	0	0.003333749	0	0	0	0	0
ANO5	0.306898559	0.335286483	0.420329316	0.231534392	0.479434978	0.308732139	0.171479298	0.176976289	0.276165046	0.382160945	0.097073809	0.420726861	0.116359957	0.144626371	0.321373546	0.607553733	0.371475827	0.194884676	0.163882834	0.26586471
ANO6	25.74784979	23.97060094	25.0802645	13.09864526	25.21509603	24.80346204	11.50104046	14.71092498	20.45980515	25.47933139	11.45232869	11.08713286	28.08642238	13.24738025	17.60442017	20.76334811	17.20918703	6.891143328	9.16775486	19.78184457
ANO7	0.048222578	0	0.010302017	0.026826175	0.064319407	0	0	0.107406784	0.038496629	0.033590326	0.010309954	0.09891281	0.005703824	0.033513572	0.051198361	0.017732525	0.022020543	0.015523642	0.04946845	0.015883196
ANO8	3.130553272	3.960741974	2.799474399	5.240343821	3.817074368	2.435283869	4.021622647	4.304011704	4.813738317	3.598063668	4.341676153	6.508026457	2.590601771	4.667410458	4.28950293	2.945269717	4.503075738	8.756248391	6.150198755	7.791753863
ANO9	7.374301359	3.959910367	5.868613261	6.685748506	4.013461679	4.021369388	5.162459043	10.52812154	8.027896473	3.81204189	9.492224885	10.42013563	3.553836324	6.115160228	3.252635801	3.873538573	10.14924667	16.22970859	19.48385251	19.28584124
ANOS1	0.01774136	0.023271661	0.004263942	0.022206379	0.004436902	0	0	0	0.004552434	0.009268554	0	0.043094113	0.018886223	0	0	0	0.004557084	0.004283427	0.013649793	0
ANP32A	68.45105302	62.79466348	59.11333203	72.74460368	67.46816495	61.70874013	67.17631943	69.87208322	62.24147543	64.98246855	73.38267887	82.09750623	63.27556679	58.99285618	77.13555156	63.13708314	57.25834111	59.40689275	65.14343367	69.25554532
ANP32A-IT1	0.369794614	0.795035414	0.078037543	1.083774184	0.252631575	0.246015168	0.26412521	0.162720786	0.592479659	0.339261272	0.078097669	0.008763301	0.153622532	0.770996022	0.560193711	1.164136737	0.111203406	0.034841848	0.175795683	0.133683163
ANP32B	163.3478957	116.0692414	130.8501441	135.4728692	152.0871956	104.0632486	132.5854172	134.2417347	139.764723	119.7807139	161.2073339	131.5863012	101.601565	127.4949508	152.3479907	97.49647014	130.9479902	158.9864882	132.1548802	148.4328904
ANP32D	0	0	0	0.027849805	0	0	0	0	0	0	0	0.027022925	0	0	0	0	0	0	0	0
ANP32E	67.84319837	31.64322225	49.68650686	21.88083448	36.4707064	50.18197499	37.93123595	34.28912539	30.653666	43.52264441	28.6775959	23.27803932	62.52073868	25.17374039	24.70869784	62.03753485	45.4629967	24.1509522	18.64480879	22.77562518
ANPEP	32.22483509	33.70576732	39.45603477	49.6187627	24.72436691	31.07910475	45.27202111	28.07417997	28.72461923	49.44652293	55.75332345	51.74646051	27.66006706	40.20923194	51.32268442	34.25781534	5.782316657	20.15737556	51.47046651	29.69573473
ANTKMT	4.557938915	5.568250494	5.91870411	6.74387829	7.043474102	6.101991878	5.656345472	6.71620173	6.773017197	4.22927304	6.806845227	11.66620044	2.534661424	7.091780061	9.490622544	5.928737165	5.731491696	10.70892227	9.142034868	11.49472375
ANTXR1	0.002492007	0	0	0.022458083	0	0.02352901	0.010425201	0.009990866	0	0.002603781	0	0	0	0	0	0	0	0.002406655	0	0
ANTXR2	6.340630169	5.31482263	6.605720815	4.665570349	7.219591033	5.826256501	4.589314743	6.119116041	6.009289995	6.16715954	4.640473414	4.266371859	4.25868641	3.452554575	5.397868432	4.998617775	6.50854609	3.497886191	4.033551518	5.157744319
ANTXRL	0	0	0	0	0	0	0	0	0	0	0	0	0	0	0	0.006430092	0	0	0	0.023037986
ANXA1	308.2472273	568.8508057	340.5837221	248.5039103	346.4371168	301.859678	600.7094628	222.3279511	257.519723	313.3104436	224.872454	343.956112	266.6316105	304.3160911	441.5238628	360.8888121	274.8146055	276.5046529	205.3947199	279.7068861
ANXA10	0	0	0	0	0	0	0	0	0	0	0	0	0	0	0	0	0	0	0	0
ANXA11	16.9586534	18.55464004	19.25010501	23.31987379	20.5774606	13.96108362	19.68320637	22.60759923	20.42830451	20.84341386	23.07323182	24.56953242	12.26169783	18.66778218	23.46297506	12.20870999	18.86271275	22.78486992	19.34990732	25.13895385
ANXA2	42.39393989	57.87334936	61.32800461	69.52254807	63.13546766	33.90449502	43.75643211	50.05541704	44.8974498	56.4555248	52.29223769	78.61862755	42.10864613	42.05596608	82.07053729	36.45815506	32.29289918	42.1575905	37.56306792	62.04681561
ANXA2R	6.114621365	4.487281762	6.33655111	9.204661725	5.789819612	4.971807271	7.933293543	9.363563242	6.40184939	4.083759761	8.634306909	7.819909656	4.72605794	8.787704363	6.3632683	4.822471494	9.094874329	11.67886554	6.873314419	10.21347981
ANXA3	6.385551564	1.257761782	7.330787912	0.103464359	4.38256809	1.149020082	0.25935599	3.728260467	1.442333185	2.375131625	0.357874934	2.891301991	1.891893134	4.717866114	0.236956884	1.3222371	0.955460127	0.099787101	1.441540105	3.92057617
ANXA4	10.8634695	7.971190553	10.05302337	6.846502089	10.29489472	9.434928704	4.943644237	8.282631899	7.060417623	8.630017024	4.791032359	7.424780509	12.98578295	3.423371258	9.508820459	12.18548689	7.698135089	5.513986042	3.390029358	8.013916976
ANXA5	110.3634806	136.6933453	129.7898065	102.3688487	144.1631325	97.88809135	81.64449817	86.34769826	82.77539789	129.7144633	84.30143757	115.7688161	91.60117559	71.3440402	146.6435744	107.2693966	81.69634656	70.99366849	71.39097482	90.33029502
ANXA6	72.32230107	68.21399121	64.92476064	94.04152899	72.99998363	76.30121276	63.04968858	133.2522711	79.21569388	48.96751592	79.72986451	115.4917687	57.05828045	63.10856375	93.81295248	69.14507342	81.66620622	85.22959027	54.86446373	106.5501879
ANXA7	29.30675789	30.56868998	33.12621166	24.62041805	26.62810564	30.6879402	34.56889513	23.15045945	25.59242582	34.30036889	27.45871713	21.1595388	34.6420843	28.92829778	18.03768134	29.8949231	29.31138909	23.32837856	23.91887992	21.00229531
ANXA8	0	0.023525534	0.007184096	0	0.044853041	0	0	0	0	0	0	0.05808564	0	0	0	0.008243833	0	0	0.030663776	0.007384082
ANXA8L1	0	0.138221237	0	0	0	0	0	0	0	0.015291739	0.014080583	0.156417563	0	0	0	0	0	0	0.060053687	0
ANXA9	0.238409575	0.062545226	0.186222184	0.2238081	0.208681822	0.078160176	0.140255959	0.209086287	0.229409668	0.124551441	0.215037305	0.246118159	0.111035017	0.06213342	0.185095223	0.16437854	0.520526381	0.187073179	0.382139208	0.323918029
AOAH	15.85256881	19.12829162	12.93749173	17.66520604	16.58512277	16.98026982	14.55199339	6.407823685	18.77889855	13.98799214	9.358685969	18.99389069	12.8352851	16.40745834	23.40217145	13.09072499	10.22508374	13.92927303	9.555179982	15.61649261
AOAH-IT1	0.206580024	0.108389894	0.049649249	0.051714123	0.413305509	0.595981571	0.054013638	0	0.636101361	0.37772996	0	0.050178695	0.054977697	0.161514363	0.394790294	0.227892342	0.318375544	0.049876136	0.0529793	0.612376208
AOC1	0	0	0	0.057260275	0	0.079987689	0	0	0	0.019916197	0.045846923	0	0	0.019870688	0	0	0	0	0	0.018834759
AOC2	0.099489464	0.116001885	0.15940803	0.232452761	0.298573475	0.115970197	0.312157266	0.276992746	0.170193351	0.173253056	0.244613971	0.526285846	0.047070931	0.299619098	0.190132009	0.146338041	0.363450005	0.298921449	0.555659244	0.294921937
AOC3	0.029195529	0.061274082	0.028067304	0.064316124	0.110982071	0.036754406	0.06106909	0.064377312	0.065925856	0.030505027	0.089884575	0.226932849	0.012431816	0.085218904	0.044635919	0.12238871	0.035996288	0.050752019	0.089849463	0.115394491
AOPEP	0.174771668	0.181763405	0.172518312	0.134379274	0.126441867	0.073667738	0.132194421	0.165787842	0.193800603	0.138588436	0.105092056	0.112195582	0.171099384	0.1773132	0.113322135	0.115337151	0.179568911	0.165771611	0.124860621	0.262126338
AOX1	0.005716165	0.023993591	0	0	0.005718178	0	0.00597833	0	0	0	0	0.005553871	0	0.011917807	0.021848062	0.006305887	0	0	0	0.005648245
AP1AR	8.091162357	3.491720555	4.013516458	2.190893377	6.561417202	8.282409126	2.758994981	3.33985225	3.710119593	5.352578548	3.311859774	2.544500637	4.332128697	1.447384007	3.61409405	6.190036804	6.458758627	1.807862651	0.918425001	2.52150684
AP1B1	17.39319486	17.85681218	19.4259333	25.584001	23.40521065	17.55378089	22.05499411	20.59491679	22.00918347	16.64403489	20.07662625	27.74450505	12.19245607	21.65742792	28.7520961	13.54419181	16.25729489	22.42407106	23.53498219	22.98557405
AP1G1	28.39294943	38.76193783	36.36706488	29.43049098	22.24143643	35.18239328	50.12081648	27.56517846	33.07077604	38.87553623	24.54762567	19.16246245	43.90106762	47.26079803	23.46067899	41.19831459	28.80896553	27.3556307	30.36632251	20.10288626
AP1G2	18.25973562	18.03346912	16.5208797	26.42048879	22.178332	19.07341923	17.13745214	33.91852919	23.10236928	14.82203007	24.02083231	43.80379632	13.3460634	21.0413074	21.63644493	17.36876353	24.85463252	47.53389194	37.20322472	48.67377796
AP1G2-AS1	10.62999327	10.60953743	7.8966626	22.15567811	11.78283585	10.53012608	17.08628102	13.56007664	14.6348385	11.96407534	15.4458792	22.88853388	8.860606091	20.7942527	13.023382	10.50974401	14.6591537	19.2023583	20.73375738	22.28655107
AP1M1	4.195056358	4.060220713	3.834385136	5.469144483	6.483047076	4.302273084	3.60021111	5.856171835	5.488254922	3.766976004	5.281309538	6.189735575	2.767895765	4.461716843	5.712385177	3.179747657	4.300773387	6.214469798	3.889103769	6.01599669
AP1M2	0.207459308	0.217702486	0.555589269	0.459988967	0.53365461	0.404194175	0.247970474	0.712918576	0.730067261	0.108382207	0.171082258	0.791878598	1.120008843	0.308955866	0.325672339	0.27790427	0.411082294	0.085865876	0.228020571	1.639953911
AP1S1	6.492990457	4.559271487	5.84759623	7.637661358	8.257935096	4.811249714	3.786682077	9.749701842	6.317560524	6.481576754	6.246886327	13.13322963	5.21610993	4.780877831	7.057681551	4.766360907	6.572013939	6.387155824	5.026508281	8.586253684
AP1S2	87.4869911	51.93751537	63.66701436	38.75916203	72.36173025	79.47776581	33.53910933	29.67628981	39.13197443	57.19683177	38.50753053	28.95798653	51.74721214	19.25733956	55.04230825	58.62081366	32.87790942	18.97945664	13.30634681	33.01500326
AP1S3	1.826336369	1.223138895	2.355287637	1.784176166	1.760138656	2.258683977	2.290565825	1.726344435	2.16411705	2.544336595	1.807111794	1.103641741	3.793543871	2.136074044	1.057012386	2.203126066	2.585862785	1.010948977	1.660275021	0.777607169
AP2A1	12.89827737	17.81392059	11.70032754	18.06388352	16.13023978	12.04073554	13.12369787	12.8590249	17.99461549	13.43376571	13.55853355	23.13663835	9.894225618	17.38892627	19.93351006	11.27563575	10.07147912	24.09760111	22.33654463	22.28173661
AP2A2	7.253390611	6.540029115	6.212935516	8.784296068	7.934826645	6.165935075	6.498614604	8.911219717	8.620725893	6.700503302	7.793118422	10.05396077	4.427410758	6.996735586	8.757317552	6.195310627	7.516456085	10.44430205	9.918922023	11.916631
AP2B1	19.25415212	17.07195425	16.49973673	19.74574975	20.04257318	16.71665791	16.07954361	23.09182159	20.81479573	14.41229553	15.60861012	21.07280013	14.17888407	20.53320358	19.6841781	15.88930837	20.03324176	17.16399055	11.82872025	23.32314981
AP2M1	71.82767363	80.23497077	77.33424961	88.79317499	91.34726517	63.11187171	67.71622002	83.24424617	85.88256257	70.70267193	85.85279713	94.21210007	57.7121937	77.24613605	102.6480842	49.37521627	66.79672871	79.8674068	69.1737193	108.4656095
AP2S1	29.67185434	40.28663652	34.13882371	38.83933801	39.88476581	24.50355009	26.11390627	31.69953462	32.00101001	33.10085224	39.57968954	53.8337197	24.97676059	25.75360933	54.53393433	23.17253085	24.18815559	28.88522954	35.07333701	44.82744203
AP3B1	11.06581474	8.555339582	9.279974329	7.23029872	8.275874508	10.17650683	8.065917047	6.058353172	8.62217902	9.287001908	6.403946943	4.754917543	9.132426681	7.777790015	7.953843997	10.40786179	7.662010886	5.049770013	4.482412504	3.637580231
AP3B2	0.012347394	0.004319013	0.011870245	0.020606532	0.004117247	0.017271333	0.004304564	0.004125227	0.025346737	0.004300403	0.007919594	0.043988361	0.021906968	0.038615186	0.003932803	0.004540414	0.03805894	0.055647616	0.033777067	0.089471656
AP3D1	18.30090971	15.46876803	14.77623826	22.84695132	19.06505931	17.85451722	15.80701313	19.83782673	18.44916252	13.5392493	15.26410068	23.18759553	12.14438824	17.760029	22.67604445	14.08921187	18.64161213	21.44411634	17.91304285	24.00764316
AP3M1	13.46546607	11.29325592	10.28053281	10.50872549	10.90719861	12.13116229	13.15695918	8.575673846	11.83116997	16.99827815	9.885182669	8.649134922	13.30254887	14.89480991	10.3334682	13.16689568	9.87835098	9.366107747	9.411357973	8.775395515
AP3M2	6.287117958	7.070752987	7.916467511	6.308620485	3.530393956	3.606401653	6.609644645	6.301521358	5.909751115	7.149542936	6.639865672	4.248089722	5.190074324	8.161968514	3.534606855	4.578167418	8.71588209	7.706490806	10.90121632	9.647968224
AP3S1	16.53724765	11.88062478	15.79379901	9.057099929	12.56389856	16.05041007	11.16706871	7.473139621	9.194625002	19.45351536	9.670229706	7.008747223	17.46955333	8.497125224	9.369129129	16.45056037	10.74731634	7.151747379	7.073183609	6.434013469
AP3S2	0.005338731	0.016806984	0.005132423	0.085534021	0.010681222	0.011201595	0.016750757	0.010701924	0	0.005578188	0.015409132	0	0.011366488	0.055654417	0.071419081	0.029447572	0.005485272	0.030935261	0	0.010550591
AP4B1	10.60729715	10.92833665	8.820201937	14.8926548	10.82035397	17.9077823	14.35963669	15.79413393	13.89415254	8.467863639	11.53704089	14.84145772	9.158518841	16.62855593	9.635817002	11.15116836	13.60239382	16.91268967	16.48713787	17.88494095
AP4B1-AS1	0.151544913	0.057828128	0.079466536	0.041385744	0.055126643	0.115624662	0.115269329	0.151892093	0.028281043	0.115157897	0.039763882	0.160627888	0.043997515	0.086171071	0	0.091188766	0.02830993	0.133049468	0.226123938	0.027226223
AP4E1	5.425039984	2.032575456	3.646913994	2.74834159	3.754645387	5.99066543	3.068083221	3.68539526	4.297873613	3.85448994	2.393198173	2.3934297	4.158087776	3.255005706	2.876067935	4.898609961	3.951311151	1.812385252	1.607724618	2.434099795
AP4M1	0.73832315	1.119122926	1.025254492	1.157507519	1.439864004	1.197056185	1.185577585	1.539828365	1.523284819	0.80260817	1.348925545	2.144835695	0.555734738	1.329440675	1.368234912	0.63349534	1.088077308	1.786189106	2.37165146	1.879144608
AP4S1	2.285674371	0.907669708	1.365810042	1.435165493	1.463012212	1.788541444	1.372245391	2.307663257	1.89997333	1.270501206	1.805062368	1.420973907	1.547976949	1.446194403	1.105999547	1.415164143	2.065057868	1.456795859	1.65459694	1.878655548
AP5B1	9.255103244	16.75031492	11.76680803	21.12461172	13.20684299	10.6701271	15.08470918	8.757886809	16.77958841	19.59736633	14.52507369	17.80753448	8.796250411	15.10640594	19.26310097	8.77408373	9.500431153	9.871637671	12.69954799	14.36493773
AP5M1	7.528225812	4.267807201	5.362131558	3.576602864	5.780796171	7.140954789	4.471726412	4.635615835	5.257953447	6.857372523	3.666180564	2.552131968	6.724291197	4.588212432	3.631581119	8.790153949	7.21318156	3.061084804	3.024626151	3.246236292
AP5S1	1.114863428	0.965458997	0.64514968	1.54989156	0.996150934	0.78918907	0.911287526	1.285572574	0.988760703	1.029155258	0.656060413	1.251475732	0.668298754	1.088863195	1.06012349	0.662702846	1.239993559	1.191663837	1.154770455	1.497342703
AP5Z1	4.731388717	6.638719286	4.172934531	6.994033495	5.536174595	5.143321252	7.730456556	7.183080702	6.279128075	4.580103866	6.251351086	12.98511899	4.187761279	6.751236092	5.89676499	4.422415982	5.444169984	10.59114191	10.39357271	10.32873984
APAF1	17.5853094	7.133625426	10.5627922	9.701950615	18.63529702	18.99997206	7.893351506	7.647063291	8.757038974	11.87776467	6.517671255	8.323863225	13.92211073	8.701907432	12.31677426	21.71900269	12.54643997	4.864192602	5.452534851	7.662962049
APBA1	0.176024527	0.055844261	0.177093082	0.405808142	0.118756011	0.214726946	0.085626822	0.098471324	0.168066621	0.209582912	0.177229529	0.167049449	0.056650832	0.153627439	0.176021368	0.036127352	0.159826373	0.114648187	0.121781301	0.125393537
APBA2	5.829938781	2.603616962	4.944255419	6.570852701	5.176457411	5.186846776	5.62938752	5.304262189	8.099072183	5.01008078	7.626454995	5.396562277	4.084512104	7.005623814	6.853293927	4.357396949	5.144867112	13.28566802	9.80533725	7.801460598
APBA3	4.87163453	4.500339864	3.774103759	6.435012028	4.432674443	4.49911052	3.956806451	5.960646201	4.986948338	2.856435164	4.961223201	7.905648944	3.461934046	5.456696269	5.806411961	3.14449526	5.644335614	9.885039535	7.974729952	8.334442873
APBB1	7.398147119	5.560174497	6.850015371	11.27347658	6.317513246	6.616621302	8.679780476	10.95280075	12.76040653	5.873052745	15.82602485	7.25234916	3.590197203	10.76276671	7.811678614	4.614151536	11.23621109	19.15912337	10.7606729	13.77919166
APBB1IP	59.87513166	39.14237457	30.59435567	40.06013345	56.72561651	60.75589497	27.9393957	40.47642832	39.6464367	40.61826687	29.16585827	49.25090975	38.83552436	25.67960687	49.16773339	52.07831924	42.25666959	40.72901585	23.62216693	34.66305889
APBB2	0.05798334	0.121692466	0.271111962	0.60963987	0.118644043	0.445162158	0.507193261	0.544178745	0.316506883	0.126675738	0.258642305	0.038411639	0.044890945	0.228044816	0.297173929	0.151190778	0.059574904	0.167992135	0.354184643	0.088545847
APBB3	10.29965092	12.03475358	8.751510724	18.20341936	15.64062224	12.99802271	13.74908132	14.12727363	16.33017328	13.08923078	12.72725069	24.22308863	9.368690129	14.12012296	13.08724323	9.663212464	13.71892352	19.60159941	21.79450709	25.80324838
APC	6.06237954	3.323400763	5.340565307	3.290450683	4.578798597	5.898510715	2.819769788	4.237568092	4.626320652	4.695974311	2.999692376	2.061463798	4.054495817	3.201718261	3.100391359	5.628843222	4.995255781	1.691702404	1.767758535	2.441647334
APC2	0.005624898	0.011805248	0.008111296	0.016897278	0.011253757	0.017703035	0.005882877	0.008456676	0.008660095	0.00587719	0.005411697	0.008197793	0.014969692	0.00293188	0.018811821	0	0.008668941	0.008148363	0.023080889	0.013895155
APCDD1	0.179385261	0.125494866	0.045987504	0.128731489	0.083742594	0.153689217	0.053156885	0.164813203	0.10740396	0.178059611	0.08916944	0.183006738	0.10502862	0.021817004	0.059993327	0.082454986	0.110585484	0.034648243	0.064406942	0.082718427
APCDD1L	0	0	0	0	0	0	0	0	0	0	0	0	0	0	0	0	0	0	0	0
APCDD1L-DT	0	0.059262795	0	0	0.014123572	0	0.014766133	0.070754731	0	0	0	0	0.015029685	0	0.067454329	0	0	0	0.014483368	0
APEH	8.598654243	7.547621736	6.961865134	11.15167329	9.579305219	7.27265116	6.139960892	10.69718741	8.428758643	6.339717195	10.30879337	14.33179341	4.647868607	8.531365921	11.01111073	6.70130184	8.480710598	10.18496995	8.373636971	14.04733406
APELA	0	0	0	0	0	0	0	0	0	0	0	0	0	0	0	0	0	0	0.020757018	0
APEX1	60.69230121	55.75988679	50.24100805	68.07450689	74.1603206	56.72750446	66.33016065	66.40414782	72.53766334	47.41192485	90.33105959	66.17205706	43.5350715	59.46918815	79.12848712	45.99139593	70.77030399	86.42549132	75.73615122	66.18962862
APEX2	2.612991758	2.684482035	2.055285774	3.156253908	3.317657171	2.616655005	3.038604853	3.51638999	2.597577549	1.603748816	2.786442642	4.660390803	1.740937783	2.990633648	3.692840259	1.804124258	2.572069426	2.682316706	1.893220751	4.234026578
APH1A	30.26957664	38.92207838	38.19169966	45.73731478	34.57959581	26.38574833	50.0024565	45.54436669	42.99714475	35.53912406	48.56342865	45.82443622	24.36098928	46.70693053	45.26257042	22.73309058	32.36510878	53.93857709	43.07872644	40.5521999
APH1B	4.536671944	4.818567393	5.398653842	4.911073957	4.869440156	5.145261543	4.257442937	4.497907718	5.354907364	5.84832493	5.060713861	3.383335129	4.770690539	4.077442967	4.170938605	4.930314151	5.051730126	3.741857103	4.307984255	4.755367037
API5	26.52851726	13.90808596	17.63335415	12.37002266	16.93231126	23.99553564	14.94891085	16.40597892	16.41020234	17.91958516	14.32492412	10.3889677	20.07917886	15.34091189	12.46653112	22.03413338	18.66759675	10.92223261	10.59595072	13.08368181
APIP	12.02076745	7.445505151	8.418203996	7.828848741	7.62560949	11.05242706	7.60457802	9.77578022	9.589627162	9.0880802	7.634875366	10.88184982	9.134395526	5.766404124	8.367259556	13.15310609	10.38263867	7.210824184	6.556660733	8.555975577
APLF	2.059018712	0.982866405	1.785970374	0.666588688	1.409298271	2.208815155	0.550506777	1.163760788	1.22353423	1.269794289	1.310720715	0.767131568	1.442032069	0.774660569	0.650892813	1.699312067	1.622441108	0.852212642	0.595549412	0.833707839
APLN	0.055073055	0.009632042	0.008824138	0.009191127	0.009182074	0.009629411	0.009599819	0	0.037684665	0.05754323	0.008830936	0	0	0	0	0	0.056584735	0	0	0.018139556
APLNR	0	0	0	0	0	0	0	0	0.033195454	0	0	0	0	0	0	0	0	0	0	0
APLP1	0	0.013064243	0	0.012466215	0.012453937	0	0.013020536	0	0.051112899	0.052031797	0.011977677	0.024192168	0	0.012978226	0	0.054935765	0	0	0.012771198	0
APLP2	165.4337195	194.7971699	136.1612962	150.9295507	177.6180426	130.1322753	180.1833925	89.5097208	173.8299194	180.1666406	129.6920862	142.956776	90.3282867	131.494114	245.1764568	104.1699785	73.04753212	97.06537214	78.42776053	120.5668666
APMAP	43.00308951	42.20486701	56.69491757	41.7787779	38.60450947	32.20566902	37.65712457	53.02992507	54.1524363	26.90719157	32.27344176	49.82459869	28.3400909	53.28976798	48.62051395	44.14899679	34.75936209	50.35237832	30.30613971	53.69235377
APOA1	0.068081108	0.119070954	0.021816733	0.22724074	0.068105078	0.095230742	0	0.159219849	0.069878466	0.118557881	0.240168965	0.066148141	0.048316289	0.331203532	0.043369409	0.075104857	0.069949842	0.109582154	0.1629601	0.044848104
APOA2	0	0	0	0	0	0	0	0	0	0	0	0	0	0	0	0	0	0	0	0
APOA5	0	0	0	0	0	0	0	0	0	0	0	0	0	0	0	0	0	0	0	0
APOB	0	0	0	0	0	0	0	0	0	0	0	0	0	0	0	0	0	0	0	0
APOBEC1	0	0	0	0	0	0	0	0	0	0	0	0	0	0	0	0	0	0	0	0
APOBEC2	0	0	0	0	0	0	0.037905468	0	0	0	0	0.017607099	0	0	0	0	0	0.017500934	0	0
APOBEC3A	44.08380448	18.75113243	51.51409394	73.68771283	45.42906244	34.81728487	126.3974029	18.69608843	38.51528166	37.15851928	32.37049343	192.7977038	42.49784099	33.05276064	67.71453015	43.70372674	18.65040657	79.12896657	49.13475024	103.161604
APOBEC3B	2.103121068	10.83950069	6.226577909	2.180482089	5.622709524	4.978950672	3.445356747	1.66023529	2.139540931	3.908741485	1.181812569	17.84818297	3.110596621	1.959606019	3.503484531	1.99158558	1.33857894	7.243614688	2.214734646	4.928665619
APOBEC3B-AS1	0.126464053	0.088472093	0.081051338	0.0422111	0	0.044223963	0	0	0	0.132136305	0.040556893	0.163831294	0	0.043944791	0	0.093007345	0	0	0	0.08330759
APOBEC3C	9.021038696	9.149332809	5.691955919	7.845134168	10.90519248	8.888514724	8.931432952	11.62184458	8.420584238	6.162929213	5.050253582	15.26791165	7.887469747	7.513960916	12.73741835	8.136700431	7.451721705	9.479502849	4.55816341	11.63445312
APOBEC3D	3.457179697	2.315908174	3.354935834	4.974986027	5.339851758	4.162933861	3.513406608	7.910888411	5.233405938	2.374084542	3.493495108	8.767261343	3.275212498	2.946658064	3.708610278	3.801854609	6.5456468	4.955657651	4.862495395	7.07927819
APOBEC3F	1.151275334	0.765271431	0.939522294	1.875642907	1.97007753	1.506823377	1.409273531	2.445107903	1.542629352	0.916689416	1.118323105	3.179523961	1.229508733	1.084392964	1.467962817	1.278216904	1.532794644	1.758929277	1.101272231	2.725108598
APOBEC3G	11.83224177	15.05735789	8.118416275	12.64008211	14.81748789	13.3266476	19.54417303	19.89904223	8.807101557	6.669815435	7.609673267	25.04190514	8.385850289	12.71781708	14.16896398	11.85429333	13.8069606	18.51001151	8.031856347	15.08625326
APOBEC3H	2.520110823	2.539805526	1.990951635	2.273633656	1.397781111	2.172642	3.731723038	3.776321985	2.228097876	2.111729782	1.752427116	7.951757658	3.718643236	2.601116633	2.098114018	2.504846209	2.563647933	9.108660803	6.245482157	4.610506118
APOBEC4	0	0	0	0.010651399	0	0	0.011125023	0	0	0	0	0	0	0	0	0	0	0.010272835	0	0
APOBR	30.38859165	40.71704105	29.58187893	44.13571286	37.52680778	32.33877275	36.72025764	25.52263466	27.44218773	31.31944039	24.41653328	73.35954451	22.57160687	33.62339726	51.81852961	27.91920086	27.10138237	33.82454307	38.00246238	44.87932756
APOC1	0	0	0	0.53942098	0.071851959	0	0.037560455	0.251969275	0.073722913	0	0	0.03489368	0.03823085	0.037438402	0	0	0.036899107	0	0.331570689	0.141946427
APOD	0	0.036025179	0	0	0	0	0	0	0	0.932618653	0	0	0.073090999	0	0	0.0378719	0.035272465	0	0	0
APOE	0.167782217	0.33012443	0.342759274	0.714028735	0.482543702	0.242025117	0.679974671	0.231229069	0.925637931	0.788884643	0.726402417	0.896601877	0.424197158	0.634038309	0.480967056	0.416456701	0.732647337	0.627887878	2.065404191	0.248682897
APOF	0	0	0	0	0	0	0.017685608	0	0	0	0.065076432	0.016429938	0	0	0	0	0.034748417	0	0	0
APOH	0	0	0	0	0	0	0	0	0.129360477	0	0	0	0.026833237	0	0	0	0	0	0.103431478	0
APOL1	7.188335302	8.864281916	5.253071157	7.47198935	7.747519428	6.105687895	4.875263682	6.811647823	6.928681136	7.119963568	4.405798848	18.38238627	4.068874974	5.363431936	6.825147145	5.343650416	4.901893997	7.259283961	4.978421017	10.72649417
APOL2	12.56923966	11.89523338	8.071080862	10.82930694	13.14264527	10.72379617	9.098943942	14.69369285	11.74992349	9.065036991	8.470374161	28.23867846	7.828651455	10.45567205	10.18854732	9.394220216	12.00062058	16.09987885	10.2560122	19.37787756
APOL3	13.78708347	21.30857153	9.350943825	19.93924394	13.33751562	12.7050077	17.29447638	16.82272727	16.54963303	11.55765038	13.24648855	29.49861647	7.921669326	16.57432836	13.43810652	11.04545749	13.4533947	22.90302043	15.39235201	21.84627168
APOL4	0.030769523	0.008072187	0.022185355	0.100134781	0.138511601	0.048419894	0.008045182	0.007710003	0.023686384	0.112523664	0.007400816	1.14351858	0.040943879	0	0.19845986	0.042429917	0.015807052	0.037144562	0.01578224	0.304039136
APOL5	0	0	0	0	0	0	0	0	0	0	0	0.048129213	0	0.010327835	0	0	0.010179064	0	0	0
APOL6	31.20219117	36.58158928	32.25546219	26.64426538	19.01205342	30.88870142	40.69327507	18.08265368	30.5652594	43.50789616	13.85453206	29.78105526	37.73608057	33.92998018	17.86426082	41.35929499	27.98167284	22.19488034	16.66198973	18.51020492
APOLD1	0.303736245	0.039028535	0.488650947	0.235865797	0.372052875	0.344657888	0.155591863	0.422477181	0.464451261	0.284975994	0.578483682	0.192726549	0.112177995	0.161548195	0.302077838	0.23249888	0.452187972	0.113741409	0.21620082	0.251126837
APOM	1.873766519	2.000184035	2.298283255	1.617477756	2.294556227	1.525147361	2.973344658	3.432315095	2.951170044	2.025320655	4.351453585	3.201685574	1.960291017	3.064717399	2.500464238	1.425571094	3.053763682	3.24478021	4.010058712	2.681485776
APOO	1.730078948	1.573433812	2.249310025	1.05593559	1.582343364	1.832290376	0.947794998	1.189057681	1.995608642	1.583869917	1.521831938	2.00114087	1.561078858	1.288247909	1.542946422	2.217572674	1.523629067	0.907018076	1.352211077	1.172243543
APOOL	3.539973622	2.19824612	2.379248964	1.840948637	2.851544142	3.667379103	2.029117192	2.29451591	2.327028065	2.068714622	2.040927539	1.468536152	2.987441765	2.146915675	1.853873846	4.787628084	2.778939227	1.463949494	1.772646539	1.834110641
APP	45.66032307	52.35436141	46.17604714	46.56274668	56.38703437	50.24957766	32.10848882	30.9570935	44.21759523	53.20086513	46.00417332	33.41923756	49.16879249	37.86395813	50.43653078	27.44525231	35.85176609	24.10547469	25.67390171	47.51289291
APPBP2	11.88688508	5.630564524	8.360439343	5.459039442	9.982514798	12.403826	7.043097222	7.412824732	7.577179996	8.50415498	6.723152864	4.363494715	9.479611547	7.100522608	5.880546535	10.11363008	10.53228231	4.787971533	4.053816988	5.628773609
APPBP2-DT	0	0	0.064804145	0.134998599	0	0	0	0.135127031	0.138377403	0	0.064854076	0.130990396	0.215277134	0.070271625	0.06441197	0.371817518	0	0.195300859	0.27660263	0.066608118
APPL1	17.90151032	14.07889665	16.28977025	9.398288062	17.83529204	22.06578563	15.07306024	11.18501143	15.16955785	18.00251949	8.732389966	5.916709774	14.07130054	10.34857842	10.09063005	20.19088749	15.60713524	6.683842037	5.637116884	5.520587018
APPL2	4.466363274	4.30363842	4.1939112	5.435252698	4.350623099	5.054690784	6.658134987	6.34044425	5.471555645	3.833478871	5.754147013	3.590793523	4.98285803	6.71334302	3.342508656	4.653621238	4.967642601	6.533180805	6.149107915	5.052277057
APRG1	0.513222248	0.675743246	0.982124209	0.872675826	0.523089785	0.700955598	0.876033699	0.883211675	1.038634254	0.708243676	0.72667973	0.630369851	0.963827756	0.994322795	0.666208622	1.041539221	0.910355072	1.341979773	1.574478561	0.598023641
APRT	42.81548515	39.95954695	49.47257034	64.92983101	52.75122317	38.18128787	47.0064857	58.4924422	50.89494137	42.31143572	91.65134769	77.82602351	35.02126561	52.15543383	63.75200678	29.62998223	56.59681005	74.44053416	83.8652639	66.27114275
APTR	0.784325165	0.78189821	0.761556055	0.698983602	0.721833197	0.600662919	0.771079405	0.872595426	0.587673024	0.499897592	0.543309732	0.701091987	0.885034556	0.678634294	0.704485649	0.605669352	1.136253881	0.719588508	0.691946442	0.961007031
APTX	4.765847582	7.245864425	4.656262784	6.203893483	5.199928962	5.697437715	8.751726669	5.565487648	5.60835323	5.593374324	6.451280224	6.568898551	6.406631372	7.856736112	5.718914462	6.382393913	6.035422539	8.937635376	9.903021645	6.384824709
AQP1	0.118198429	0.101482695	0.206601451	0.129116307	0.225730991	0.056363874	0.067428791	0.0753895	0.099260915	0.022454535	0.031014095	0.250565508	0.503303451	0.022403227	0.041070232	0.023707755	0.154563581	0.124527345	0.066137557	0.201735045
AQP10	0.81535495	1.426021015	0.384238516	0.192104976	0.27188067	1.123733043	0.217367689	2.019021228	1.01738416	0.785108093	0.430678712	1.724211515	1.310465145	0.449988962	0.427742807	0.194003975	0.657047315	0.663910375	1.443235118	3.507019986
AQP11	0.048380254	0.101537999	0.015503553	0	0.016132429	0.016918377	0.016866384	0.129309573	0	0	0.031030996	0.047006635	0.051502268	0.084057884	0	0.053371517	0.21540231	0.031148802	0.0330868	0.207156693
AQP2	0	0	0	0	0	0	0	0	0	0	0	0	0	0	0	0	0	0	0	0
AQP3	24.92263479	9.903154041	13.37493641	15.79842372	13.78770194	10.93812473	10.1922404	20.47785366	14.2632224	6.505884826	18.31500416	16.84181209	7.21530312	18.0362425	8.645745206	8.836666061	27.68925193	21.0466907	14.08903916	35.69800967
AQP4	0	0	0	0	0	0	0	0	0	0	0	0	0	0	0	0	0	0	0	0
AQP4-AS1	0	0	0	0.01238804	0	0	0	0	0	0	0	0	0	0	0	0	0	0	0	0
AQP5-AS1	0	0	0	0	0	0	0	0	0	0	0	0	0	0	0	0.032842634	0	0.028751535	0	0
AQP6	0	0	0	0	0	0	0	0	0	0	0	0.045208164	0	0	0	0	0	0	0	0
AQP7	0.052019492	0.034117452	0.012502316	0.084644804	0	0.006821626	0.034003312	0.032586666	0.053392819	0.040764529	0.081327666	0.04422473	0	0	0.05591995	0.007173276	0.106894711	0.169552558	0.140079084	0.13492864
AQP8	0.021791302	0.045734469	0.146644432	0.174563726	0.108994871	0.068582964	0.113953663	0.04368245	0	0.136612203	0.146757418	0.296416413	0.023197511	0.181733392	0.020822426	0.144236722	0.089557775	0.378808883	0.335314492	0
AQP9	22.00961256	26.43024629	11.83294812	9.123754067	13.17243867	22.06286022	16.96910848	3.274458248	19.67839263	37.86173544	8.977669543	14.6091661	9.125221216	13.32079073	25.40334596	9.919318114	3.459297546	6.039996652	14.11268736	13.94918367
AQR	8.556781601	5.843804382	6.55717742	7.21892946	6.116782648	7.864013159	7.633449175	7.031090127	7.41543265	7.62284801	5.980766215	4.386110442	7.638394003	8.319041531	5.212228427	8.640175916	7.407166111	5.619320776	5.56405199	5.307675229
AR	0.018895419	0.037178192	0.020435883	0.023650884	0.028353108	0.024778691	0.002470254	0.011836692	0.026667112	0.007403599	0.011362016	0.036717876	0.020114755	0.027084498	0.022569124	0.007816804	0.070376013	0.036496481	0.016960649	0.030340213
ARAF	15.34648845	23.54802838	16.86917307	24.4672187	16.94408507	15.11032378	26.98347071	23.88980406	19.99711977	19.3198018	22.25119217	33.99311686	14.90393901	27.64346201	23.02892594	16.07350341	17.16078009	43.73198188	42.48185244	35.08527346
ARAP1	52.99101376	47.51266308	69.48271303	47.46293271	48.74247565	31.41356429	53.90869113	33.47363602	67.03006803	30.13690524	51.75892714	83.50260831	56.78990708	36.08820631	112.1409889	26.65641233	51.19345697	41.54510748	39.63576829	87.50023173
ARAP1-AS2	0.081120034	0.051075172	0	0.032491439	0	0.034040813	0	0.03252235	0	0.050855091	0.015609068	0.047290118	0.224522405	0.050738887	0.09301597	0.03579559	0.050008001	0.015668325	0.049929504	0.03206246
ARAP2	30.33523051	24.19419845	27.84742265	19.17976688	17.30173205	32.951438	28.03225268	21.61996345	27.82398516	29.7303656	11.22879333	11.45700411	28.19950368	28.62888372	17.45600491	37.9062986	24.68797532	16.09527039	12.98976164	13.12304662
ARAP3	1.817181442	2.621992559	1.51843215	2.967450908	3.054362389	2.909450458	1.784503783	2.101958615	2.304334524	1.865570265	2.073570722	4.711655815	1.889458427	2.384455968	3.427344598	2.686471168	1.601113	2.438553067	3.999208916	3.706012923
ARC	0.040125544	0.084213436	0.019287471	0	0.010034918	0.042095216	0.146880477	0.100543672	0.030888651	0.020962641	0.144767487	0.009746574	0	0.052286853	0.10543912	0.011066298	0.051533669	0.029063416	0.133777221	0.128858485
ARCN1	25.92951788	25.62105008	24.38791686	17.80002179	19.59989464	24.92450178	27.01060707	17.21738245	25.56799659	20.42549612	21.80616729	14.96100259	20.97527438	25.33687536	20.15440415	20.49819675	19.94868698	19.64228519	16.92484348	15.25171316
AREG	4.316585029	2.893983824	35.0425527	4.394401317	3.814325874	3.37119913	9.982193118	4.470689861	20.57741511	10.39850613	10.54393776	5.801738746	21.03551843	11.74971178	12.03026644	12.67198694	5.642393815	4.539294194	23.0015597	2.867225799
AREL1	8.523604251	13.08643863	9.36335798	11.67555385	9.268281061	9.764584013	16.25032636	10.13093481	12.46050106	10.52770048	8.867660939	8.468170252	10.37960692	16.72020088	9.632886743	10.1149511	8.669880248	9.545229742	10.24854376	9.233988611
ARF1	139.2728512	171.6587281	149.2523074	165.397064	149.7896727	118.9077849	174.7414177	142.594032	145.1267881	148.7298006	166.7442232	189.0513491	131.5922471	176.4919782	188.9832371	110.9410761	129.7688069	175.148955	177.4217827	157.4337563
ARF3	22.14400826	29.48500679	26.53948933	33.97783302	30.2291151	20.17044041	21.78551029	28.457585	30.33667572	29.28229207	25.69899141	30.69233667	19.15132374	27.25259141	34.61826452	17.94622321	21.65170738	19.33742501	21.20383258	30.96853705
ARF4	91.67027408	84.17188374	66.91580211	42.38740316	68.12772247	81.9897306	72.89495865	38.8595623	47.31163299	73.58005167	41.52903909	43.86721464	72.47879317	40.01123657	56.73088296	73.2480044	51.49395282	33.91520969	33.85695918	36.60616914
ARF4-AS1	0.324006443	0.510006099	0.311485618	0.486660096	0.594220945	0.509866782	0.7906887	0.920121379	0.83140073	0.338539	0.72735976	1.469100322	0.28742902	0.450353916	0.619201201	0.953155564	0.665799952	0.834424108	0.7201511	0.480234809
ARF5	53.937654	67.88484279	73.63113543	90.53323925	78.33896549	54.99095496	75.75507005	76.16280588	70.90172537	64.77598228	84.5299977	102.1378577	50.91637974	81.09883428	95.65358551	47.38670148	64.13894379	83.63242015	92.71870264	89.16793944
ARF6	117.2553815	115.1591577	125.9759303	86.30423855	97.26593196	112.0271837	102.9770227	89.9149735	90.76095315	97.23608891	82.32693508	73.47256407	114.4485835	85.94798201	99.76074388	95.18186862	95.56150828	88.68717005	67.50644233	67.09952292
ARFGAP1	11.16581409	15.75635432	13.18854047	20.27507715	13.93831455	15.57684202	17.36716297	19.35377871	17.09293764	13.04601872	15.74662532	27.75560122	12.50437511	21.18242853	15.40370459	12.30021511	17.02051404	30.1458414	31.66247117	26.49053734
ARFGAP2	22.53753647	30.42430977	26.27942773	35.86197668	29.84707174	23.86781397	35.22388752	37.63842522	33.7232054	25.85332368	34.36856072	40.63460693	21.17823622	40.38696877	29.58821705	21.62166764	27.04163317	43.68830791	43.77851879	36.9956957
ARFGAP3	26.32007233	26.02682269	26.42064294	17.69954895	21.63420926	24.76615914	28.61929041	20.61876771	22.54006316	23.33895337	17.01627976	14.88346811	27.70911943	20.74945464	24.04921303	22.088314	21.89946587	19.19129917	18.3534247	17.48713885
ARFGEF1	12.9840137	9.879090121	9.616941154	7.732225268	9.037176397	13.11820557	10.73820272	8.31987829	10.11640862	11.28264761	7.521496086	6.597272631	12.20264297	10.5747406	7.755020736	14.41424343	10.24289832	8.327553562	7.197432279	7.074972751
ARFGEF1-DT	0.037352589	0	0.008977286	0.074805156	0.093414349	0.107761893	0.019532859	0.074876323	0.038338706	0.078055905	0.017968406	0.108876208	0	0.048673467	0.062460708	0.051507697	0.019188933	0.027054931	0.076635251	0.073817517
ARFGEF2	14.13602333	13.45511532	12.84946867	11.26751733	12.3807505	14.20771807	15.49718334	11.63622389	13.80292763	13.86619157	9.322175521	5.549265783	17.58417604	13.51341007	9.41518132	16.02095028	13.02247988	7.22466124	7.109439521	6.589011362
ARFGEF3	0.015932479	0.008359568	0.001914599	0.001994225	0	0.010446605	0	0	0.002044138	0	0.001916074	0	0	0.008304527	0	0	0	0.001923348	0.004086027	0
ARFIP1	10.03673198	3.78517417	4.517321803	3.830562188	9.465842663	14.00810638	2.326099776	5.033915827	3.652497842	5.09557171	3.563730566	5.068404715	7.077022493	2.832835676	5.023218269	10.01939988	6.29868469	2.515016746	1.659313402	3.516267869
ARFIP2	7.08535135	9.928334086	6.798031799	11.13494739	9.998925438	8.037836532	14.49715793	12.34322838	10.36029317	7.461903482	10.92851252	14.75182108	6.450098366	12.88194054	11.96896801	8.39014619	11.48307234	18.50508885	14.1041718	13.97454143
ARFRP1	4.90209963	5.433009513	2.666777523	5.088891733	5.380439215	4.165280211	4.340725374	6.876539664	4.107803765	2.621830123	4.675549581	9.289234345	2.783917166	3.852016422	6.869404092	3.305437778	4.884359268	7.157537741	4.431381962	7.427937171
ARG1	0.382229219	0.105553041	2.320790191	0.161154004	2.253933919	0.823088818	0.315599743	1.108987818	0.330374874	2.564396486	0.81290241	4.163330727	0.749542977	1.677729069	0.634355003	2.796290167	0.578746571	0.446850844	1.960522213	0.636105266
ARG2	1.099462994	1.852497296	0.86344487	0.341134607	0.929450772	0.828522404	1.279453361	1.381357463	1.207960147	0.873717608	0.685328729	1.369161525	1.467136384	0.371288642	0.29593778	0.802900141	0.747791016	0.343965249	1.525005397	1.652550552
ARGFX	0	0	0	0	0	0	0	0	0	0	0	0.005696927	0	0	0	0	0	0	0	0
ARGLU1	127.0378233	89.4767762	101.707572	96.50948685	111.8805294	127.0795492	105.752103	123.4217673	119.7612603	103.0663178	94.53062943	83.09381446	109.8315599	106.4266787	86.78968054	118.7006032	133.7524726	105.6310703	88.8598493	92.89636
ARHGAP1	11.58001056	13.10670446	11.01898652	16.51333919	13.71744977	10.47229666	10.65807004	15.96508424	14.01046845	9.784041997	14.80355171	21.73302871	7.757236941	15.00460846	15.47925481	10.29944998	11.31260803	20.05227883	17.9007353	21.89640257
ARHGAP10	1.913608493	2.19635036	3.055148773	2.626178722	2.538133114	2.01650546	2.966321746	4.00723423	1.990433511	1.883400091	1.931486924	4.166772746	3.337562051	3.241664131	3.232573475	4.033576042	2.282120314	4.842923811	3.19871698	2.844747357
ARHGAP11A	1.505189241	1.013268675	2.084077263	0.82943597	1.330525431	2.011086827	1.183142314	0.901387208	0.976510211	1.379822584	0.423512051	1.048551724	3.320531566	1.904639779	1.022163979	2.146086465	1.133130746	0.639965387	0.684637965	0.893317996
ARHGAP11A-SCG5	0	0	0	0	0	0	0.009974159	0	0	0	0	0	0	0	0	0	0	0	0	0
ARHGAP11B	1.645083193	1.309613105	0.999805806	1.136058498	1.47542144	1.170394945	1.443665485	0.795997506	0.892777406	1.185427297	0.309268988	0.679769013	1.469432652	1.951485676	1.156369783	1.522764983	1.049113535	0.346965807	0.368553121	0.691319914
ARHGAP11B-DT	0.35958338	0.135605697	0.108027415	0.241918412	0.325987168	0.223982994	0.082266453	0.253411287	0.374843288	0.228949291	0.200004699	0.251112594	0.053829502	0.181569497	0.118111032	0.229331002	0.271317378	0.157355562	0.149854871	0.29424171
ARHGAP12	23.45958973	11.36912322	13.85949307	7.638778709	14.68842644	23.10299662	13.33782422	14.89700739	15.03519955	17.61919207	11.42741515	5.705420787	17.14880919	8.846874072	9.261293103	25.84787983	20.07137969	9.147527519	6.903944762	8.574676398
ARHGAP15	24.01222643	14.30236345	15.73548249	16.34221774	14.20594949	20.29431481	17.87418223	18.38657343	14.18477882	13.15422586	20.52840249	17.33010324	16.59612693	18.536026	14.82866181	19.58909821	20.18563294	21.25795017	18.59863325	16.81669171
ARHGAP15-AS1	0	0.003045078	0.030686332	0.005811373	0	0	0	0	0	0.003031957	0	0.002819415	0.003089059	0.033275316	0	0.003201175	0.026833083	0.008407244	0.029767737	0
ARHGAP17	11.00713254	15.73693275	11.09966675	20.9648673	17.76180426	14.25865416	17.80090212	23.06432264	14.9590228	11.17375799	15.7518185	22.25215874	11.28345219	16.30873894	15.94355505	12.25514197	15.55771664	21.46414894	17.70646392	17.5949318
ARHGAP18	7.810458898	7.562920827	6.735211972	4.054790272	7.028534535	7.722622015	2.362955959	5.751990956	5.477475452	7.19409436	3.038018203	5.165529423	9.770398719	2.425167062	4.612445737	8.594055665	5.875702176	2.492733324	2.84039381	6.975698918
ARHGAP19	6.678545924	4.689165971	5.166424899	5.483844729	6.465210475	6.927212523	3.517793163	5.375606804	5.078904395	6.054442164	4.553275882	5.0486896	5.652037751	4.821247855	4.980640916	5.434983305	6.119740484	3.805331108	4.036559424	5.331549162
ARHGAP19-SLIT1	0	0	0	0	0	0	0	0	0.03170547	0	0	0	0	0	0	0	0	0.014915984	0	0
ARHGAP20	0.029930374	0	0.106873936	0.05994086	0.047050004	0.071770488	0.071549926	0.149994714	0.087772981	0.053610568	0.086387765	0	0.045516863	0.04457339	0.024513962	0.009433775	0.087862634	0.012387961	0.048248595	0.033799698
ARHGAP21	5.443013686	7.112275417	7.032210666	5.810567934	7.059683694	6.335030891	5.583323207	5.53589015	6.420101071	6.070693325	2.888491734	3.618554553	8.638331737	6.168328112	4.538977603	6.272735322	5.262716625	2.875980159	3.768145613	6.404042541
ARHGAP22	0.330700586	0.200346482	0.2490928	0.966118718	0.559319489	0.382700315	0.28525175	0.553569365	0.311436839	0.138925797	0.318166025	0.791684527	0.35929952	0.298541064	0.472366815	0.338491017	0.507915363	0.414856825	0.437170776	0.259395648
ARHGAP22-IT1	0	0	0	0	0	0	0	0	0	0	0	0	0	0	0	0	0	0	0	0
ARHGAP23	0.035039244	0.089880477	0.052399194	0.074070735	0.070103161	0.065349763	0.097723399	0.035119517	0.055944449	0.077289569	0.119861867	0.181570164	0.037300353	0.117698731	0.040921642	0.038654151	0.012000341	0.097757488	0.115821211	0.088480749
ARHGAP24	0.688114385	0.795261365	1.014335361	0.652286745	0.908630775	1.299406259	0.942292992	0.823950624	1.644221636	1.913440537	1.07867203	0.711366306	0.966924982	1.474841357	1.19230243	1.30566118	1.072757977	0.508599267	0.771775709	0.48955542
ARHGAP25	20.70469176	18.75341409	15.58372174	25.62639217	18.74678462	21.58364246	23.99528996	34.56499704	22.45501147	14.07598534	22.11351763	29.3539307	15.12055889	23.44567312	17.53153623	20.02340927	22.83881794	31.24663139	25.23960052	30.32919132
ARHGAP26	9.829395679	9.525911526	8.714362816	11.6197502	10.82763013	11.45097175	10.81250808	8.332009236	9.397727178	13.82641289	7.776900566	9.190215971	8.332612406	11.21815399	11.15561578	11.36174378	8.114757447	7.965225012	8.112729777	8.077500357
ARHGAP26-AS1	0	0	0	0	0	0	0	0	0	0	0	0	0	0	0	0	0	0	0	0
ARHGAP26-IT1	0	0.080035321	0	0.07637163	0.07629641	0.160026917	0.079767564	0	0	0	0	0	0	0.636066871	0	0.168276176	0.078363053	0	0	0
ARHGAP27	19.51028469	30.77805043	19.94553612	34.30944947	31.00766883	24.11566377	30.96480023	27.59717714	25.90796392	28.34490082	23.41178746	48.78532881	17.8407508	27.76232738	32.25642511	23.11956045	23.84396974	35.98669439	35.70246443	36.0320787
ARHGAP28	0	0	0	0	0	0	0	0	0.004899797	0	0	0	0	0	0	0	0	0	0	0
ARHGAP29	0.115910476	0.24664568	0.108335947	0.083825156	0.231902569	0.557334523	0.205411675	0.112948908	0.22802687	0.447431844	0.182764162	0.059438086	0.44900347	0.117476174	0.439951065	0.578960856	0.089319045	0.015547288	0.151934325	0.054085125
ARHGAP30	72.65762742	80.22323979	53.49135617	82.94469785	80.4484793	62.77784352	66.26309206	78.3996439	81.06782016	53.08637249	70.76565789	104.0633908	40.31373187	74.31419604	87.99941224	49.85347088	71.12787322	89.35949764	57.90901986	104.761402
ARHGAP31	2.24124274	1.896056429	2.048716772	2.597269079	3.489004559	1.935166471	1.679013464	2.006595443	1.970858675	2.420704496	1.944297729	2.923868394	1.099109493	1.781846516	3.131178161	1.475839876	1.892016352	1.301119349	1.656548468	1.903570889
ARHGAP31-AS1	0.18969608	0.199062209	0.273548267	0.047487488	0.284644299	0.099503916	0.44639156	0.332728659	0.048676026	0.099102229	0.136879515	0.138232654	0.100968656	0.14831367	0.226577363	0.261583158	0.048725744	0.274798324	0	0.093721038
ARHGAP32	0.59489233	1.086683136	0.771010587	1.614977656	1.126285208	1.185779078	1.007003878	1.506096448	1.528755554	0.704451491	1.354547698	0.462401659	0.637972153	0.8360602	1.088462062	0.658696423	0.794587703	1.000085033	0.675808537	0.714096953
ARHGAP33	0.746388015	0.636382885	0.513696831	0.764372979	0.487868417	0.80527159	0.98021053	1.11789636	0.692095237	0.571605976	0.999624548	2.5670307	0.67717585	1.410276383	0.575424676	0.762572259	0.779947083	2.518787733	2.018588757	2.036558967
ARHGAP35	5.379074268	4.17788864	4.678007608	6.579804809	4.305389073	3.841576293	4.061098927	7.269611223	6.867458065	3.745823508	4.563389399	4.57865352	2.858189637	4.9093626	4.41779991	3.297430442	5.776072045	4.061526645	3.646134066	6.074033929
ARHGAP39	0	0.031538611	0.028893254	0.067713529	0.026307103	0.031529996	0.129661532	0.112963247	0.046272195	0.031402712	0.079517667	0.010950511	0.071986793	0.054829174	0.0215388	0.020722088	0.042459504	0.116101158	0.07707792	0.014848782
ARHGAP4	80.74373726	107.1601315	80.45659351	137.3145612	90.73927072	86.95238481	109.2966935	123.5995817	122.8547109	81.3502996	125.8493144	158.0955473	74.94615425	121.1203099	111.7832513	73.84441368	117.5011938	180.2071048	199.4897685	157.1333483
ARHGAP40	0	0	0	0	0	0.010474096	0	0	0	0	0	0	0	0	0	0	0	0	0	0
ARHGAP42	0.229551355	0.043564365	0.23241896	0.083140332	0.249175336	0.230571874	0.186444668	0.222734352	0.235611566	0.163300322	0.162113781	0.083044539	0.2235675	0.264756668	0.112006027	0.28286728	0.26596102	0.110844546	0.090184601	0.11823793
ARHGAP42-AS1	0	0	0	0	0.031728839	0.016637311	0	0	0	0	0.015257738	0	0	0	0	0	0.01629414	0	0	0
ARHGAP44	0.034226912	0.035916846	0.013161702	0.034272719	0.034238963	0	0	0.020583194	0.021078307	0.021457249	0.026343686	0.046557193	0.029148481	0.042816438	0.006541026	0.015103205	0	0.039665546	0.021066717	0.020292133
ARHGAP45	73.20912262	78.43919327	68.44750749	106.3983229	91.52377686	77.84614349	91.75397379	115.5768743	103.7944808	71.83873429	108.1783718	119.3887311	66.11299059	106.9741904	99.41381912	66.77345444	106.9551168	154.737492	130.898202	125.4266946
ARHGAP5	7.611364136	3.334187239	6.850482652	2.822318442	4.405529187	6.675567846	4.453178441	3.800404826	4.509219805	7.407307049	3.627331996	1.158444833	5.916242801	4.210277847	2.529007997	6.540965186	7.06319901	2.294620865	2.250064508	2.496361059
ARHGAP5-AS1	0.184809296	0.169692375	0.022208446	0.30071702	0.254202247	0.121175729	0.241606673	0.532543962	0.14226623	0.096549244	0.311157805	0.336679063	0.295102769	0.313068043	0.242814522	0.280328929	0.189882058	0.111549671	0.260678006	0.365226716
ARHGAP6	1.070379913	1.916659316	0.932682963	0.52906485	0.852048996	0.93178671	0.314404768	1.159571703	1.075262922	1.227848699	0.284840857	0.80101323	1.886157272	0.52705341	0.583207411	0.733608496	1.160598183	0.277124614	0.546680811	1.525732919
ARHGAP8	0	0	0	0	0	0	0	0	0	0	0	0	0	0	0	0	0	0.016732451	0	0
ARHGAP9	40.26506801	43.06838384	35.73667637	53.40238137	50.30391659	32.07429973	54.10267289	50.68456903	47.91672612	32.99434071	32.88767198	71.3739437	31.38526721	62.59017773	61.24027406	30.62849514	48.78807611	84.39565901	55.05501762	83.13242491
ARHGDIA	85.07869187	125.5042919	102.433521	114.1524401	93.39647359	87.71338361	140.8905527	112.7881783	101.4325025	100.5955499	120.2824053	201.7836964	96.20583967	117.9428902	133.7340292	81.26457038	103.2411751	183.13332	185.6775674	130.1823737
ARHGDIB	458.7369171	539.4358245	518.5389884	614.54816	550.0736132	403.0626147	441.8564581	634.964086	533.1725346	442.8724798	578.2557377	675.0773116	400.8721894	496.0896687	627.0565785	381.7475619	493.2364393	608.5631737	511.1299097	683.5970974
ARHGDIG	0	0	0	0	0.122834054	0	0	0	0	0	0	0	0	0	0	0	0	0	0.031490808	0
ARHGEF1	102.6486108	102.2022589	101.675415	140.6602456	107.012293	99.56249093	114.6213525	160.7931791	143.0855951	85.05436011	157.7389193	198.2060284	81.17790758	124.2141716	115.4516865	92.30763401	135.5503598	253.3488218	216.0665809	212.1314668
ARHGEF10	0.476368497	0.207024698	0.194285989	0.361368201	0.515044189	0.78244055	0.598866336	8.083057295	9.487503521	4.871768874	0.374983101	0.481544127	2.346019027	0.411323244	0.193110228	0.875856972	0.667423855	0.246290791	0.325783927	0.794022923
ARHGEF10L	2.367540273	2.43901045	1.754254847	4.661393619	3.650826576	2.235731065	2.719906087	2.446389213	2.34459933	2.957343427	3.274141986	5.128000602	1.612862648	2.294514437	4.378187494	2.494244121	1.98433908	2.038832259	3.012827312	3.609467474
ARHGEF11	2.983998239	4.057590064	2.96558055	5.810833494	3.779432323	3.140088492	1.88784607	3.107161629	3.401343421	4.742178188	3.817086385	6.323805077	2.019081326	2.980172535	6.257155205	2.789817177	3.075319145	3.533664236	3.524799362	5.589252266
ARHGEF12	5.331404952	5.848816086	4.490085502	2.805040285	3.710910765	5.076611898	3.827423722	4.559888105	4.826305894	4.924075858	1.859223252	2.312469963	6.813336137	4.811274328	2.34718021	5.527093865	5.020589723	2.023923884	2.387518736	5.307078864
ARHGEF15	0	0	0	0	0	0	0	0	0	0	0	0	0	0	0	0	0	0	0	0
ARHGEF16	0	0.00798501	0	0	0	0	0	0	0.007810193	0.007950603	0	0	0	0	0.007270984	0	0.00781817	0	0.015611797	0.00751889
ARHGEF17	0.032626889	0.011412607	0.027880945	0.039930677	0.101541614	0.159732858	0.113744266	0.054502726	0.052092829	0.075756206	0.024414624	0.123279887	0.034732327	0.041570706	0.169737338	0.039992133	0.193685282	0.014004178	0.063220796	0.042985614
ARHGEF17-AS1	0.020854537	0	0.02004864	0.062647341	0.041723759	0.065634718	0	0	0.021405102	0	0	0.040524865	0	0	0.13949118	0	0	0.020140258	0	0.02060674
ARHGEF18	17.23177832	16.15814218	20.19738701	29.7591925	19.63818159	19.50530328	18.46663921	39.08450366	28.64633445	15.46532006	33.0385577	18.7841412	12.27174421	20.06112032	21.37878276	14.51712894	25.04447948	31.59814667	28.65871427	23.06286615
ARHGEF19	0.988138117	1.433664066	1.247329263	1.720800957	1.194778742	1.523415357	1.222176196	2.101374425	1.269986342	1.167127292	1.182155721	2.629791953	0.695170953	1.262991667	1.453252993	0.748838753	1.615589489	2.323498024	1.445578033	2.759382485
ARHGEF2	17.54975788	28.53421544	17.89741938	30.69434663	26.61665523	23.95526347	33.37451594	27.99879065	26.01236781	23.46699933	28.86204029	28.09822727	17.01214572	29.35280004	27.22686645	19.24120141	21.96015647	29.84879567	28.02448025	28.00454627
ARHGEF2-AS1	0	0	0	0	0.07382296	0	0.077181583	0	0	0	0.070999848	0	0	0	0	0	0	0	0	0
ARHGEF2-AS2	0.196497931	0.343666497	0.226685416	0.327934844	0.235880535	0.219886476	0.411020117	0.630233908	0.363033944	0.191623964	0.264670085	0.369109946	0.125506855	0.273123004	0.087621949	0.216770107	0.497999108	0.366884349	0.107506467	0.608377736
ARHGEF25	0.165033606	0.248949184	0.178488099	0.165254472	0.092864086	0.151492891	0.183390328	0.051691152	0.338781067	0.15088133	0.08931281	0.190413192	0.109802093	0.247310071	0.068991978	0.227574612	0.148368108	0.249032988	0.39150022	0.417873657
ARHGEF26	0.027104404	0.039819735	0.036479784	0.054281356	0.005422789	0	0.011339005	0.0054333	0	0.067968262	0	0.005266971	0.086560416	0.00565108	0	0	0.005569677	0	0.022243736	0.021425876
ARHGEF26-AS1	0.022781053	0.011952927	0	0.022811542	0	0	0	0	0.058456197	0	0.010958791	0.044268502	0.012125566	0.04749691	0.021768172	0	0.023406362	0	0.046739244	0
ARHGEF28	0.142762315	0.117708736	0.21893916	0.136146072	0.027202396	0.139072324	0.113759944	0.102206696	0.069776798	0.085237479	0.009810799	0.056144115	0.256909908	0.577581743	0.162398661	0.348729469	0.094294893	0.075501676	0.024408451	0.080609136
ARHGEF3	21.65353151	17.95692725	17.24981826	16.48282663	17.43950136	18.13181191	17.71313422	21.25224219	19.49871241	15.43980295	15.78329609	20.39767206	15.50710148	16.26653308	16.29798163	24.06234804	19.74313265	16.22388298	11.29107996	21.88732931
ARHGEF33	0.03928468	0.029445956	0.053952247	0	0.005614073	0	0	0.022499817	0.005760258	0.005863815	0.005399382	0.032716547	0.0119485	0	0	0.012382165	0	0.010839759	0	0.022181653
ARHGEF35	0.111459844	0.18714097	0.096437355	0.145091715	0.055749543	0.339100352	0.16320053	0.167572787	0.308886509	0.06987547	0.107235176	0.064977157	0.011865243	0.092954405	0	0.172142408	0.171778895	0.021528456	0.171509258	0.07709482
ARHGEF35-AS1	1.255443148	0.156836892	0.488518521	0.658493166	0.867158794	0.06271762	0.375149271	0.47935973	1.288587152	0.312322175	0.546411964	0.174256921	0.06364085	0.623217036	0.399874715	0.065950663	1.074919452	0.115470811	0.122655106	1.210989416
ARHGEF37	0.022329816	0.046864674	0	0.01117985	0.022337677	0.02928242	0.005838486	0.027976215	0.034378993	0.005832842	0	0.027119781	0.011885388	0.011639028	0.005334249	0.024633524	0.034414108	0.021565007	0.022906726	0.0496451
ARHGEF38	0	0	0	0	0	0	0	0	0	0	0	0	0	0	0	0	0	0	0	0
ARHGEF39	0.114404337	0.144063578	0.117315545	0.030548652	0.091555692	0.09601615	0.079767564	0.137599716	0.21919266	0.031876181	0.16143316	0.318647644	0.129906064	0.206721733	0.065590643	0.109379514	0.211580243	0.243069033	0.234720144	0.067826978
ARHGEF4	0	0	0	0	0	0	0	0	0	0	0	0	0.004103989	0.004018922	0	0	0	0	0	0
ARHGEF40	2.961709918	5.349948018	3.793726268	7.41622929	6.191131385	3.934223308	5.178240695	3.435265263	5.40473216	4.609813219	3.419342501	4.949507572	1.861257648	4.309695498	6.452462873	3.136571277	2.942270846	3.049639268	3.943410754	4.609770957
ARHGEF5	0.258827304	0.192388112	0.264376824	0.480551227	0.188794688	0.328101834	0.51319846	0.53505429	0.647547245	0.185925027	0.404652561	0.356261417	0.074622607	0.393485246	0.206099525	0.166559072	0.271472004	0.437434067	0.215730395	0.49551925
ARHGEF6	33.18657123	27.18424488	24.96083624	31.51282009	35.42622697	33.94910286	24.10064499	32.2819689	33.32594109	28.04828518	27.70938057	22.20320952	19.34411151	24.97563755	30.28756989	30.24827859	31.68288919	23.11867023	15.83675286	28.72114617
ARHGEF7	5.654345805	9.601727083	8.255089772	12.28039285	9.337359678	9.960225365	16.73076105	11.93636524	10.59386954	8.698834395	7.745430431	7.274951488	8.649617818	16.87945971	7.633985878	9.29324526	11.42992606	11.47026541	9.816113554	7.775617912
ARHGEF7-AS1	0	0	0	0	0	0	0	0	0	0	0	0	0	0	0	0	0	0	0	0
ARHGEF9	3.356428577	1.98030607	2.66171589	3.314943488	2.56299115	2.943154467	2.453895327	3.649446693	4.147242701	2.259623072	3.790235191	2.81501309	2.571011329	3.42237532	2.724581359	3.596332106	3.797659567	3.427709366	3.217055969	3.901819858
ARHGEF9-IT1	0.073981471	0	0.071122549	0	0.074007518	0.155226109	0.154749074	0	0	0	0	0.14376196	0.472533308	0.154246216	0.282768548	0.244841835	0.076012161	0.214342693	0.075892847	0.07310241
ARID1A	16.42999793	16.82933757	13.17691072	17.24493622	17.88924012	15.66528529	17.20514431	19.50441958	18.18543114	12.98311835	14.15431333	16.10067048	13.06270088	17.06668432	15.84096056	16.29050428	17.39037973	14.70348477	14.50573224	19.47016133
ARID1B	7.990682078	6.540524552	7.517695151	8.253968019	7.701723565	8.385683256	9.505896781	10.18966639	11.39490979	7.044969936	7.485566586	4.84057319	6.780445981	11.18154955	7.67557674	7.165678295	9.028047136	7.262757195	5.676801107	6.311914698
ARID2	8.306459082	7.409792768	9.701641096	7.113716047	6.805212823	9.238863443	10.53713898	7.170277322	9.185239586	9.924819229	6.771208253	3.974169462	10.3796908	9.881425207	6.117421422	12.41518458	10.59321132	5.949299137	5.73506996	4.800950654
ARID3A	2.369018655	6.181145847	2.176766386	4.482146474	3.53462726	2.81076549	4.116809953	2.802492306	3.663883219	3.414027926	3.178511929	4.345153865	2.847852206	4.687236962	4.38493365	2.524532109	1.784138406	3.400690055	5.186958345	3.650641787
ARID3B	5.93810154	9.857037435	7.779606678	9.64394447	6.576891201	6.126863681	11.46993847	9.050237486	8.980778504	8.060658131	8.613283418	10.25463473	7.140304778	14.16688245	7.872875207	7.137121178	7.150281296	13.47557463	13.64672129	12.48148921
ARID3C	0	0	0	0.063384369	0.03166097	0.033203446	0.033101406	0.015861168	0.016242695	0	0	0.015375611	0	0.016496922	0	0	0	0	0.016233764	0.015636879
ARID4A	17.58808378	16.91478319	15.97901856	9.211705368	13.76777796	22.04110926	19.99497363	13.26038486	13.85281501	22.24244046	10.33009896	5.303013525	23.69453194	16.96212411	10.16512016	24.69727204	15.57589392	7.902881703	8.574183479	6.965178805
ARID4B	29.15960985	23.87846798	23.59418196	12.17826019	17.81841149	31.61638556	29.25504011	19.01736294	20.3504288	28.1875853	13.83333768	9.50915703	31.39269524	20.61978972	14.01758616	30.19112999	23.04920409	13.14477859	11.83853648	11.75907807
ARID5A	12.96973768	27.28245317	28.07844134	25.46943358	9.717379885	13.92368867	40.43943743	18.58677725	25.88776384	20.87557663	33.76573507	19.86738431	15.78267563	40.1782028	18.81345853	14.73303443	18.78520986	43.01172003	50.87102078	19.75376542
ARID5B	12.00948728	6.378664894	13.08751992	6.907307239	8.369192451	12.22820721	11.84127973	15.42775941	10.34121814	7.913610172	7.907141001	6.989031372	9.547004498	12.41419869	7.263132291	10.93041995	13.45252634	8.267249328	7.4069984	10.58492959
ARIH1	6.382902519	8.601757305	7.466899876	6.122173077	4.995055121	6.477122486	11.22981888	5.594414281	7.214119756	7.623360882	5.744355733	4.21889197	8.351089144	8.87952756	5.12867721	8.066901686	6.64505964	6.271065327	7.105130388	4.881362078
ARIH2	18.6516993	17.50193666	17.13531692	16.13181135	16.12827925	18.43664379	21.27698844	16.50928565	18.94125721	15.96167403	14.29934574	14.59972238	16.66333674	19.48559631	15.39691418	18.22197611	18.55131406	18.70475312	15.17381762	14.50910816
ARIH2OS	0.888888765	0.816179973	0.890144548	1.446377355	1.741353359	1.670769135	2.207934225	1.689045606	1.919748336	0.715917476	1.621311305	2.21310652	1.084244137	1.389953389	1.521783177	1.021451128	2.340299332	3.880881461	1.367780967	1.738355178
ARL1	13.22319054	8.402204225	11.30070461	6.255177766	12.57101503	14.66635596	10.56776421	9.131193494	9.912448865	8.842423072	9.879284286	7.22132496	13.50372536	8.479976885	8.408987649	13.17895447	10.92513775	6.904763064	7.961147926	6.929522732
ARL10	1.167181997	0.426127054	0.530923446	1.222185623	1.135095309	1.063809452	0.376164142	1.307075621	1.264683529	0.64007311	0.627329562	0.24574694	0.429811525	0.636191561	0.685136685	0.962498028	1.144384455	0.461638775	0.371341146	0.658053529
ARL11	1.887344155	2.420648552	1.318161177	2.891339577	2.969175964	1.768452266	1.206275149	1.818911484	2.160690172	2.469209412	1.823567922	2.883859434	0.832846932	1.101458399	3.021130307	1.130005019	0.88670496	1.121662497	1.025970345	2.207617065
ARL13A	0	0	0	0	0.01441939	0	0	0	0	0	0	0	0	0	0	0	0	0	0	0
ARL13B	1.303516081	1.236909512	1.306468574	1.124745825	1.831113841	2.153089424	1.073236316	1.591431061	1.145779813	1.253313471	0.947252428	0.687147138	1.284298589	0.917960144	1.079926743	1.935176019	1.595756712	0.883887393	0.718385897	1.137300847
ARL14	0.321409029	0	0	0	0	0	0	0.023010383	0.329894306	0	0.022087618	0	0.097757085	0.143596167	0	0	0	0.022171471	0	0
ARL14EP	15.83018164	14.41121166	11.50525618	7.354331227	15.1917871	15.23610261	12.69003615	15.50473562	14.07568195	16.05103334	19.5937116	6.861150897	10.56996062	12.37426798	8.499832437	12.89037657	11.08364539	11.63318943	11.79666002	10.30276547
ARL14EP-DT	0	0	0	0	0.013820265	0	0.014449027	0	0	0.014435059	0	0	0	0	0	0	0	0	0	0
ARL14EPL	0.026026903	0.191183758	0	0.026061735	0.026036066	0.027304505	0.136102968	0.026086529	0.267140194	0.054388558	0.025040404	0	0.027706438	0.05426428	0.099478821	0	0.053482611	0.175948267	0.02669933	0
ARL15	11.18944135	8.584929992	8.928736671	5.647354136	7.175244102	11.15392042	7.981794355	6.038886899	6.756286295	10.23525621	5.473360605	4.109760189	12.43508706	4.614568245	7.174958181	12.47042996	7.49593612	4.100813105	3.102987306	4.155294875
ARL16	13.66343945	11.68824419	11.85514383	14.99794196	13.44332935	11.66690686	14.63378154	22.91702319	15.14253976	12.18001721	18.65337394	23.74466974	8.708679325	14.47804929	13.9814256	12.07752829	18.23225655	24.33643509	21.37951614	19.70475244
ARL17A	1.542223727	1.225243755	1.005424794	0.997222218	0.724538205	1.981470536	0.858719412	1.605209054	0.74660879	0.812222169	1.030228097	0.764384723	1.881027201	1.047943489	0.584688633	2.731083806	3.10495926	1.215038227	3.426747377	2.122352905
ARL17B	1.207599962	0.593382892	1.388206513	0.060780704	0.150204182	2.490186746	0.621468807	1.799539609	0.06886005	0.70765603	0.645460135	0.406624566	1.564398301	0.669404933	0.015263335	1.666993244	1.664176433	0.833027846	1.664841461	1.338461482
ARL2	2.476632941	2.932109455	2.350401847	2.925066211	4.605618057	2.498274289	1.826437571	4.16900237	2.150937168	2.023727055	2.657694966	5.583887291	1.656232626	1.39020195	2.396857867	1.646289881	3.588556967	4.047673167	4.429797061	5.647396468
ARL2-SNX15	0.012014855	0	0.011550556	0.012030935	0.012019085	0	0	0	0	0	0	0	0.012790183	0.012525068	0.011480656	0.013254396	0.012344647	0.01160334	0.024650539	0.011872093
ARL2BP	37.96387938	25.80185925	36.23674025	28.03696018	34.91019933	32.77959177	25.47976123	31.43789735	33.18137626	25.12535934	31.24718108	24.31322129	30.01430461	28.56179303	29.74167921	32.11502524	34.9138642	27.79524337	21.61539281	29.37461994
ARL3	1.684533857	1.299784338	1.394893339	1.523779331	1.989582634	1.254877419	1.162191086	1.404629488	1.285857374	1.301578947	1.341491274	2.028690659	0.723322931	1.41665982	1.53524182	1.17901992	1.418069499	0.963798762	0.987460144	2.091138057
ARL4A	24.31866182	20.88694724	17.50131116	11.73552178	19.26637954	15.77875961	20.34720501	9.103681995	9.041981415	19.83771503	13.54013972	11.75716624	24.86907973	12.37024111	23.20941848	23.51989997	15.17232842	13.80847974	14.8579659	5.568328776
ARL4C	148.783128	132.6372044	137.239592	112.0758302	75.59352394	143.4026505	176.3549707	152.2727818	123.4646612	119.5630499	111.699646	73.52102617	133.4537277	191.1569046	113.016452	146.2143819	119.0311696	150.363441	94.3768209	118.9320671
ARL4D	0.531383942	0.596077303	1.356392892	0.954101554	1.173122263	0.442130094	1.073182434	2.056942989	0.977981226	0.344618028	0.740420709	1.050396984	0.7217227	0.840474739	1.033024418	0.747917268	0.790714742	1.008671495	1.071428424	2.027856322
ARL5A	32.71262773	21.11935083	28.93001572	12.83461225	23.49569978	33.45736008	20.52541862	15.05557449	21.3263132	37.75704544	14.22465236	8.82126009	31.92711753	12.72296868	18.639948	34.37584331	21.17481634	7.834257993	7.900699087	8.354561124
ARL5B	23.04566135	20.10906028	24.01570461	14.00859806	13.18212226	27.53587096	23.80274416	13.41123507	19.55027274	35.15988636	14.10328719	7.189065317	31.05285501	18.05870114	13.77883076	29.60551077	24.87707927	8.364874294	8.881229915	6.170075555
ARL5C	0	0.165003744	0.030232752	0.031490109	0	0.032991734	0.098671036	0.063040134	0	0.164292749	0	0.061110291	0.066954773	0.262267743	0	0	0	0	0.032260509	0
ARL6	1.207194899	0.415744983	0.860326318	0.214692212	1.123692662	1.530501565	0.272986239	0.887615817	0.545380022	0.808426937	0.497759371	0.230961095	1.180899117	0.2478046	0.227141219	1.162057118	1.087085248	0.409622198	0.334698332	0.575700188
ARL6IP1	95.87419366	64.43770368	79.85913661	50.90162918	73.99544474	82.74083389	71.63140263	61.48602291	60.16547346	76.59357433	50.93882959	56.69568328	85.33350284	58.91802863	60.71681922	80.41569799	71.70935209	45.11802955	41.46250304	42.63313461
ARL6IP4	83.80543817	93.66769976	86.39127288	127.9549976	96.97037235	61.2294832	85.14985764	107.1983347	107.0516824	76.54313404	134.4590031	132.6925237	60.43492884	113.3319671	99.96075765	54.87971972	92.33059583	157.9538973	152.8504218	149.567769
ARL6IP5	222.4158981	181.4036938	181.3591681	102.0880408	186.0522639	202.1430916	117.7659309	119.1001988	139.6428043	201.5878649	114.5374943	92.69749629	211.3778333	74.30417544	137.0248153	186.3735133	161.5561192	74.20636428	54.98141566	110.6881475
ARL6IP6	13.49753497	6.128800628	9.988562671	3.909470737	10.09881798	13.92604727	5.158302474	6.101382019	5.30765271	8.391829428	5.044124387	5.279787657	11.99357563	2.732741259	5.306668773	11.77842612	10.09402205	3.678183705	2.844449182	4.944352545
ARL8A	24.94445133	48.27297525	35.60500572	36.85390066	28.84183419	25.47478237	50.72378822	29.06352816	36.41804741	40.66769912	39.10178734	47.21885285	34.0026763	41.36799027	48.5084782	27.48140892	28.26343747	46.91816571	52.17898348	30.98986452
ARL8B	54.81641091	60.52984305	47.90648093	32.64289598	40.62465174	60.59798671	62.8493342	27.16256034	41.11290311	71.43307561	30.50943124	25.35072818	59.03041398	42.45057819	38.79511213	69.49846212	33.39040863	29.7775324	24.7990809	20.83655459
ARL9	0.061497482	0	0.023648395	0.036947871	0.061519134	0.12903251	0	0.024655348	0	0.257023236	0.011833308	0.071701726	0.065465961	0.012821797	0.09402113	0	0.101096806	0	0.100938117	0.024306703
ARLNC1	0.304424399	0.026621264	0.060970895	0.025402651	0.050755263	0	0	0.177987726	0.078115319	0.212052433	0.061017872	0.012324214	0.013502881	0.066114966	0.024240767	0.069964805	0.052130072	0.024499808	0.026024122	0.012533632
ARMC1	19.39610467	9.325077825	12.10247039	6.160301806	13.19171539	18.46578161	10.43575727	10.37209425	7.941828555	9.60232874	9.289363214	6.401719622	16.51415733	7.036834123	7.838050235	17.13447729	13.50026707	5.464581108	5.298133925	6.472975655
ARMC10	6.83265177	3.634018654	4.554409025	3.547845369	7.395745629	7.38505277	2.61695165	3.390713488	3.766767081	5.521658873	2.715492056	3.863906571	4.375505719	1.759832818	5.260068826	6.161070763	4.696129013	3.022223912	2.313576747	3.566936074
ARMC12	0.210079686	0.330678365	0.339662385	0.248608262	0.305678034	0.370659312	0.399481315	0.440263837	0.45085403	0.339230862	0.477731151	0.584511358	0.26429743	0.607229377	0.383229398	0.210684595	0.431692171	0.885313477	0.999170102	0.915254437
ARMC2	1.283952778	1.1178863	0.754615909	1.061099731	1.390971156	1.699899415	0.797494282	1.11830547	1.150960212	0.755715517	0.960179457	0.664606257	0.984817429	0.847506683	0.889344051	1.187561763	0.645196063	0.920506701	0.776470959	0.908586223
ARMC2-AS1	0	0.043310606	0.039677852	0.206640115	0.041287318	0	0	0	0	0	0.039708423	0.160403861	0	0.043025444	0	0.045530792	0.296839681	0.279014198	0	0.122347129
ARMC3	0.191892653	0.266092421	0.177888729	0.137249618	0.178248769	0.165363618	0.064508646	0.206070287	0.407985808	0.164696061	0.112090312	0.253031704	0.328300122	0.092876369	0.0261944	0.037801735	0.14082846	0.052948635	0.063273332	0.358909469
ARMC5	1.255875234	1.23731403	0.991181563	1.515656991	1.278261796	1.041361222	1.479809531	1.649020567	1.092017228	0.997046291	1.229378952	2.243283365	0.683054078	1.675097902	0.98518323	0.713895147	1.301616697	1.604789619	1.822778527	1.723244353
ARMC6	3.586321777	3.158970326	3.176093281	5.658736721	4.859546152	3.933382862	2.500535904	4.977890252	4.104874448	3.179423685	3.5131236	7.401919503	2.510459736	2.458422985	5.192224539	2.64953094	3.684761396	4.838388118	3.088111427	5.09005395
ARMC7	2.301528465	1.351606126	1.826908154	2.611184996	2.788153362	2.54741385	2.053751538	2.846465608	2.513996033	2.051766155	2.336181238	4.410820039	1.483515203	2.773460329	3.10712497	1.898405003	1.822339363	2.447008978	2.490953228	3.745096701
ARMC8	13.79469894	11.60062171	12.095807	7.376965402	9.125178691	13.94646889	11.63107028	9.483026037	10.24214381	13.7863813	9.265996567	6.964915102	16.11239449	10.80370701	7.980796233	14.51016043	12.32353808	8.981408494	8.78871008	6.596597878
ARMC9	0.014368822	0.018847842	0.031080502	0.02517909	0.021560821	0.08667639	0.011270872	0.039604785	0.073740811	0.007506651	0.086401248	0.003490215	0.061184211	0.033702742	0.037757393	0.007925608	0.062743712	0.038160874	0.022110079	0.007099044
ARMCX1	1.253333159	1.212921171	2.20898271	1.492068045	2.674718759	2.527446295	1.150604881	1.144541849	1.043430739	2.197131386	1.487187881	0.730649021	2.712897112	1.059762239	1.902865996	1.536262497	1.68836424	1.439038	0.742857041	0.756824949
ARMCX2	1.104814318	0.297027104	0.7197839	0.850291238	1.388354545	1.178204963	0.51567109	1.171406683	1.265186177	0.496092119	0.676415401	0.771816756	0.466555565	0.361700476	0.855023688	0.513707029	1.238334499	0.952340258	0.543262587	0.965375853
ARMCX3	9.908267469	13.3681914	6.654304227	4.224826392	6.823084684	11.73272773	9.386619272	5.589091933	5.883185305	8.418662698	3.142652944	4.722797638	12.65470279	6.907636074	5.573624476	10.66450815	10.16025892	5.00226836	4.663271369	5.256457117
ARMCX4	0.991652273	0.610708127	0.761928722	0.985311615	0.563027823	0.74710975	1.121225017	0.66389524	1.155377017	0.91211491	0.733046564	0.546849738	0.949672324	0.937970264	0.610976162	0.975692655	0.767104228	0.820875107	1.099754021	0.798271884
ARMCX5	4.519452423	3.134238454	4.278687234	4.269711666	3.312155841	4.710380604	4.212956204	4.618432854	4.759778381	4.30127362	4.281983879	3.016519216	3.963924831	3.861276464	3.379703766	3.695930318	4.865585884	3.453773357	4.233067147	3.456103307
ARMCX5-GPRASP2	0.033527498	0.038381343	0.01758102	0.0091561	0.042686384	0.031975715	0.044628428	0.058043803	0.046926316	0.006369326	0.002932428	0.035536997	0.016223206	0	0.040774124	0.033624038	0.075158796	0.020604921	0.015633504	0.054211283
ARMCX6	4.531508634	6.329622165	4.85679075	6.223833497	5.482605557	3.212128488	5.507882207	6.505950599	5.483947316	3.407106935	6.112488234	7.957852939	4.123156649	7.022072963	5.178482469	2.887943015	4.781727265	8.161211683	5.433817892	7.261077439
ARMH1	4.606322016	2.003464818	3.648991013	6.987006984	5.441617792	4.482720204	13.32759564	7.327770061	6.60199441	5.256223887	6.232118021	14.111197	3.871240622	4.375443105	6.276506182	3.802800311	6.281803799	15.233367	13.08014962	9.222956367
ARMH2	0.92923587	0.150017897	0.343587195	1.109417835	0.786553329	0.599907668	0.485927045	1.146295006	0.550250725	0.784200244	1.134711344	1.180653779	0.228276961	0	0.102452373	0.275989186	0.550812762	1.58772365	0.513284954	1.589182823
ARMH3	5.935236672	7.341262459	5.198576173	8.867684721	7.108066676	5.864828278	6.874093763	7.703111546	7.277065835	5.611873659	6.544696822	11.17302522	5.311550253	9.732979822	8.342271264	5.48703925	6.796002549	9.581844949	9.663474761	7.599346559
ARMH4	0.012434731	0.002174781	0	0.012451373	0	0	0	0	0	0	0	0.002013614	0	0.002160462	0	0	0.002129341	0	0.002125999	0.00819132
ARMS2	0	0.037962964	0	0	0.144757981	0	0	0.072519275	0.037131834	0	0	0	0	0	0	0	0	0	0	0
ARMT1	15.876541	7.8767845	9.126948766	5.933855817	13.01692511	17.80858574	6.029855458	6.409711529	7.704336556	13.13160344	6.354590095	6.23748179	14.71943556	5.727122759	7.73868034	12.92476161	8.016635109	3.564926442	3.926037961	5.721323357
ARNT	8.904436533	10.58747929	7.318716794	11.37235495	10.04546487	10.85805857	10.99818245	9.916484498	11.04890236	9.780467392	6.908263919	6.682988415	5.978799818	13.98251987	10.74463874	9.280624793	7.322733129	6.270793225	5.670312391	8.066876537
ARNT2	0	0	0.00436134	0	0	0.004759347	0	0.004547046	0.018625688	0	0	0.004407848	0	0.004729303	0.004334946	0	0	0.00438127	0	0
ARNTL	11.344059	19.19362911	14.64188783	11.8009891	8.539059548	12.8559248	21.084836	11.86134589	12.22572216	13.51373561	9.303920255	9.742883429	19.76902246	21.87040531	8.685129575	16.67041113	12.65550323	17.82638706	17.39106312	11.94271267
ARNTL2	0.258837234	0.103643392	0.438735027	0.115950575	0.333881309	0.278688837	0.220841123	0.174091328	0.209739947	0.302473369	0.108129934	0.35075999	0.242910436	0.131364024	0.221294295	0.386982914	0.153966399	0.108540436	0.097824823	0.107689129
ARNTL2-AS1	0	0	0	0	0	0	0	0	0	0	0	0	0	0	0	0	0	0	0	0
ARPC1A	23.81249376	30.38630521	34.95884602	25.81110066	26.60902408	25.00101935	29.11082458	24.18577397	27.5322924	30.29446129	24.92556938	33.53234088	24.21409621	28.95772835	27.06141481	21.93568235	22.62106542	24.18920063	26.07797185	26.17269591
ARPC1B	128.2157701	174.6900217	121.1486815	154.5641111	166.0783649	97.42082226	86.16157402	140.057431	148.2839015	135.3205319	132.787593	234.9047163	114.1187057	94.1481903	208.2877703	85.92577185	95.46924846	120.2604313	128.6674536	204.2274654
ARPC2	170.1937712	167.4954674	163.5652935	172.170479	154.2988734	136.3401989	176.9659618	153.4769353	175.2766351	179.3081789	147.1305614	194.7541003	186.4119233	183.6260677	178.7890705	171.1463233	138.3685006	198.7289123	193.8204682	159.4135906
ARPC3	415.8290472	464.5581698	447.6360032	421.2407236	490.0142581	357.3810421	338.0269418	393.4860572	371.068149	423.8248232	411.9558302	518.6068341	374.7632032	344.5593069	523.6598519	405.0329278	327.5111724	387.7503116	340.5390652	416.946472
ARPC4	57.10417252	76.74595549	56.96585601	75.22833134	73.0548584	49.36153269	61.45696249	63.89885908	61.00109704	55.99854703	61.26851093	114.9752982	47.872862	58.18704108	90.08823956	47.54814826	47.99909775	85.83926668	77.44869529	85.78859681
ARPC4-TTLL3	0.103911773	0.264817146	0.206927909	0.260127097	0.222746479	0.085652731	0.100914872	0.275253118	0.19045548	0.186124276	0.164241686	0.353365239	0.126419746	0.208911354	0.304967333	0.057316039	0.152520012	0.143361052	0.068526272	0.293363069
ARPC5	58.44485378	40.18413414	46.45695597	33.44466426	44.21529555	52.7832782	25.01085381	29.33829801	31.93950186	50.86588417	26.51417359	36.73587406	47.22085432	18.82333895	43.63381064	42.93510527	31.56254799	20.56904172	14.80093071	34.49830838
ARPC5L	20.77488857	21.84130899	19.26410375	22.46186169	14.90812866	15.99022068	29.7337121	22.90084602	17.66337258	17.29246275	18.99927113	30.42820269	23.62150789	29.76840861	20.47155404	20.48098479	20.47898044	30.57225833	32.19606162	21.17911337
ARPIN	2.018903336	2.813451294	3.701866854	4.540503774	5.004035007	4.590902317	2.630903633	0.862073647	0.110812988	4.662613427	1.592682965	0.706309521	1.402141886	2.614851338	4.772987294	3.680220219	1.656497542	0.987041627	0.203045437	2.485641954
ARPP19	49.67907117	46.24987866	54.13943014	33.48562055	36.69569273	52.55848866	61.18056332	35.30246005	45.33043241	56.85110152	32.98182369	19.72493883	70.18621551	51.14165449	30.38461653	57.09552536	47.20652	30.76003233	35.12768613	23.38144841
ARPP21	0.001142086	0.001198476	0	0.003430843	0.01142488	0.011981483	0.008361264	0.001144702	0.001172237	0	0.002197595	0.00110966	0	0.001190585	0.001091307	0	0.010560912	0.001102969	0	0
ARR3	0	0	0	0	0	0	0	0	0	0	0	0	0	0	0	0	0	0.084366128	0.022403792	0
ARRB1	12.66552027	16.32325627	13.49490575	22.28667171	19.2894286	11.00148168	10.71046053	14.62028502	22.56838236	13.69934851	15.72722701	18.9554466	7.960436464	15.04206057	19.01646945	12.20023031	12.61440619	13.94623796	11.35288396	22.53540072
ARRB2	132.0405585	209.9285399	168.4408555	212.3946399	204.5096238	142.76681	176.4276392	146.0445775	199.5131216	167.678866	188.6766619	281.8624979	133.9959497	198.7319171	258.282794	126.0321542	137.3465759	229.7576628	238.8676979	236.2048839
ARRDC1	6.632373996	7.899626629	6.007983777	14.34172123	9.374285581	7.71364832	8.762326966	9.437985993	8.332823213	7.845245373	9.796250781	22.48487499	8.552576547	10.33720257	12.12928247	7.023094753	10.09494843	15.48657291	19.17292969	20.37248737
ARRDC1-AS1	4.3670616	3.437011974	3.424930534	8.055353297	6.706182838	3.436073096	4.427125619	8.542958289	5.937151898	3.182047481	6.025888096	7.946453976	2.915739508	4.572476833	4.740262397	3.465291134	6.199050041	7.880042036	6.326859971	11.12859987
ARRDC2	30.85611479	49.67961362	51.90427732	70.77183756	42.22265567	35.28487768	63.00085997	66.29613286	56.84673614	34.41947007	59.91343011	50.69423778	33.80804219	65.94274026	51.5422576	30.72069477	52.23743238	82.30875614	64.25302888	70.9076035
ARRDC3	79.82553832	55.66038333	39.08612512	33.56577664	45.00698543	69.74856139	74.34539283	58.02854694	29.4108731	44.43509605	61.62977076	24.45335365	64.9954794	42.18818582	51.03020868	81.44367265	53.67649527	31.75317398	23.88086631	33.65492004
ARRDC3-AS1	1.052654027	0.868808684	0.830047339	0.698760734	1.017529421	0.73208157	0.692721675	1.351432331	0.825508042	1.001003806	0.500687979	0.666522277	1.296854004	0.776779507	0.892834345	1.291731506	1.203070178	1.005177562	0.788654682	0.677848085
ARRDC4	18.74488679	21.97152813	14.4486282	11.44581733	23.87480336	24.32716423	15.68062997	9.886794424	13.70636355	29.07779423	19.01567158	11.89876194	16.80583751	7.062972978	21.29465755	13.40542201	10.76371126	5.987383275	8.549622514	7.96171987
ARRDC5	1.530651128	1.153187972	0.968423749	2.659299326	1.518102928	1.262670384	1.450344993	3.173215187	2.255882016	0.943179831	2.265591977	1.855813101	0.891309512	1.691116784	1.71261234	1.197870459	2.123770375	2.61532198	1.999652371	1.861493725
ARSA	8.727396783	9.130127329	6.776649443	13.4514558	8.770763899	7.775391313	8.881922817	12.528955	10.742472	8.396350888	12.64657416	22.80362126	7.360999813	13.41606156	9.494043821	7.946620975	11.86396709	26.20608481	26.81042216	20.71013825
ARSB	1.354514492	1.59087528	1.442946206	1.490019284	1.917237398	1.832169619	1.41888978	1.165522265	1.485316583	1.579520195	1.127069634	1.638271209	0.9490554	1.10672951	2.189388266	1.335090589	1.194777094	1.012806397	0.812940404	1.266072882
ARSD	4.608059012	3.991346123	2.204251191	4.287515542	2.298134066	4.28096776	1.435069198	1.254328246	2.812137732	2.092148181	3.444377326	4.307864806	1.574873132	1.90565481	4.078597851	2.973158672	1.951679113	2.516473641	1.774386448	3.568448703
ARSD-AS1	0.069060883	0.217412168	0.132784223	0.069153308	0.069085197	0	0.072228273	0.034609549	0.035442054	0	0.066443265	0.234850343	0.073517434	0	0.131980653	0.038092857	0.035478255	0.133391018	0	0.068240289
ARSF	0	0	0	0	0	0	0	0	0	0	0	0	0	0	0	0	0	0	0	0
ARSG	2.781944327	2.558001502	2.115058013	3.792369021	3.179008208	2.961847808	2.693480105	2.298291479	3.060354328	2.845565702	2.255812632	2.304874706	2.096482858	2.541159306	3.158322356	2.533403207	3.261580577	2.184574739	2.627773261	2.503938273
ARSH	0	0.012511565	0	0	0	0	0	0	0	0	0	0.011584364	0.012692273	0	0	0	0	0	0	0
ARSI	0	0.009975491	0.009138779	0.009518854	0	0	0.119305422	0	0.019514192	0.009932507	0.00914582	0	0.161913116	0.029729435	0	0.010486855	0	0.036722166	0.341310586	0
ARSJ	0.017438178	0.077771506	0.008382151	0.048019169	0.004361079	0.013720634	0	0.026217192	0.076068839	0.004555082	0.004194305	0.008471536	0	0.040902061	0.008331425	0.019237229	0.013437624	0.021051139	0.017888709	0
ARSK	1.082866967	0.418170496	0.949411081	0.702636883	1.455885595	1.581343267	0.661398268	1.276368952	0.880272295	0.461626072	0.300045026	0.74069394	0.691647114	0.532817726	0.786387942	1.920890278	1.726739962	0.543804646	0.42656401	1.232640166
ARSL	0	0	0	0	0	0	0	0	0	0	0	0	0	0	0	0	0	0.009878682	0	0.010107488
ART1	0	0	0	0	0	0	0	0	0	0	0	0	0	0	0	0	0	0	0	0
ART3	0.0066575	0	0	0	0	0	0	0	0	0	0	0	0	0	0	0	0	0	0.006829503	0
ART4	0	0	0	0	0	0	0	0.005277648	0	0	0	0.005116084	0	0	0	0	0	0	0.005401626	0
ART5	0	0	0	0	0	0	0	0	0	0	0	0	0	0	0	0	0.018932045	0	0	0
ARTN	0	0.021226046	0	0.081017614	0	0.042440495	0.021155034	0	0.041522679	0.021134583	0	0.117918217	0.086130473	0	0.038655987	0	0.020782546	0.13674175	0.10374962	0
ARV1	4.7332995	2.940465958	2.056774941	2.426692667	4.697086219	3.13828858	1.782139051	3.529642539	2.040469098	2.255193901	1.766910492	4.617306716	2.761231105	2.072405977	2.731801075	4.970983735	3.773860339	3.29125056	2.15588125	4.321601196
ARVCF	0.241157702	0.416224864	0.424020346	0.689490218	0.438045784	0.419440055	0.497798866	0.232168988	0.667664294	0.377961406	0.207594238	0.669018772	0.459393309	0.681422272	0.694338383	1.095653649	0.430349787	1.130780665	0.686827821	0.664709881
ARX	0	0	0	0	0	0	0	0	0	0	0	0	0	0.074643865	0	0	0	0	0	0
AS-PTPRE	0.244566847	0.102656875	0.07053476	0.734682458	0.342514132	0.359200914	0.255783594	0.269639848	0.225921124	0.332197223	0.070589105	0.308909997	0.130174465	0.152971454	0.186954412	0.215838533	0.075383962	0.165333206	0.627213609	0.41082346
AS3MT	0.012078608	0	0.02322369	0	0.02416572	0.012671519	0	0	0.111577371	0	0.011620791	0.035207011	0	0	0.03462472	0	0.012410149	0.011664908	0.012390669	0.131285961
ASAH1	134.3274117	154.844845	144.7591982	113.9530081	153.3848833	129.9856218	139.7108231	61.24294332	142.4509551	189.3735729	109.8934111	87.93328449	153.779677	116.4427405	167.3726766	132.7688068	64.83542731	73.75604057	79.1450611	86.46258359
ASAH1-AS1	0.058692163	0.049272042	0.101563339	0.129295564	0.164395914	0.024629291	0.012276801	0.058826623	0.10843497	0.012264933	0.090348081	0.148266996	0.174942915	0.061184536	0.269196555	0.077696735	0.241212729	0.113363846	0.180625577	0.139187452
ASAH2	0.144692883	0.054661323	0.066768675	0.086931916	0.092636048	0.170010994	0.012106323	0.029004873	0.100988711	0.133040817	0.100230179	0.067480678	0.147868823	0.060334917	0.044243074	0.025539275	0.142717924	0.055894828	0	0.034313668
ASAH2B	0.644669422	0.272973517	0.456663034	0.27746559	0.28850628	0.326292223	0.615092823	0.340077011	0.249584391	0.324975013	0.429811618	0.159338691	0.505672946	0.565932993	0.205335464	0.492834066	0.476437777	0.376830264	0.295855928	0.22351205
ASAP1	19.45079861	20.25542565	12.40136289	14.7541733	18.62869644	17.58133558	11.33561761	10.9212027	15.46196871	19.99153444	12.89085432	13.25462039	17.81380792	15.99622227	17.58932249	22.74911973	12.42372075	10.23637156	13.15278647	10.9663799
ASAP1-IT1	0	0	0	0	0	0	0	0	0	0.026225526	0	0	0	0	0	0	0	0	0	0
ASAP1-IT2	0.029140904	0	0.028014791	0.014589952	0.029151164	0.091714097	0	0.029207664	0.029910231	0.015223976	0.028036375	0.028313532	0	0.015189189	0.08353576	0.466135777	0.029940782	0.084428436	0.283990958	0.014397323
ASAP2	0.97445972	2.070817452	1.4150036	0.547080986	1.084926962	1.313155567	0.422159227	1.042077395	1.134101769	1.721085384	0.662935894	1.065637015	2.278680875	0.595052915	0.623353097	1.021017666	1.265123874	0.322882351	0.510274307	1.567199638
ASAP3	0.156000352	0.106762679	0.15649243	0.16300083	0.156055275	0.163658057	0.17734251	0.190348552	0.313275911	0.035434214	0.215342882	0.191111476	0.129965613	0.098989091	0.110177981	0.127200281	0.174219943	0.458522072	0.285272218	0.469142213
ASB1	4.178433985	3.677234512	4.277054777	6.101883781	4.321669589	4.081696558	4.774293017	5.862348283	6.743865217	4.244699025	5.788388591	4.489562301	2.413753077	6.544999805	4.423516111	3.680977239	4.491677848	4.006289192	4.925160506	5.932211229
ASB10	0	0	0	0	0	0	0	0	0	0	0	0	0	0	0	0	0	0	0	0
ASB11	0	0	0.009464078	0	0.009847973	0	0	0	0	0	0	0.009565001	0	0.010262556	0.009406805	0	0	0	0	0.009727533
ASB12	0.023356423	0.024509633	0.089815374	0.023387682	0	0.024502938	0.048855272	0.234099315	0.023973039	0.024404022	0.247182582	0.226932849	0	0.024348258	0.02231796	0	0.119987626	0.248120981	0.119799284	0.069236694
ASB13	1.906037167	2.240164195	3.120282623	4.613329931	4.685054491	1.645385331	2.278234438	2.871063968	3.309038146	2.947461498	4.317271601	3.502775767	1.715984042	1.805310887	4.475173935	1.934463772	2.607410168	1.704012574	3.575371505	3.422387387
ASB14	0.118875575	0.077965616	0.099996554	0.059517334	0.118917427	0.163683068	0.139868608	0.21595559	0.106762179	0.24065196	0.035740571	0.115500445	0.055364184	0.170395017	0.085192633	0.16392457	0.145039524	0.043051507	0.160055213	0.007341442
ASB15	0	0	0	0	0	0	0	0	0.004925221	0	0	0	0	0	0	0	0	0	0.009845026	0
ASB15-AS1	0	0	0	0	0	0	0	0	0	0	0	0	0	0	0	0	0	0	0	0
ASB16	0.013815401	0	0.053126087	0	0	0	0	0.096929357	0.028360261	0	0.02658351	0.053692609	0.029413838	0.057608297	0.026402292	0.015240699	0.028389229	0	0.099206336	0
ASB16-AS1	2.868869799	1.690839166	2.153511456	4.564853026	2.869879838	2.19886476	2.931943505	5.606455802	2.796705941	2.627985792	4.39856475	6.720346607	1.78498638	3.400381396	3.367186344	2.687949322	3.916695691	6.743081317	5.80534923	8.763228236
ASB17	0	0	0	0	0	0	0	0	0	0	0	0	0	0	0	0	0	0	0	0
ASB2	0.630018082	0.680287884	0.131667787	0.420574161	0.456695574	0.229893651	0.362879656	0.384367818	0.51544622	0.295747225	0.175692312	0.851659869	0.24299769	0.466403246	0.418787113	0.282035232	0.328346269	0.484988094	0.402763642	0.46915462
ASB3	0.653565495	0.382268631	0.618009118	0.354041402	0.257231054	1.461216089	0.291345107	0.408071892	0.52785819	0.492568934	0.391707346	0.353939656	1.106341562	0.201045032	0.255945464	0.945563448	0.770579476	0.413888859	0.63747793	0.201150729
ASB4	0	0	0	0	0	0	0	0	0	0	0	0	0	0	0	0	0	0	0	0
ASB5	0	0	0	0	0	0.025317204	0	0	0.018577272	0	0.005804473	0	0	0	0	0	0	0	0	0
ASB6	4.834591904	7.016261757	7.311577313	9.102741728	7.164403629	5.078655669	9.036834923	7.861322527	7.97783458	5.360433733	7.440916755	9.475858938	4.106307264	10.50871463	7.304188661	4.453926357	5.594812127	7.965867904	8.032803588	9.103259031
ASB7	6.989963467	6.505851737	10.48474575	7.05750039	6.841299696	9.375132767	8.337550749	6.767203095	10.20413121	9.519418001	8.284691116	4.267977296	9.977043346	9.037320038	6.512615497	7.448294071	8.548942852	5.420643789	6.264549923	5.264866273
ASB8	15.12626469	19.40169514	18.44906343	18.93313538	13.08819677	15.90174726	19.78597013	17.79622996	20.91225445	16.98678852	19.60211564	15.34817953	18.57794671	23.99142919	13.60291884	17.64594609	17.62944001	23.34881108	25.30657048	17.76194482
ASB9	0.087208021	0	0.111783968	0.174649465	0.203557023	0.762407216	0.030402569	0.101975777	0.119347112	0.31891837	0.181788904	0.084732	0.154726034	0.090911326	0.24999184	0.112239217	0.104535389	0.070184248	0.208742604	0.057447866
ASCC1	2.445053266	1.754582385	2.047800958	2.574468736	2.772417847	2.727269875	2.89256203	3.185277228	2.333284536	1.74702195	2.247705724	2.959805061	1.914028107	3.247288765	2.888966594	2.217220956	2.412150627	2.643338677	2.519971458	2.591401216
ASCC2	10.32652186	11.0190565	9.436221353	15.44022781	11.80188196	11.46964837	12.82626103	14.62194986	13.95928662	9.962425479	12.38242743	18.86637032	8.78116926	14.95632192	13.04383949	10.11579297	13.50622159	16.50750554	14.59101182	16.55138433
ASCC3	5.791478805	4.22634152	4.637522957	3.583904195	3.75349133	6.123220256	4.559791302	3.819897846	4.797887939	5.12043987	3.025321088	2.378836262	4.752129231	4.522423621	3.318509147	6.152502617	4.978574302	2.736734186	2.999804972	2.714621652
ASCL1	0	0	0.011466755	0	0	0	0	0	0.01224258	0	0	0	0	0	0	0	0	0	0	0
ASCL2	1.474647507	3.534057974	3.352578086	3.611735246	2.511770299	2.968634007	1.583963588	3.195731531	2.638535597	2.394470009	1.667994416	7.589857018	1.357671458	3.510789301	4.912746497	4.08894109	1.760820435	2.213190542	2.003366728	2.481051485
ASCL3	0	0	0	0	0	0	0	0	0	0	0	0	0	0	0	0	0	0	0	0
ASCL4	0	0	0.014656888	0.015266457	0.122011364	0	0.015945294	0.030561961	0	0	0	0	0.097379353	0.063573917	0.014568189	0	0.031329072	0.088343202	0	0
ASCL5	0.02906934	0.061009243	0.027945992	0.014554122	0.014539787	0.015248144	0	0	0.014918389	0.015186589	0.055935047	0	0	0.060607551	0	0	0.14933627	0.056147398	0	0
ASF1A	13.88444373	9.76010028	11.92193926	6.549761527	7.187911748	10.84159349	9.333263803	7.518675628	8.098858737	11.19163015	11.05383628	5.717402522	12.73549097	7.959459643	4.275218809	10.79691468	8.981551999	6.093884279	5.986617325	8.397466636
ASF1B	2.207617613	1.084765291	1.195903139	2.228116309	2.033125413	1.139611459	1.08113622	1.562921321	1.438666193	0.347825939	1.045114404	4.800576998	2.350076845	1.442919016	2.544749518	2.106789821	1.440135677	1.438257658	0.485282856	2.56226327
ASGR1	5.998214248	10.10180755	5.947881522	13.31453582	11.9796719	8.690901931	7.742937378	6.621559696	5.747565756	11.85518311	10.93639194	14.38638467	4.643842577	7.258645474	15.51118756	7.31112875	6.550729131	7.089056692	7.207400042	6.237795992
ASGR2	7.353142013	10.40451687	10.6101398	11.57832509	16.83090951	9.530025982	13.58489767	10.56226096	7.234573965	18.4477616	13.3761455	16.93928945	5.999720996	12.19822675	12.99385655	12.34329765	12.43512006	6.940811574	16.73407083	9.22246593
ASH1L	8.686665161	8.470324582	10.01250298	12.85606875	7.84426253	9.459266148	9.745529343	10.02718453	14.10623023	11.90409769	8.405379555	4.541793814	8.676062831	14.39631352	8.484190702	12.58681493	10.35448454	6.937836482	6.848317206	6.582442423
ASH1L-AS1	3.255429502	2.645600978	2.211917169	2.205870408	2.473038641	1.720454808	4.09592256	4.440470945	2.864034542	2.480752562	3.838513718	2.449542083	2.944376281	3.291606601	2.338863097	2.862226033	3.495679209	4.727713101	4.343908182	2.539537811
ASH2L	9.200087294	6.490038618	5.420621648	6.994029315	8.74162102	8.48962136	5.518994797	8.342223733	7.074333415	5.352911435	5.343389156	8.677288052	5.691199191	7.120906686	6.762335964	7.942880443	6.362338423	5.645973363	4.750454247	7.479362753
ASIC1	0.006176704	0.032408375	0.290962632	0.191734078	0.148293085	0.129598087	0.090439868	0.235252466	0.101436326	0.012907491	0.249588697	0.042009339	0	0.012877998	0.18886649	0.027255753	0.241157347	0.399664939	0.171079679	0.146479469
ASIC3	0.345289494	0.805195454	0.725363944	1.075671637	0.601271104	0.496401559	0.882751849	1.307415339	1.496377598	0.721553305	1.476453198	1.938363507	0.476481296	1.066525264	0.733194162	0.324480681	1.41906887	2.951766266	2.768088272	2.135576018
ASIC4	0	0	0.020750561	0	0	0	0	0	0	0	0	0	0.011488775	0	0	0.011905754	0	0.052113468	0.011071167	0
ASIC4-AS1	0	0	0	0	0	0	0	0	0	0	0	0	0	0	0	0	0	0	0	0
ASIP	0.134511766	0.197614484	0.025862745	0.08081507	0.026911825	0.056445858	0.056272391	0.107855939	0	0.028108996	0.051765344	0.078415615	0	0.056089533	0.231356085	0	0	0.129904662	0.165584393	0.186078861
ASL	6.499664136	6.218765149	5.096809741	9.047900289	6.106735745	5.294533957	6.744447162	6.591196283	5.834079519	5.992227778	6.388182303	10.5252081	4.884065203	9.84465515	7.647659276	4.386485941	4.779403763	8.837097523	9.360771446	9.68402294
ASMT	0	0.022055188	0.02020527	0.063136774	0	0	0	0	0	0	0	0.020420733	0.044747472	0	0	0	0	0	0.064681403	0
ASMTL	0.138715258	0.097042827	0.366725645	1.493184699	1.086985417	0.485081591	0.205526114	1.216539158	0.47459125	0.072468505	1.045417298	1.32530557	0.430694422	2.13293596	0.872606067	1.007422135	0.676983311	0.29025573	0.901227555	1.644804221
ASMTL-AS1	0.019617228	0.349958886	0.037718289	0.343760934	0.372858558	0.257252418	0.164135578	0.442398822	0.271824223	0.06149134	0.113242052	0.810060763	0.167065141	0.255628466	0.009372507	0.173128687	1.229497338	0.625195789	0.583597628	0.358606452
ASNS	0.091532906	0.230525491	0.131993596	0.219972972	0.064095592	0.03841042	0.220181176	0.293576327	0.131529156	0.286915206	0.272996942	0.106720911	0.097439593	0.276717617	0.139941131	0.060585669	0.197495253	0.150276349	0.262913666	0.099489825
ASNSD1	17.37996901	10.29112818	13.46343075	12.56080494	12.03274449	10.49434085	12.68287726	12.58505686	16.81836433	11.28556943	13.70997942	11.57966514	8.571321728	15.02157262	9.148049264	9.491725516	12.4343411	15.49265308	11.18089554	10.00572179
ASPA	0	0	0	0	0	0	0	0	0	0	0	0	0	0	0	0	0	0	0	0
ASPDH	0.046274572	0	0.022243174	0.023168251	0	0	0.024198448	0	0.023748116	0	0	0.022480369	0.024630352	0	0	0.076572896	0	0	0.047470115	0
ASPG	0	0	0	0.004146682	0.004142598	0.00434442	0.004331068	0	0	0	0.015936714	0.004023565	0	0	0	0.004568371	0	0	0	0.004091934
ASPH	2.080823049	1.816736593	2.143816153	0.938453347	2.025786229	2.114995255	1.374146565	0.96048899	1.364039047	3.465106396	1.222046931	0.683674495	2.049889912	1.107368457	2.421673617	2.06112611	1.444385874	0.647539024	0.686281547	0.649137489
ASPHD1	0	0	0.009121199	0	0	0.009953582	0	0.009509581	0	0	0	0	0.040400411	0	0	0	0.009748273	0	0	0
ASPHD2	1.413770547	1.363782876	1.409788219	2.013582219	1.932540523	1.317349176	0.900024289	1.725054932	2.352395324	1.02760483	1.309494235	2.849643601	1.34608895	1.55619328	2.508836676	1.036521321	1.362354462	1.356867689	1.279143529	2.160534131
ASPM	1.381150912	0.222976062	0.544729459	0.114567991	0.588626487	0.497272264	0.210833683	0.25938842	0.181745337	0.26186416	0.09435274	0.46319328	1.71097396	0.394738545	0.229067774	1.782088538	0.417041776	0.178898439	0.131343599	0.212651768
ASPRV1	0.268500479	0.402510754	0.258124612	0.23045127	0.191853578	0.281680561	0.220640287	0.192225426	0.314958808	0.360698714	0.516646984	1.118045056	0.18374594	0.499825717	0.274888414	0.169257696	0.709381155	0.518608373	1.219794296	0.852782487
ASPSCR1	4.966112549	3.926330477	4.163802891	5.824258523	4.355384952	3.389995488	4.351947145	6.443462573	4.829556936	3.222303268	5.279668413	9.176529713	3.041593709	4.101412802	4.810315536	3.252049922	4.019033811	7.916718612	7.467158251	8.133693417
ASRGL1	2.150812676	2.46115921	1.444270908	4.664527013	4.724804274	1.984263631	2.599874877	1.462436721	1.996819285	2.981319345	2.651603173	3.748942276	0.977972516	1.735129095	4.337574519	2.074627678	2.465259283	1.56568804	3.126630062	2.573802888
ASS1	0.027502406	0	0.013219805	0	0.013756044	0.014426218	0	0.055130824	0	0	0.01322999	0.013360777	0	0	0.013139802	0	0.028257309	0	0.09874534	0.013587809
ASTE1	2.255443064	2.158648786	2.104718939	2.221678781	1.249382127	1.448982548	3.580589304	2.157520432	2.480882165	2.471749329	2.353729579	1.591803232	1.204404659	2.933282068	1.705877787	1.864072233	1.985223277	2.859321587	2.238349103	2.163308653
ASTL	0.321203178	0.776708989	0.503463068	0.244720797	0.083821634	0.344295759	1.263406788	0.839840961	0.415687287	0.138621522	0.537441041	0.298514688	0.222998258	0.545939888	0.280233106	0.215685745	0.136312512	0.539481372	0.651840401	0.5795755
ASTN1	0	0	0	0	0	0	0	0	0	0	0	0	0	0	0	0	0	0	0	0
ASTN2	0.052186401	0.048678287	0.013936034	0.049353118	0.020301857	0.012166247	0.090966439	0.055211843	0.086297772	0.042409967	0.041840314	0.050704718	0.033949684	0.036268337	0.04986611	0.089553854	0.065534145	0.055998875	0.038663937	0.060160698
ASTN2-AS1	0	0	0	0	0	0	0	0	0	0	0	0	0	0	0	0	0	0	0	0
ASXL1	11.55659684	13.82777839	13.83088085	19.1275673	13.64744904	14.01993657	22.10271756	22.9760693	18.75987924	11.95185002	17.04552004	13.40605753	12.17082587	23.40876164	12.43478741	12.19731861	18.46905838	23.75064384	18.62281796	17.74502618
ASXL2	6.701179683	3.273012576	4.710672408	4.424888867	5.837338765	6.485554811	2.124786926	4.707178625	5.596631491	5.040321665	2.927603	2.56741078	3.105919825	2.197186387	4.083531888	5.783198956	6.266721654	1.944739386	1.611274108	3.230080773
ASXL3	0	0	0	0	0	0	0	0	0	0	0	0	0	0	0	0	0	0	0	0
ATAD1	8.456051624	5.496030763	6.143579284	5.21207173	5.868136755	9.53063438	7.758116977	6.541990338	7.436760779	7.213891579	4.548161684	3.957903927	8.890830639	7.115023331	5.145302914	10.50539299	8.551598812	5.221101441	4.256190238	3.961266782
ATAD2	8.647843144	8.929269689	8.559836663	4.866581459	5.064585133	7.454882907	11.56642621	6.181251679	6.516111341	7.720219044	4.675865438	4.400717654	13.31191725	11.38424391	4.027170601	12.32374986	7.25726349	6.22896017	6.118493068	3.937804229
ATAD2B	3.583123453	3.203520007	3.262970008	2.041135709	2.64488255	4.511622333	4.195217652	2.427725082	2.359440684	3.683386684	1.658717473	1.319106157	4.450753612	3.206552167	2.495070802	5.548365433	2.793799865	1.467596758	1.552971904	1.530172306
ATAD3A	3.488724023	3.122598598	1.913699665	4.027676648	3.335983809	2.540455046	2.221432619	3.465863094	4.939435147	1.983419083	3.563803412	4.974841754	2.676159514	3.091342338	4.216035916	2.456342038	3.563399513	4.598012455	4.157791186	4.359783111
ATAD3B	4.564252328	4.532919131	4.548208869	5.845162899	4.2433016	4.969101823	6.064372888	6.630820232	5.386606231	3.671120393	6.616297531	6.892363745	3.657406032	7.933987231	5.306890473	3.391509424	6.020425919	9.293686544	9.284505312	8.025746442
ATAD3C	0.14551221	0.10447675	0.095713576	0.107363016	0.045967402	0.072310299	0.11213701	0.222606396	0.078607246	0.02400613	0.044209533	0.074410952	0.105985732	0.127740138	0.102452373	0.126729728	0.165243829	0.16271702	0.125702438	0.075675373
ATAD5	1.964959694	1.201528763	1.281839258	0.88023737	1.197126098	1.797925978	1.274767711	1.040260572	1.304118942	1.462636087	0.803099383	0.750031195	2.225443939	1.235971928	0.896445473	2.835911424	1.578684926	0.866787724	0.867671587	0.708031328
ATAT1	1.26561709	1.466450563	1.022373445	2.80744562	1.802380889	1.392286456	1.37881563	2.263949659	1.99364973	0.927505028	1.801101884	2.988814139	0.851411366	2.088989446	1.637655686	1.23135979	1.751869234	2.98776865	3.714624632	3.942797038
ATCAY	0	0	0	0	0	0	0	0	0	0	0	0	0	0	0	0	0	0	0.012213695	0
ATE1	7.2867572	4.875275782	6.447433116	5.200505551	6.286460416	8.632869874	3.660000062	5.549692165	5.75464221	5.542885879	4.889535507	3.355046998	5.701625239	3.778742	4.998120358	7.669867618	6.947912101	3.693399807	3.309004295	4.104558143
ATE1-AS1	0.186704028	0	0.179489084	0.280430844	0	0.032644818	0.097633485	0.187131756	0.031938843	0.32513034	0.029937896	0	0	0.129754966	0	0.034327632	0	0	0	0.122990385
ATF1	6.481114435	4.215274742	5.051594002	2.613942455	5.914973471	6.297576369	3.671613016	3.930282726	3.874685674	3.897317606	3.43708106	2.831509328	4.683409977	2.257976931	3.343764964	6.131907057	6.115655252	2.917668593	1.390887913	3.307675578
ATF2	24.9050921	16.66863028	19.66132554	10.10332343	19.23752492	28.54992397	21.72706113	15.45155067	16.17384255	19.98094134	13.77292333	9.108816796	31.94667258	15.9917518	13.05039111	28.89112723	23.12537577	11.65032108	11.68081437	10.16995475
ATF3	4.171460483	4.810832128	1.459178613	4.083990241	6.548606594	6.47768411	10.78815947	1.314329615	1.875844271	5.739492085	2.413970069	27.45823341	6.540063236	9.235398019	14.67120836	5.72949259	5.505975111	11.2182149	5.264304929	4.968719273
ATF4	36.56119051	54.83900725	42.99798709	63.55790379	52.35389254	33.27825684	61.24180573	53.18572615	50.89468345	49.76997149	60.35130652	69.65635874	40.32496533	63.12580377	61.95914785	33.07712925	53.13364343	67.49924368	80.27960275	56.50751856
ATF5	4.860721841	8.426294685	4.456738623	8.169222386	5.087347457	3.751484838	5.665921241	4.517735658	3.83519181	4.127873147	4.800093218	14.81309922	3.043087153	5.52473785	7.018061657	3.283455391	4.433126045	8.302806668	7.336674617	5.807991751
ATF6	10.26176452	6.970356272	8.686145575	7.511328894	9.282362428	9.970670739	6.39394147	7.574863409	9.84743761	9.358264899	8.324772708	5.630221251	5.641652427	6.990931173	8.400627091	8.515158383	8.497176957	5.759271337	3.785985357	6.55975997
ATF6-DT	0.072001432	0	0.009888432	0.020599369	0.061737241	0.021581663	0.010757669	0	0	0.01074727	0.019792102	0.00999388	0.010949677	0.075058986	0	0.158859261	0.084546026	0.059601722	0.010551664	0.0101637
ATF6B	28.19522329	34.60134802	25.32894447	43.08290591	35.30716612	28.30246042	28.75763451	43.58698364	34.32961049	26.86945969	31.46331511	55.58868785	22.06115141	32.81109537	44.82732167	25.53466007	34.3183619	47.52650617	36.87710297	55.10797049
ATF7	4.00353846	2.956271555	2.87652695	5.613856713	4.729619511	4.100935761	2.393706115	3.967111339	5.039557419	4.066097872	3.218805327	4.97114441	2.127219482	3.225015497	4.915678408	3.82975561	3.563294785	3.51154301	3.302810737	5.193936593
ATF7IP	24.76119518	14.64223339	18.33516603	12.15929914	21.85250796	27.57161271	21.84018303	20.05116146	20.61099863	18.51222451	12.96967779	10.22643945	24.49682802	15.65066993	13.41206658	28.5467384	23.49830915	11.76949502	11.16960751	15.12845524
ATF7IP2	5.435794398	2.002417346	4.020940227	4.25530265	3.998314831	5.962327372	2.438012602	6.063372182	5.319921437	2.764361503	4.966784613	2.440295384	2.799953378	2.720410786	3.030719018	3.28845314	5.002124795	4.73162677	3.650475025	3.72519077
ATG10	0.774322565	0.420015978	0.312863698	0.475703254	0.729691112	0.545479185	0.356014809	0.686114289	0.58359546	0.629263449	0.449863152	0.338006884	0.553508868	0.581031127	0.564750735	0.68914316	0.618781846	0.466021276	0.59094923	0.572917382
ATG101	7.189390043	10.92115836	7.381473123	10.01335617	9.738635508	6.153492009	8.158141146	7.205860492	6.87749027	5.149769216	6.975674016	14.40587845	4.704736312	8.195325465	9.12721605	4.808089267	6.549705839	10.16886186	6.079784829	8.87492436
ATG12	24.53840876	20.52311671	21.34380665	11.80153409	19.78418791	24.60564364	18.50860214	12.45148763	17.93860947	21.10818597	14.74287246	12.02760953	22.65976558	14.89010504	14.91534101	23.86197822	18.536431	13.8792199	10.94059256	12.7675892
ATG13	7.603905228	11.14133224	8.98043068	10.66337705	8.978785991	7.329588839	11.75920808	10.27022851	10.88333359	8.007068074	10.80857502	10.71550827	7.812278121	14.42364186	9.67320096	6.638068715	7.939465541	13.71104369	13.65414566	11.50301208
ATG14	19.43754086	19.98164979	17.40137658	17.57978463	13.19197159	19.65807857	21.03448311	14.5820914	18.76292835	20.96888761	17.93276219	8.844577302	22.91849129	24.33361472	12.31716617	23.86636154	18.30522895	14.97679598	17.95273697	9.367870504
ATG16L1	12.79135259	18.72409767	22.34678919	17.88451854	11.08799023	12.18846431	24.67744113	21.06062718	18.78145728	15.07573595	22.91152501	15.89888186	16.90681305	31.78019676	14.40613729	13.55081243	18.22492765	26.34681777	34.37182537	22.79584023
ATG16L2	17.09424296	17.22174885	15.88053738	26.51210101	26.59693926	18.30060922	12.23420299	21.6390873	19.64801105	16.81436801	17.53673801	39.74753842	11.29032501	17.00357681	23.04739199	18.83104614	20.43016017	19.5547749	27.35626904	33.00482191
ATG2A	3.504080944	9.957781104	5.602583431	5.775334246	3.190438275	4.797853774	15.29336229	4.579195728	6.642050419	5.126715009	5.13483386	8.117952072	5.144426445	18.54911483	5.011368142	4.769430613	5.079367319	18.3776591	26.80526324	8.694990214
ATG2B	7.572393101	5.317964622	5.814303536	5.35369653	5.787003287	8.092702942	6.946190021	5.852303249	6.685383263	6.056183723	5.358039533	2.66509028	7.252068705	7.193156631	4.09694288	8.802549501	7.8172057	4.066898277	3.342006834	4.432132127
ATG3	43.82724327	39.33537003	36.55736275	25.5403125	41.6631327	40.66558345	30.76751881	22.22587621	27.40205396	45.01394448	27.77220866	36.6084939	54.45884529	25.24671381	32.5331877	39.86691666	31.10131099	27.81218011	23.90028654	26.66707019
ATG4A	4.482807671	2.81824819	3.601018877	2.911658627	3.161290079	3.686024292	2.893295554	4.017458942	3.399051355	2.711161071	2.117592883	3.982760546	2.601002175	3.694331077	3.116146064	3.185477763	3.340281939	2.788673268	3.086464458	3.930719819
ATG4B	8.154830571	8.21355316	6.801817752	12.52852959	9.906239726	8.231534389	7.688727075	12.88181684	9.273750065	5.425249822	10.02201789	14.26693068	5.999445696	9.39210403	11.20635398	8.039106519	9.237004434	13.69683164	10.03993968	15.20149135
ATG4C	8.05151609	2.86909228	4.94765561	3.30141275	7.119201435	8.499473098	2.386415751	3.868745644	4.291955653	3.360858188	2.649808877	2.97876344	3.113840415	1.582281159	3.986037622	7.529329994	5.27747478	1.863849502	1.23738337	2.810867117
ATG4D	9.207869996	18.9755759	16.91074315	18.22292855	9.283526198	9.644675081	27.40663643	16.90525759	16.89582	15.32380331	17.35557251	19.13075007	12.60705304	29.1286886	12.83802412	12.40979166	15.64868759	35.13654186	38.79297761	18.96943159
ATG5	21.30807835	12.16355149	16.20072652	8.702851871	14.86783834	15.63855513	11.60502469	11.60007222	10.43618644	14.91951926	9.501654931	9.612765662	21.07363963	12.18485199	11.36312213	17.54687629	14.48023722	9.921968287	8.924835514	9.749900135
ATG7	2.880468621	3.377512992	2.088367193	3.947977785	3.663280387	2.744107137	2.151841174	2.14212103	2.776438108	2.946339062	2.728324342	4.029116053	1.857466276	2.686880302	4.282524636	2.875006713	2.467916671	2.073265527	2.428047526	3.687822335
ATG9A	7.606158683	12.14965899	10.06657622	13.0004367	8.598220894	7.732483635	14.19422543	11.88775574	11.1343891	8.004726219	12.24930062	14.53635522	9.066288941	18.72229936	10.43318437	7.862648509	9.46825223	21.24854351	25.47745008	16.04762716
ATG9B	0.234861813	0.105624846	0.058059224	0.215018177	0.1074032	0.168953588	0.231597254	0.147965631	0.213512254	0.126203654	0.406727702	0.260792671	0.092863689	0.195868211	0.141063675	0.051818378	0.241308448	0.349947253	0.254697082	0.411097452
ATIC	12.04625413	5.647156937	6.925636004	10.92849081	11.41398743	10.13721529	6.654661355	14.24649605	11.02490694	9.138496762	12.47159945	12.45867132	8.001839552	8.26319016	10.15040161	7.542746534	12.13313652	11.33162535	9.801904108	11.26373866
ATL1	1.5052394	1.096916449	1.386776661	0.743159896	0.846995258	1.94101175	0.809002578	0.827682896	0.729572985	0.655313924	1.07608283	0.985157904	0.912462764	1.928758763	0.549356064	0.910985753	1.610995999	1.150833249	0.503986407	1.012226939
ATL2	10.62829232	8.492391921	12.76763952	8.748509119	9.681458264	14.06507768	14.219676	9.275922634	10.87652496	13.74478987	8.925602601	4.756330867	16.64042118	10.97164534	7.569470045	16.0718985	11.61409372	7.28067098	9.600081294	5.914052818
ATL3	11.00396672	6.299628904	8.793197545	5.816718457	9.122670386	11.98436872	8.290128976	8.007057249	7.461850664	8.874854411	6.426148166	6.557629325	9.95198827	4.812093093	7.265993293	10.81470502	9.553419212	4.908267543	5.034278645	7.628912203
ATM	48.79473669	26.46659202	30.70160309	28.90138815	36.67137828	50.86959474	25.16480272	38.56927825	39.36298269	33.14938675	23.55024142	11.08258413	33.83299233	29.56385813	22.54734155	57.4920665	45.2146067	19.31606786	12.03409937	21.57014513
ATMIN	15.86034254	9.299859223	13.73096708	10.73513622	13.73134251	13.23288289	8.590838313	13.18878062	13.38238774	12.35237532	11.73826083	9.112262251	10.24631248	10.88902345	10.15094692	11.1940352	12.3764713	7.910612268	7.808475098	11.48327058
ATN1	4.877423075	7.521478774	4.486626416	9.358839291	5.956513873	5.142818593	6.881333022	8.846623415	8.411412711	4.746957367	8.646685563	7.998469229	3.722810001	6.871877029	6.26337362	5.312332092	8.012995033	12.13457899	11.49266284	9.889696441
ATOH7	0.0779265	0	0	0	0	0.020437934	0	0	0	0.020355428	0	0	0	0	0	0.021491493	0	0.018814368	0	0.057750423
ATOH8	0.009095617	0.167032375	0.118045725	0.150278523	0.07733996	0.038168399	0.209281059	0.077489859	0.261400805	0.014255369	0.026252595	0.061861609	0.0532541	0.189637272	0.6344584	0.195662755	0.112143345	0.03952839	0.135293841	0.759447196
ATOX1	13.88526975	23.14193279	17.03317106	26.17195769	21.24377155	8.898311991	16.62484746	18.64007102	17.8631713	15.29582933	20.00823963	38.94697688	11.50399562	18.99422621	22.69352681	13.86224121	13.74997056	17.65710505	17.9178016	21.35645774
ATOX1-AS1	0	0	0	0.023132078	0	0	0	0	0	0	0	0	0.09836759	0	0	0	0	0	0	0
ATP10A	2.450088532	1.975696683	2.445733289	3.361620078	2.425646326	2.418714316	3.768099328	3.368440157	3.493974513	2.140869539	3.518450414	3.971053288	1.142527721	3.228452983	3.004135268	2.304206145	3.649771863	5.015027466	3.043498701	3.220826654
ATP10B	0	0	0	0	0	0	0	0	0	0	0	0	0	0	0	0	0	0	0	0
ATP10D	4.979436753	2.985216662	3.255339243	4.288402182	7.25424619	7.449363368	2.515716803	6.334191029	3.703349119	3.283036277	3.069976794	3.173629353	3.694471577	1.753428794	3.477357674	5.8456539	4.915483491	2.33158218	2.007723179	2.758333281
ATP11A	7.241812722	7.56232856	6.869846795	9.266372394	9.529666054	8.488762515	5.867700923	5.860806817	8.985853145	9.231706991	6.385098151	6.761809984	6.144221444	7.517794456	9.555726508	8.506320527	7.463907173	4.919021123	6.189897143	7.676500501
ATP11A-AS1	0	0	0	0	0	0	0	0	0	0.030735482	0	0	0	0	0	0	0	0	0	0
ATP11AUN	0	0	0	0	0	0	0	0.013235334	0	0	0	0	0	0	0	0	0	0	0	0
ATP11B	25.20431673	20.83842064	22.50331366	13.46074474	17.49145303	26.8279456	27.28905864	16.49711605	20.46569672	28.65567881	13.33760017	6.922441359	30.2056646	20.65646107	13.51873764	31.60857741	23.4096097	11.52239277	10.1854969	10.34687133
ATP11B-DT	0.06599596	0	0.012689126	0	0	0.027694221	0.013804556	0	0.013547654	0.013791211	0	0	0.042152838	0	0	0	0.054245967	0.012747112	0	0.117381211
ATP11C	9.127408459	4.16860909	6.556871228	4.426642492	6.212070045	9.182218263	3.285740333	4.698099361	6.282601537	7.267669313	3.699214478	2.489270816	6.141657782	4.213673081	4.844506862	8.142211294	6.102412734	3.048976755	2.74712681	3.386881041
ATP12A	0	0	0	0	0	0.007017455	0.006995889	0	0	0	0.006435565	0	0	0	0	0	0	0	0	0
ATP13A1	11.37880773	14.0947836	12.68342892	16.76770986	14.31311931	13.54245972	15.3422309	19.25728704	14.96201628	11.14208751	17.36808656	31.5387371	9.191216859	16.08584859	15.69222186	9.999775664	14.79561215	28.22262319	23.35346522	26.56680979
ATP13A2	5.002905428	6.318352784	5.337712122	7.224680594	5.979221235	5.094797544	4.290073345	6.901178286	6.766449507	4.538489587	5.405250085	10.72521158	3.072246263	6.040037481	7.545160772	4.525129632	6.013239288	7.802639935	8.288099992	9.090755124
ATP13A3	16.37436593	15.07963556	21.23401116	9.265684187	11.65378341	18.53514303	19.94777797	9.173511381	10.61281591	22.28440418	7.684297837	5.442502106	24.29848281	13.03860995	8.925150649	22.29644615	13.96715593	5.378127132	7.698930175	5.672214224
ATP13A3-DT	0.2635137	0	0.050666108	0.184706454	0.026360647	0.027644899	0.082679826	0.026411739	0.135235263	0.137666497	0.050705145	0	0.084155531	0.027470386	0.12589873	0.058139943	0.027074679	0.101795283	0.054064361	0.026038258
ATP13A4	0.37116231	0.207514219	0.307098496	0.198015062	0.127822175	0.134049483	0.165455986	0.387259039	0.362225295	0.241586516	0.248795089	0.141884941	0.136022747	0.206147919	0.122096011	0.21479562	0.371972743	0.232110931	0.249673187	0.303622634
ATP13A4-AS1	0	0	0	0	0	0	0	0	0	0	0	0	0.081717822	0	0	0	0	0	0	0
ATP13A5	0	0.015166645	0	0	0	0	0	0.007243073	0.007417299	0	0.00695261	0	0	0	0	0	0	0.006979005	0	0.007140651
ATP13A5-AS1	0	0.048903472	0	0.04666487	0.093237818	0	0.097479732	0	0.095665638	0	0.044836125	0.18111743	0.396878369	0.097162971	0.04453048	0.925386465	0.191526705	0	0.095613035	0.138146286
ATP1A1	33.54256727	46.28789805	33.96445992	40.20996193	37.05025673	23.33865055	41.49791176	34.47130581	42.9299703	33.94884777	34.93978187	36.57920677	25.39081401	36.8102395	38.85302942	24.02687756	35.2585709	40.30892199	33.04292221	40.93135059
ATP1A1-AS1	0.595220945	0.447833312	0.6693887	0.506052623	0.404443361	0.55374779	0.340624148	0.664122434	0.334285146	0.45763792	0.583465167	0.600144805	0.298882548	0.491714693	0.279012609	0.396454838	0.46155392	0.260302321	0.46082943	0.31071992
ATP1A2	0.005444818	0.005713653	0	0.043616843	0.038127148	0	0.028472691	0.032743753	0.016765689	0	0.005238443	0	0.023184707	0	0.005202733	0	0.039159899	0.00525833	0.00558549	0.005380122
ATP1A3	1.687544609	1.296375666	2.251082054	1.948528892	1.211582828	1.11813623	2.009837908	2.338840591	1.607783073	0.953328287	1.227396559	2.808555619	1.435435425	4.065534651	1.504498416	1.897273704	1.684089356	2.799418888	2.244688836	1.994608727
ATP1A4	0.268561632	0.61696102	0.076757228	0	0.363048897	0.380736103	0.371974719	0.007275051	0.424652656	0.007583982	0.139666123	0.437245108	0	0.590198915	0.339849371	0.768696466	0.171526093	0.182255253	0	0
ATP1B1	3.044724807	4.722517363	3.851401591	2.340087403	2.698469058	3.026068554	4.0782247	1.887235578	1.631086174	2.344107588	1.952880304	3.516199566	2.374039185	2.672858622	1.314312296	2.651716629	2.661797703	2.334297676	2.657619542	0.884090516
ATP1B2	0.216573393	0.018181326	0.024984502	0.164816059	0.043329928	0.018176359	0	0.017365564	0	0.045257458	0.008334584	0.185173485	0	0	0.016555536	0	0.071205772	0.150592056	0.026660251	0.119840016
ATP1B3	62.75807746	52.33902689	70.86840276	45.01783006	47.36160583	52.82898334	42.05957513	38.09119065	51.68650739	55.57880482	31.98548932	58.5633453	51.61110959	48.7875688	47.62820542	47.84600964	33.2856719	41.8086234	36.38912022	44.15433049
ATP1B4	0	0	0	0	0	0	0	0	0	0	0	0	0.037689596	0	0	0	0	0	0	0
ATP23	2.401021377	1.493745285	1.277773997	1.365261839	1.595525737	1.259441048	1.147950246	1.581428723	0.765727059	0.573420255	0.602254002	1.049783076	1.707016878	0.482717802	1.835414513	1.645995532	2.510978377	0.546570761	0.334271594	1.279451044
ATP2A1	0.058433884	0.043799301	0.136426893	0.142100782	0.150311461	0.087574674	0.096036097	0.142235971	0.137089264	0.069776915	0.040156473	0.291984799	0.062204667	0.42640703	0.087742004	0.110506893	0.102921967	0.177359257	0.436731755	0.123727633
ATP2A1-AS1	0.354705684	0.319044911	0.730711124	0	0.304140484	0.053159626	0.052996258	0.050788328	0.88417	0.264725131	0	0.836970316	0.053942158	0	0.387354176	0.111799925	0.260315621	0.734050317	0.051981402	0
ATP2A2	20.65238031	26.93567272	20.38246225	26.79936203	18.63972346	21.49774011	31.06548022	16.89515503	23.4239246	28.3255316	17.65919012	18.54433964	26.91455541	28.32774996	22.12378396	24.45171507	19.69076938	18.22924954	24.25277373	17.85478991
ATP2A3	32.63955614	32.17543467	32.70012366	46.90010336	43.71904429	37.70187715	38.67054667	72.0035794	49.85098286	24.21851635	44.56989721	51.06012933	29.65916073	46.11671377	32.68119978	31.96021242	47.46594544	61.45064046	51.35126979	64.16942626
ATP2B1	46.09519419	49.83957551	64.66919295	30.12090794	37.29269429	52.84607984	58.41423629	34.81970777	44.09118432	50.57301267	28.9405024	15.27829722	62.80148905	40.51621397	24.2982019	52.53746553	42.2518314	21.34313013	24.72849256	17.53101471
ATP2B1-AS1	7.393211731	6.660284226	3.027097165	2.312852916	5.213604986	15.17053035	7.505175247	2.948230225	2.2187695	3.176560294	3.20036908	3.116920416	9.278339144	4.146846243	4.68765739	9.865541601	5.902478696	6.825411073	2.774468312	1.843409668
ATP2B2	0	0	0.002877999	0.011990771	0	0	0	0	0.00307272	0	0	0.002908689	0.003186871	0	0.014302911	0.003302537	0.015379294	0.005782302	0.012284123	0
ATP2B3	0	0	0	0.003108055	0.003104993	0	0.003246257	0	0	0	0	0.003015774	0	0	0	0	0	0	0.003184093	0
ATP2B4	25.82672442	19.39303689	19.33204554	14.63828386	17.98457097	22.63693113	14.40242222	24.83403698	19.67452433	13.94721627	8.5237356	14.97773	16.53619643	18.78838656	16.41457819	24.39682512	22.68612497	14.20453899	8.297420974	18.78895542
ATP2C1	14.50184062	9.78989927	12.13919201	9.877397495	10.97225885	14.09648713	10.86579735	11.2296277	11.24789133	12.75253395	8.635712727	7.986775561	14.02188391	11.22441786	8.576843699	15.22918923	11.77369131	8.805941913	8.64398128	9.300857185
ATP2C2	0.015836205	0.022157477	0.015224235	0.010571599	0.01584178	0.005537856	0	0.037035798	0.027090474	0.011031001	0.01015731	0.035902024	0.005619376	0.033017385	0	0.023293313	0.005423629	0	0.064981389	0.005216012
ATP2C2-AS1	0.246769417	0.093223263	0.189786656	0.168027776	0.148113778	0.051776554	0.061940924	0.366055431	0.111445043	0.010313507	0.056979865	0.06713367	0.052538727	0.051449705	0.07545525	0.119780306	0.263684615	0.09532697	0.303773903	0.438907064
ATP4A	0	0	0	0	0	0	0	0	0	0	0	0	0	0	0	0	0	0	0	0
ATP4B	0	0	0	0	0	0	0	0	0	0	0	0	0	0	0.018851237	0	0	0	0	0
ATP5F1A	44.50214915	38.48602394	42.27130556	44.96445643	47.99100213	36.08443219	36.68914155	39.08535118	43.46576699	38.63417011	48.0549956	44.70747661	35.87247081	44.37259534	52.5204698	35.1956154	40.61740294	39.38824632	38.29144473	39.04886107
ATP5F1B	150.0995306	194.6726558	149.5878247	213.692076	183.4915215	124.0926406	195.4113949	178.3501273	188.5457414	155.4432259	200.4619566	241.3631726	134.0500972	206.8951238	220.9259898	127.2787802	149.9673703	212.8235688	211.3781891	190.4569209
ATP5F1C	82.00770051	86.19553775	84.86401067	86.56625311	98.2534123	74.88029824	82.5881565	88.6100637	84.28129868	87.9241349	93.07122028	111.5921703	75.30691689	81.85111998	100.396733	83.17474803	74.04223032	83.13201844	82.93277297	84.22129291
ATP5F1D	21.85985179	25.18627103	29.10663529	32.87833216	27.13361053	19.21995643	24.13774504	29.33247954	27.93172222	20.94473312	35.28107337	45.54147721	19.05963495	24.05930932	34.35851005	17.09381524	25.30173648	36.21924764	45.30688537	32.23853009
ATP5F1E	1.934584731	2.296769848	2.54543861	1.255879626	2.345279787	1.599559906	1.78325803	1.306371452	2.549383247	2.029921106	1.53001723	1.417707972	1.605653347	1.529643918	1.527420137	1.745317608	1.659212827	1.021244962	1.08478418	1.263598442
ATP5IF1	15.77644092	16.70350305	18.46849454	19.67627832	18.21361486	12.93139606	17.32008716	23.07442641	15.88711186	13.22329387	19.49361601	25.44594312	12.43728369	15.8415033	18.3267586	14.2381085	17.57907109	24.91388302	23.16601998	24.48368999
ATP5MC1	19.10233652	18.21881436	19.28896386	29.31110062	25.61622441	15.81095663	16.09773651	26.53823767	16.31535988	17.99671926	28.82352046	37.83209476	14.72704429	16.18868958	28.14553818	15.96904438	24.99223381	24.99558749	25.46992131	33.45057639
ATP5MC2	32.93603181	42.4509591	40.90669577	54.68959034	49.50453748	30.41342434	42.45011447	43.27293812	44.76144843	38.01519763	61.67704507	59.17948477	29.85526236	44.46620749	56.9009693	27.13592085	38.24611901	53.94917833	54.57893986	48.71441992
ATP5MC3	24.95095215	19.68243556	27.74401489	21.0276258	22.10300326	19.46888401	19.06616874	19.62946648	20.32302123	21.83323221	20.95892752	27.10939819	23.19041018	20.6321178	26.50439892	21.42425545	18.88115491	19.99698591	19.55070535	19.26664096
ATP5ME	84.48049186	106.8944356	141.6817518	140.4350773	132.2853848	86.06596153	113.8912328	137.2404533	104.5541753	92.96377772	161.523249	180.3904199	85.87734054	141.5196308	139.4244922	88.77873373	131.8547589	159.212526	136.1562755	146.590839
ATP5MF	30.92859699	37.43268239	42.19188709	44.28106416	47.11088037	28.59243907	31.29913555	44.12233087	31.53942755	29.87294628	32.58412226	71.26439376	30.36444284	27.85484719	52.72388735	24.46576053	31.02257054	43.73945693	46.39228643	54.65353982
ATP5MG	132.4406926	125.4059956	149.9854654	146.1784339	160.1625674	113.3801411	116.1239262	134.0670491	125.9660858	114.9359535	172.0447297	153.7650224	130.8986114	132.3682963	167.8449528	114.2158405	130.5429195	150.0590056	149.835904	155.9865873
ATP5MGL	0	0.038865713	0	0	0.222300429	0	0	0	0	0.038698242	0	0	0	0	0	0.08171609	0	0.071536985	0.113981747	0
ATP5MJ	48.30554884	50.79599205	53.10054592	68.6501473	61.04783025	37.6124803	51.43130996	55.32802264	50.78341123	53.79502152	73.46404101	79.03655272	42.1573834	57.65039578	77.98526256	36.08001104	46.57034674	61.29619085	68.71564989	64.03903414
ATP5MK	55.44435313	41.63860176	59.49890926	40.93657291	50.48548953	36.65158244	36.60881033	45.42792336	32.46504118	44.14635169	47.26947124	63.47593543	55.50221929	40.6680769	44.04295675	59.65371431	45.95046676	49.31978587	45.6042343	44.68652954
ATP5PB	56.20114501	49.92462035	47.36090617	47.00784264	52.39101446	41.40544237	42.56188388	43.44094947	47.84920001	48.15644277	45.95651597	51.35606094	45.0956445	41.22623377	50.48516092	46.59572424	42.37938303	47.14234261	37.42660934	43.37187116
ATP5PD	112.539302	108.4075142	111.880792	102.7152025	133.0433997	84.46951163	93.86585881	97.94257925	86.78240002	88.69795919	97.94190076	132.006056	94.19629498	83.07513786	114.0824833	109.8906979	92.96199946	114.2222472	92.81607919	109.569589
ATP5PF	27.5816331	19.4473567	24.84787801	21.97243853	27.59134372	21.71717717	16.78424336	20.72867558	17.38249738	19.28116058	22.34428138	31.10851741	24.57634928	17.05854225	26.48718048	22.35819736	23.45691744	22.27678885	25.52345704	25.77334796
ATP5PO	97.23279071	98.37780782	106.7214551	128.7197356	127.1441323	70.6730513	108.3652909	119.3477327	108.1967608	96.07253193	159.2640235	134.1397972	64.9629125	114.5012918	134.9883189	66.93207142	102.3147821	132.9529542	118.0555393	125.0089887
ATP6	7178.092981	9443.700634	8279.500256	9385.746771	8696.328901	7754.923181	7778.811026	10818.7228	6717.212629	7610.10816	8748.85622	10031.41825	14727.49628	8825.329769	7084.120305	10381.67732	8842.145349	8802.297947	11854.39579	10176.41365
ATP6AP1	28.16717355	47.09833184	38.29900972	50.94443632	38.64600062	31.62037004	49.20880401	35.09425341	39.23965004	41.61265453	41.63391352	57.96643216	31.80051248	52.64310965	65.1566721	28.25072255	28.30193438	43.65096143	50.17863805	39.37718939
ATP6AP2	213.246146	146.1961877	188.9664595	93.05988728	160.9547977	184.3050413	122.4049992	81.20224466	125.2074172	205.3235512	110.1121827	63.57074364	175.7070777	89.02524707	159.9370188	159.6022217	109.6175378	62.16766651	53.68691119	74.36751845
ATP6V0A1	4.944025765	9.456297415	3.468693461	8.324723161	7.165097042	5.199230017	7.603350321	5.188474946	6.268200759	6.355963974	5.2443447	9.282815803	3.961585173	5.669993925	8.331471539	4.440903908	4.595656664	5.379445787	7.072320096	6.841749119
ATP6V0A2	6.911485661	4.924176768	6.730244867	6.433422599	7.16403491	8.304643681	5.818266339	7.316645542	7.932576502	6.087879211	6.387490427	4.667708783	6.839422961	7.274798917	5.921586379	9.510955225	7.949853675	5.489001163	5.670207859	5.470548473
ATP6V0A4	0	0	0	0	0	0	0	0	0	0	0	0	0	0	0	0	0	0	0	0
ATP6V0B	37.06256227	58.41856266	47.92953071	70.24741919	61.89412278	41.54137908	65.87661903	44.26189691	46.52349452	61.62788961	55.49475465	109.0981682	44.70760599	66.94867185	81.60076956	46.92685321	45.56388602	68.84427777	106.5187093	63.19120933
ATP6V0C	92.21816252	162.6790666	123.3951364	132.9045277	117.0664372	98.04754064	154.4244258	89.99229925	111.8840575	138.1935532	146.3366454	201.1662113	111.9099863	129.5991811	197.5919385	84.18221615	88.79602469	168.3264643	176.7825681	127.4946924
ATP6V0D1	32.33291876	61.38850125	33.4029004	48.22874207	42.98171891	27.43603903	46.83749031	27.28695552	36.35077581	39.08947009	40.07710964	59.00969031	21.73605656	33.31780375	68.70692258	23.79003373	18.97434925	41.45181281	35.9030075	43.13299713
ATP6V0D1-DT	1.179803363	0.3888108	0.824880968	1.591448888	1.580127562	1.21725911	0.377312405	2.325921324	1.411107559	0.448262074	1.153846958	1.373672765	0.529361861	0.508224765	1.043495137	1.161687786	1.612910439	1.054646088	0.640150536	3.073432453
ATP6V0D2	0	0.039308487	0	0	0	0.01309925	0.052235974	0	0	0	0	0	0	0	0	0	0.012829057	0	0	0
ATP6V0E1	48.57021745	65.08366295	54.41200819	64.88176325	72.43244584	41.74368095	48.2023191	67.47266892	57.6225351	50.83588147	52.18668977	100.9271773	40.24913733	43.37155766	81.24364847	36.02746669	45.31803269	55.60725154	40.90405156	82.67424053
ATP6V0E2	3.804650679	5.098369425	3.493739268	6.416816754	6.968605232	3.576825768	2.958021057	6.718049628	5.408277351	3.068510168	5.121637919	5.187326028	2.499390634	3.35230059	4.501787835	3.402183835	5.684491554	7.962315616	6.661241743	7.472946007
ATP6V0E2-AS1	0.308557456	0.172014656	0.092698012	0.868979252	0.53051984	0.202314903	0.211777814	0.531548087	0.702685774	0.161198542	0.417462451	0.318534157	0.102646532	0.090466989	0.525181077	0.095734833	0.445819127	0.34455	0.168156193	1.095702461
ATP6V1A	24.26915671	21.3676639	16.74605687	13.85426442	22.67299167	26.17977395	20.47085021	14.60004003	15.5089159	25.44555321	12.72013107	13.72573206	23.83151593	13.79618617	19.56202089	25.50279694	14.08924868	7.47115076	8.712332916	10.82714599
ATP6V1B1	0	0	0	0	0	0	0	0	0	0	0	0	0	0	0	0	0	0	0	0
ATP6V1B1-AS1	0.031348081	0	0.030136673	0.031390034	0	0	0	0	0	0	0	0.030458042	0	0.032679283	0	0	0	0	0	0.030975597
ATP6V1B2	58.57384547	82.96210319	43.10185871	70.64621801	58.67738907	54.64437331	65.88756101	36.63929698	45.94362354	81.05646231	38.1307221	74.68977465	46.54739873	56.89179421	93.33540286	64.86822671	40.53981932	42.22811219	43.14412672	49.06256974
ATP6V1C1	13.18668849	8.183629361	6.613702907	7.535569092	9.823890554	12.77619688	5.38806892	8.121734053	8.268583952	11.1114087	5.977128845	5.663736494	7.23964075	5.189899311	8.375167831	11.00738213	9.733873209	5.223850304	3.862656333	6.802999773
ATP6V1C2	0.213819281	0.143600946	0.131556161	0.051385305	0.24811769	0.07178086	0.107340398	0.060006556	0.061449965	0.089363859	0.049371571	0.290847896	0.118360944	0.160487393	0.032690006	0.764246192	0.140600529	0.066078672	0.193022269	0.092962602
ATP6V1D	17.43353242	20.2169522	9.305089013	8.506051501	15.34765033	15.41582623	12.21346665	8.402847794	8.490998426	15.14088683	5.430666946	13.6839089	13.35741435	8.739654283	15.19063059	15.63884477	7.586954928	7.828401034	4.233672249	13.18494997
ATP6V1E1	32.98121347	51.08621545	37.47338875	40.63361814	37.66698414	31.42059081	50.60712968	42.59197285	33.48467426	34.50449202	42.52416235	57.50478404	37.03639444	52.96591269	49.69566736	31.50785877	32.97824918	52.74720603	53.1573794	44.50616132
ATP6V1E2	1.805999297	1.091978572	1.364163981	1.36922947	1.660383717	1.299189754	0.69257069	1.827376127	1.738926615	1.096259003	2.027137488	1.712944017	0.576762539	0.959276091	1.479172877	1.053083163	1.228211614	1.378703361	1.129239684	2.005483141
ATP6V1F	55.92300185	84.39924199	76.46140743	102.6238267	88.49822857	53.8198662	87.89422483	67.10564404	70.55340789	77.25916104	93.48331996	113.3870578	58.62224246	81.21204986	123.0525599	53.16687975	62.32598206	87.53733067	83.98011594	77.13167652
ATP6V1FNB	0.129558075	0.063978789	0.139204578	0.236569139	0.144851181	0.111932296	0.063764749	0.213878633	0.250312356	0.087591771	0.161308437	0.133284331	0.113579987	0.143004476	0.167491028	0.134516933	0.219247027	0.103040525	0.2345388	0.165671184
ATP6V1G1	106.3477732	95.28699146	123.8069305	81.29420434	102.0290462	105.3312933	89.76040351	96.59075551	94.73606528	111.1573205	112.0439839	78.43902724	116.7980602	75.61321238	99.88260753	86.69980456	92.86808897	94.93429392	85.03106408	77.00307585
ATP6V1G2	0.819241139	0.335489044	0.384186627	0.600246978	0.399770521	0.58694545	0.459754171	0.801090703	0.861378312	0.208777146	0.595948085	0.893052014	0.723211005	0.458260197	0.267303152	0.418815654	0.615898673	0.559616303	0.819909215	0.552833889
ATP6V1G2-DDX39B	0.025676866	0.040416969	0.024684616	0.07713369	0.115586579	0.013468643	0.067136258	0.012867845	0.079064226	0.013414271	0.012351817	0.012473923	0.027333814	0.040150859	0.024535232	0.084977644	0.065954153	0.074392258	0.02634025	0.063429423
ATP6V1G3	0	0	0	0	0.043662252	0.045789413	0	0.21873439	0	0.273627392	0	0	0	0	0	0.04814982	0	0.042151955	0	0
ATP6V1H	8.742143846	9.756038887	8.997002497	8.013038718	8.486195368	8.744404151	11.02587154	8.601511149	8.795757836	6.441644861	8.956482948	9.332547243	9.791940224	8.753472776	10.32105202	7.209231821	9.868912265	8.692786982	7.968748904	8.029081347
ATP7A	2.749476249	2.161179871	2.371868345	2.822944385	2.129938452	3.889792279	2.941180002	2.416978948	3.197622818	2.505050399	1.877499521	0.900628389	3.38689677	3.396613572	1.944616489	4.259456016	3.716468363	1.659145038	1.726624821	1.205173973
ATP7B	0.050007593	0.067470027	0.093860933	0.045305517	0.050025199	0.02748028	0.064753777	0.085923698	0.053771987	0.064691179	0.089351141	0.062469992	0.030419783	0.119156971	0.038682428	0.03677783	0.105207144	0.057493815	0.085499304	0.068237544
ATP8	6332.242097	6609.038453	8564.66673	5049.926832	8085.33919	9468.642683	4975.145357	6300.467212	4648.81159	6884.381913	5335.481509	4437.591402	20974.08714	5317.545164	5506.47352	10850.00232	6564.659944	4134.294321	4811.386502	5974.903631
ATP8A1	31.00765547	14.38159617	26.1873822	14.42111842	18.90841206	34.21098086	22.09591085	19.60457371	21.60119237	21.75666514	18.7435101	5.977335292	26.1696271	28.91678619	14.06236893	32.05237688	21.48150019	11.6297673	8.648064732	9.791265987
ATP8A2	0.016946144	0.019399472	0.008886153	0.06324743	0.029280917	0.024242716	0.029001857	0.050954899	0.071155333	0.017706224	0.016303833	0.022452282	0.031159466	0.020877722	0.027969194	0.005098482	0.072810858	0.037194838	0.037928644	0.073068159
ATP8B1	0	0.009314249	0	0.00444394	0.013318689	0.046558521	0.013924632	0.004448168	0	0.009274114	0	0.012935989	0.009448776	0	0.00848136	0.024479288	0	0.004285997	0	0.026311605
ATP8B2	13.05789554	10.03559186	10.48233688	13.11523497	11.04913434	9.888993682	10.2102005	19.09525721	15.83162632	8.952442042	16.19736838	15.25295056	7.934415791	12.78237703	10.54147623	10.84282129	19.95177206	18.60413406	17.38388614	27.03368639
ATP8B3	0.376868167	0.442696797	0.248746419	0.563242587	0.298224554	0.67861633	0.400035622	0.422833824	0.479191926	0.229210401	0.270584862	0.584775888	0.365260493	0.592239797	0.317113559	0.577083969	0.294743982	0.641004568	1.004018653	0.566922319
ATP8B4	2.047462394	1.008723649	1.951182123	1.631481216	1.905346054	1.875124979	1.69069297	1.060577206	1.366116189	1.675737908	0.846327246	1.367509943	1.563439518	1.371550019	1.915010159	3.943572328	1.566612869	0.687019487	0.860546151	0.692854134
ATP9A	1.392680964	1.702384472	0.318432172	0.93849096	1.110771699	1.318888844	0.858186166	2.056081008	1.723064442	0.707909077	0.58665634	1.228797217	1.458510339	0.890712061	0.363261554	1.241545133	0.893350763	0.72701668	0.285732417	2.346864442
ATP9B	1.562891228	1.355900644	1.188877546	1.806242153	1.66155649	1.733557672	0.996798562	1.532278608	1.809868556	1.254261912	1.481087836	1.077256564	1.153046188	1.442550535	1.473028752	1.73589139	1.800763643	1.663798023	1.496093584	1.373665861
ATPAF1	6.055376961	3.841066875	4.61738017	4.815877705	5.954182492	4.930392997	3.52438991	5.273388387	4.697873596	3.743573715	4.329023692	5.795639229	4.494426755	3.67445175	4.607942968	4.522238671	5.166969772	4.214533457	4.350924981	6.359782078
ATPAF2	3.982864917	3.943327578	3.283302875	7.04548492	5.344987393	4.763552557	4.656800845	5.198413735	4.981952594	4.580725234	4.575686653	6.341880118	2.896037472	5.192547891	5.722696813	3.918764826	3.891098729	6.492655639	6.645643455	5.250609596
ATPSCKMT	3.428612613	1.653403099	2.325416688	1.977701636	2.88593245	3.119654838	1.288125027	1.5569755	1.77664756	2.457824451	1.088877314	1.703366306	1.842649572	0.867526526	1.717604231	3.096862111	2.838699384	1.564506093	0.92198284	1.556886719
ATR	8.877056879	6.887397536	6.389267934	7.2170819	6.104900296	8.414372504	7.820247476	7.700014383	10.33390131	8.000673306	5.677570555	4.499553566	7.902368801	8.199956928	4.817105257	9.860361855	7.937651271	6.029257001	5.573842341	5.603569937
ATRAID	24.3453743	26.12702217	29.24551062	33.18465203	29.77301719	21.12768866	28.86131334	37.43212763	32.88137167	23.88356596	37.77049217	41.85918953	17.52636104	28.74538245	35.58458473	17.08444107	26.978042	44.58163879	39.72797116	36.35703484
ATRIP	0.05267668	0.190400484	0.078774976	0.222710307	0.152230654	0.135086013	0.214249114	0.205323065	0.21626943	0.073385828	0.180195818	0.398075048	0.124613214	0.164740816	0.151003774	0.064567995	0.150340509	0.197837401	0.114079437	0.156152299
ATRIP-TREX1	0.020650794	0.050564302	0.00661759	0	0	0.014442997	0.014398611	0.048295576	0.049457288	0.007192346	0.006622689	0.006688158	0	0.035879557	0.02631017	0	0	0.019943493	0.014122884	0.027207224
ATRN	4.234345167	3.192030413	3.546548417	4.738085729	4.146526153	4.044141062	2.917906259	3.556945004	4.804309571	3.924537949	4.202692238	3.051514507	2.331863541	3.280702845	4.755971383	3.918454257	3.895203521	2.734422456	2.734464814	3.002546992
ATRNL1	0.001188266	0.002493873	0	0.002379713	0.004754739	0.008726171	0.004971059	0.004763955	0	0.001241563	0.002286455	0.001154529	0.001264946	0.001238726	0.001135434	0.001310857	0.001220883	0.001147568	0.010970697	0.003522442
ATRX	15.44516488	9.704282713	13.22741889	7.538507532	10.44947307	18.36610025	11.61419588	9.430178832	11.39281205	14.98216268	6.40252042	4.472704629	15.78102434	11.15302407	7.974834665	20.76421091	13.51473129	6.108569373	5.361766725	6.166753703
ATXN1	6.496680528	4.286088611	5.921975342	4.023024252	4.397588493	5.937004627	5.994416941	4.486983517	4.946172517	5.12521394	3.02751337	3.530521246	5.488305256	7.152522931	4.878528454	7.173064679	5.07700633	2.764932065	3.487817175	4.200845515
ATXN1-AS1	1.974092624	1.164020696	1.566443273	0.884824045	1.184872584	1.360940474	1.579607238	1.06154273	1.00988837	1.316158188	1.17573764	1.059490938	2.108153684	1.084492669	1.251559225	1.866646776	1.951010999	1.264933581	1.150768281	1.120841693
ATXN10	26.80761506	15.58341647	21.66927461	16.65124113	22.78191348	21.74296502	13.3420574	17.70258455	19.57609664	16.74592996	15.83447497	15.17923792	18.28544193	10.87309394	19.48647859	18.38419772	18.7561277	13.31779127	10.59827246	15.84551324
ATXN1L	14.9724406	22.29133715	19.41998689	28.116057	16.03871129	15.97083221	28.94293729	18.0944866	24.61527384	23.26432348	19.42773813	14.07396089	17.40282245	35.51804338	19.7608517	16.60393129	19.40350964	15.31019234	20.0227936	13.17250617
ATXN2	4.725912161	3.303877892	3.247001591	3.657324354	6.705038546	5.850592569	2.902614796	4.375907021	4.649125699	3.857292848	3.01649632	5.22770764	3.212237044	2.654358688	5.034918856	5.112379842	5.218795585	4.500833066	3.733370738	4.520998405
ATXN2-AS	0	0.064160547	0.058778966	0.306117691	0	0.06414302	0.063945898	0	0	0	0	0	0	0.063738106	0.058423254	0.269798166	0.062819968	0.118095147	0	0.060415215
ATXN2L	20.87773409	26.54019325	17.92943227	30.29068565	28.30509748	22.77892653	29.01041704	26.28165293	25.19903764	21.7708252	26.8350714	47.54649811	17.96162646	32.89968346	28.63349986	22.80942291	26.83784735	53.87389508	52.22400254	42.38329908
ATXN3	8.197714443	6.004137265	9.649689298	7.812671319	9.27996649	13.93968342	8.605163511	6.820509402	9.278934564	13.34442316	6.555264176	4.707139135	11.54105175	9.294208386	7.426576634	12.93682989	10.4809331	4.923696175	6.292800247	5.207644071
ATXN7	18.15232943	20.43121239	22.20985043	16.71027977	12.69453466	20.73367442	26.03233377	14.79057403	21.7728773	27.60016608	13.47308151	8.628277926	18.98308342	25.0569162	15.31647983	22.89052617	18.16324178	13.71327883	12.99475533	10.26651322
ATXN7L1	3.696686753	1.839418047	2.841597792	3.403361893	3.193717116	3.401392869	2.428376232	3.540567109	3.480703307	2.952732294	2.553529839	2.957240475	2.74003054	3.363996717	3.138223663	3.568306183	4.1905272	3.046364076	2.056716713	3.879172916
ATXN7L2	1.41968708	1.608965935	1.194980147	1.440541554	1.830463125	1.409942911	2.375678751	1.770769151	1.392404179	1.015280145	1.214112545	2.090525731	0.832894531	2.104852419	1.465090773	1.099787065	1.296582707	3.223519103	2.090694199	3.023852347
ATXN7L3	16.00930459	19.7028642	21.91398707	31.5074165	21.41002362	17.54147525	23.84032378	26.98503742	25.99905845	19.71961272	28.74002962	23.32919583	14.41451514	26.35528118	24.84900517	14.52852313	21.61512865	27.46921763	25.84130379	27.06606586
ATXN7L3-AS1	3.618464208	3.778326054	3.478633166	5.704017682	3.368865214	2.950423625	4.777362461	8.169173359	5.828394239	3.57487894	9.409886675	8.632679444	4.576593786	5.583488944	3.91973351	3.794159193	5.024532691	12.4557497	10.91533921	8.03595498
ATXN7L3B	19.84526668	19.38608052	20.73003217	24.35800551	19.92630006	17.24734546	24.52434644	26.76306832	27.38683915	19.57120284	24.70779766	14.35727	14.85116533	25.29345538	20.09830691	15.5320062	24.22062072	17.54773247	17.42857844	20.1522441
AUH	5.734151533	3.439804771	4.110371744	3.118379105	4.371137742	6.037896408	3.821552094	3.549884995	3.803343835	3.998453521	2.462288417	2.239145193	5.132547463	3.477217706	3.193062202	6.104947224	5.115768776	2.468707722	1.732649477	2.349105003
AUNIP	0.122587359	0.090048025	0.212130222	0.061375709	0.049052207	0.141465385	0.08974677	0.0614341	0.125823695	0.281788607	0.259470034	0.238213687	0.156597617	0.14057236	0.081995851	0.05409375	0.08816655	0.094710939	0.113179059	0.121130754
AUP1	67.10088992	94.48164195	85.69828173	109.8708042	92.19976353	70.62894433	103.2721874	121.8761016	91.43400809	79.61130801	94.5516375	164.3895335	73.52678777	123.3969731	102.7120873	76.4193127	99.70209678	172.4150274	181.7264104	145.9440978
AURKA	0.666543894	0.226293972	0.226159813	0.166858984	0.294167013	0.215948877	0.246040264	0.216140587	0.140852521	0.081934138	0.23576465	1.000000385	0.323474275	0.326987673	0.224791161	0.529855358	0.221565756	0.189327762	0.241328694	0.397111468
AURKAIP1	18.24610408	21.36511623	22.58284722	25.63863555	27.04964799	15.83641033	20.39684563	26.4425115	20.42661208	16.14751946	25.03677602	34.79736932	17.02478497	24.28026694	25.59017254	13.24301751	21.71776035	32.16103296	32.3413991	27.21143612
AURKB	1.053295522	0.456156114	0.980446444	0.954257046	1.154015531	0.42095216	0.297258109	0.971922164	0.497650486	0.436721685	0.579069949	4.49966813	1.601807825	0.575155383	1.389879306	1.327955718	0.979139704	1.307853718	1.372074065	1.751153772
AURKC	0.229934642	0.313673785	0.419993299	0.414436259	0.299020274	0.289465938	0.408816513	0.714430366	0.212404476	0.144148696	0.442438837	0.491493881	0.318204248	0.35954829	0.175769105	0.558044069	0.401618257	1.154708109	1.085025936	0.840649313
AUTS2	1.465033651	1.508739962	4.26984458	1.227958931	0.95110611	2.218129153	3.589459489	1.922305655	2.331171919	1.00909403	1.309762943	0.728948816	1.205256894	4.887473454	1.309958473	1.953257137	1.883660822	2.723003877	1.521075401	2.44640682
AVEN	1.969252251	1.863222281	1.458658831	2.381350742	1.926886644	1.86271331	1.823225456	1.930621311	2.374682037	1.293013805	1.594372594	2.227003455	1.156990646	2.355760395	2.395820792	2.077445876	2.023305528	1.995335612	1.026623235	1.680026292
AVIL	0.438059269	0.254596531	0.220283915	0.465639098	0.660691117	0.487843386	0.169163187	0.297211766	0.435789551	0.330957659	0.188033987	0.497650147	0.129136864	0.161587929	0.309107044	0.364298184	0.353142357	0.208273474	0.193577746	0.612655131
AVL9	9.758449333	4.546220752	7.472037349	6.985321981	8.505699303	9.973992543	5.764856634	8.048546215	8.279457673	7.347575351	5.843616549	5.130800943	6.91254756	6.562569338	6.479520506	9.660612156	8.929625193	4.81582912	3.82049082	6.004928272
AVP	0	0	0	0	0	0.014446357	0.086411768	0	0.028267883	0	0.013248459	0.013379429	0	0.014355162	0.026316291	0	0.07074189	0.026597511	0.084757018	0
AVPI1	2.359103035	1.881442567	4.445159337	1.984298604	1.642513787	2.019523359	2.664684314	2.553668203	2.363270715	2.070528705	1.997323539	2.658862782	1.125079306	3.462670162	1.370561842	0.874435127	1.590050311	3.116717725	1.897321168	2.517557482
AVPR1A	0.394758091	0.189656184	0.274339631	0.104774708	0.18079625	0.184614788	0.024871275	0.138243509	0.087870318	0.432341834	0.096092852	0.120148215	0.26327796	0.024790456	0.127250391	0.173144339	0.801413979	0.013779665	0.117096003	0.324272985
AVPR1B	0	0	0	0	0	0	0	0	0	0	0	0	0	0	0.005626115	0	0	0	0	0
AVPR2	0.015325007	0.08040835	0.029465582	0.015345517	0.030660805	0.064309108	0.016027869	0.015360116	0.031459182	0	0.044232428	0.104229282	0.016313941	0.015975786	0.029287265	0	0	0	0.062883767	0.030285825
AWAT1	0	0	0	0	0	0	0	0	0	0	0	0	0	0	0	0	0	0	0	0
AWAT2	0	0	0	0	0	0	0	0	0	0	0	0	0	0	0	0	0	0	0	0
AXDND1	0.006767114	0.063911123	0	0.040657021	0	0	0.035387394	0.006782617	0.013891534	0	0.013021239	0.006574981	0	0.063490325	0	0	0.006952862	0.019606009	0.006941948	0.006686706
AXIN1	10.13168128	10.94698942	10.90519518	13.51787715	11.54959602	10.6633837	11.85810098	16.22265936	14.6574369	8.652551415	12.36839361	13.84315498	8.391294316	16.62820307	12.37797022	11.08660934	12.97296653	17.89286353	12.29181321	15.30282507
AXIN2	3.174957894	1.541714234	3.173933033	3.179206966	1.992615948	2.28019015	1.807036419	5.261436527	3.495984932	3.581832427	4.791037551	1.208263406	1.575696789	2.122391225	1.503752414	1.056216174	4.093179972	4.134340273	2.9352384	4.52370435
AXL	0.321724552	0.343979498	1.038753952	0.243135938	0.364344703	0.452145795	0.463453638	0.066925993	0.236760189	0.126850853	0.303690018	0.336181814	0.491111541	0.177185397	0.092806088	0.040179173	0.205817544	0.257944027	0.267765531	0.173946247
AZGP1	0	0	0	0	0	0	0	0	0	0	0	0	0	0	0	0	0	0	0	0
AZI2	17.72750324	13.07493424	14.08159063	7.98243517	15.7358923	19.15681461	12.13936814	8.28241603	9.97874213	17.05136977	8.230935021	8.530330523	13.47877001	7.766406646	17.6415411	15.75651976	11.24547689	7.444091242	6.359173127	8.442462194
AZIN1	68.6801944	67.93210293	66.75463795	35.39779089	43.07305563	68.98032219	64.57530858	32.39337109	44.99237233	71.18546268	37.50636526	25.23464478	72.67780848	42.64474074	47.09714715	69.6639059	47.80664182	28.66659548	28.43697824	28.87617187
AZIN2	0.221714333	0.162423957	0.201081565	0.222011055	0.267824774	0.144825038	0.218757526	0.171907791	0.30485477	0.179207762	0.241483793	0.223548425	0.080158322	0.266016941	0.179878211	0.216898808	0.421215256	0.525201207	0.527838289	0.496029923
AZU1	0.522030227	0.376616044	0.658687337	1.47017493	0.979151282	0.68456939	1.637917434	0.327016354	0.636276693	0.647715558	1.098658072	3.296856417	1.250363771	0.78228511	1.37175481	1.079787587	0.636926599	0.850753797	2.577177154	0.999415526
B2M	2818.441813	3080.909536	3324.535449	2268.940624	2354.973842	2339.783979	2485.221178	2675.064233	2329.646838	2646.232237	2349.988317	2915.128724	3195.089191	2245.66226	4300.536903	2521.638542	2440.735802	2631.490386	2087.813547	2788.375153
B3GALNT1	0.128397595	0.153985312	0.117557933	0.104080015	0.195722361	0.250157779	0.115102617	0.03676907	0.106684975	0.402469712	0.047059404	0.11287096	0.195261698	0.031869053	0.146058135	0.11466422	0.207305894	0.070857088	0.106626314	0.060415215
B3GALNT2	3.556351556	1.720622726	2.13412634	2.177900548	3.09324274	3.133976853	1.499529296	2.363825612	2.413000825	1.623245612	1.66035458	1.782248209	2.155939446	1.479046578	1.888700741	2.618253825	3.088564982	1.294280986	0.983102783	1.868018569
B3GALT1	0	0	0.002690469	0	0.002799603	0	0	0	0	0	0	0	0.002979215	0	0	0	0	0	0.005741846	0
B3GALT1-AS1	0	0	0.03085577	0.032139037	0.032107383	0	0	0	0	0	0.030879544	0.062369614	0	0.033459049	0	0	0	0	0	0
B3GALT2	0.008340639	0.017504907	0.232531447	0.041759009	0.008343576	0.017500125	0.061062205	0.058518231	0.068486674	0.061003176	0.176539082	0	0.06215207	0.034779305	0	0.018402242	0.497035552	0.008054968	0.077005143	0.107139947
B3GALT4	2.728148204	3.026961231	3.15728992	2.575199347	2.38145154	2.114648111	2.071802051	3.100145756	2.657488057	1.488802946	3.410494181	4.237727773	1.775815134	3.043260639	3.237807806	2.35784269	1.535418876	2.919994404	1.836045381	4.155204505
B3GALT5	0	0	0	0	0	0	0	0	0	0	0	0	0	0	0	0	0	0	0.004479436	0
B3GALT5-AS1	0	0	0	0	0	0	0	0	0	0	0	0	0	0	0	0	0	0	0	0
B3GALT6	3.18608261	1.6274134	2.464567487	4.098855859	3.050006792	1.859392966	1.202684427	4.642035029	2.761258183	2.072349491	3.461172997	4.633184026	1.010766435	2.023622375	3.750085562	1.734114485	3.024227163	2.903751274	1.78571404	4.753611249
B3GALT9	0.65232625	0.128853546	0.243469308	0.2766491	0.667910171	0.547477978	0.048158426	0.476904503	0.409605726	0.352820382	0.280574608	0.380283193	0.432992139	0.104004192	0.307994788	0.694226504	0.551955528	0.207524045	0.259799164	0.454994252
B3GAT1	0.837680287	1.882432526	1.838461923	2.258626105	0.825712156	1.899065627	1.034224688	2.268966077	2.466144425	1.588263058	0.188705479	3.386604583	2.814407167	4.059559353	3.037751045	4.927039052	2.338512775	4.569802783	1.848591295	2.870798862
B3GAT1-DT	0.140556686	0.124804805	0.072759641	0.119091749	0.075711016	0.249541425	0.101771404	0.097531403	0.133169923	0.022594005	0.031206729	0.105050756	0.264724543	0.135254263	0.18596397	0.393607627	0.133305946	0.281926815	0.35492453	0.235038804
B3GAT2	0.193180705	0.075430283	0.138206867	0.031490109	0.130330531	0.245081454	0.093972415	0.054034401	0.11989067	0.248786163	0.056189799	0.043650208	0.191299351	0.042150173	0.01717131	0.198242466	0.147708466	0.056403117	0.087564238	0.053270315
B3GAT3	10.54895274	11.76894624	11.64915302	18.73555135	12.95478688	11.2706387	16.47656653	19.36550353	18.20720803	9.368786297	19.6038174	23.9108776	10.13626797	18.9262712	14.65568696	10.58071972	15.41635015	30.81762667	26.96830238	21.83471603
B3GLCT	2.90061596	1.627788483	3.176494002	1.439620688	2.472699506	3.400222464	2.492868104	2.45221153	2.582391256	2.240094697	1.656204218	0.912871598	2.644763456	2.66225091	1.247242479	2.914659537	1.988982186	2.027874612	1.494246545	1.73215171
B3GNT2	38.68048378	19.80094566	24.36923728	14.40669729	25.30596339	26.66913775	23.81587711	21.44386577	18.31566988	22.49506201	17.29766399	18.75593253	26.69810438	13.81148352	24.09318587	21.5353481	16.1967851	13.99462608	7.528230614	11.28114139
B3GNT3	0.021537546	0	0.010352627	0.075482295	0	0.011297388	0.011262669	0.010793444	0.022106143	0	0	0.02092605	0	0	0.010289976	0	0.044257445	0	0	0.010640817
B3GNT4	0.020472216	0.204088685	0.078724372	0.051249036	0.020479424	0.053692878	0.021411148	0.020519117	0.021012688	0.10695225	0.05908877	0.149182248	0.108966519	0.074695504	0.039123978	0.135505685	0.189307354	0.108740672	0.168009069	0.020228962
B3GNT5	3.539901616	3.853063761	12.99043807	1.237941477	2.650707919	1.941136973	6.003772744	0.772384302	2.563228944	4.964578655	1.359912566	0.960948905	2.890957158	0.966589575	2.866669033	3.123173949	1.388775317	0.585032276	1.361230839	1.180877251
B3GNT6	0	0	0	0	0	0	0	0	0	0	0	0	0	0	0	0.01304258	0	0	0	0
B3GNT7	1.34992297	1.544578331	3.713460946	5.30920294	2.749606045	2.550844004	3.929325215	4.857814903	6.944499831	1.266024843	3.19994892	3.049855268	2.285404295	12.24983691	1.896002358	5.8670536	1.662700751	15.51073804	3.737289951	6.347997117
B3GNT8	0.442151802	1.193098579	0.15180907	0.616678499	0.44230747	0.115964009	1.090014824	0.601437868	0.51865682	1.006464042	0.71405237	0.782482387	0.285772545	0.921855722	0.905342204	0.540028239	0.162245808	0.350756452	0.469774291	0.405691068
B3GNT9	0.175233685	0.321800049	0.389568368	0.416736978	0.295810952	0.448099057	0.32072347	0.37322466	0.202342383	0.148763375	0.410942497	0.617186801	0.349765587	0.274012523	0.240698616	0.32621414	0.506372651	0.44423356	0.730279058	0.88740157
B3GNTL1	1.102287087	1.21397481	1.327236216	1.682964279	1.124510319	1.494155062	1.717848842	1.389219501	1.226603533	1.294268162	1.653760988	2.666873167	1.150182495	1.649692153	1.465203063	1.39660227	1.597895331	1.786518479	3.856918413	2.410236194
B4GALNT1	0.004429365	0	0	0	0	0	0	0	0	0	0	0	0.023575977	0	0.004232429	0	0	0.004277657	0	0
B4GALNT2	0	0	0	0	0	0	0	0	0	0	0	0	0	0	0	0	0	0	0	0
B4GALNT3	0.091584563	0.192212991	0.165732502	0.064734446	0.048503015	0.073473127	0.056344101	0.124192393	0.215652605	0.01688689	0.09329636	0.24601537	0.040144829	0.140402527	0.020591192	0.06537436	0.287830503	0.078042124	0.613442999	0.069203082
B4GALNT4	0.068002884	0.243814993	0.087166663	0.090791857	0.045351217	0.06539591	0.088902187	0.187436355	0.069798177	0.136184909	0.043616912	0.011012023	0.024130387	0.082705746	0.010829895	0.093773204	0.366814719	0.164184368	0.209279393	0.162387582
B4GALT1	45.37408977	63.05537125	52.08950821	42.58754974	33.30262487	48.06571223	75.77980684	44.22016166	52.78862626	44.22286198	43.22263046	26.98518907	38.36933031	58.97444968	43.77379946	45.67438077	38.22877553	51.53124465	41.8258057	32.56584306
B4GALT1-AS1	1.033322183	0.576777576	0.718623084	0.110075009	1.209632534	0.645814422	0.436884459	0.440718919	0.519018068	0.781037475	0.592263222	0.320420416	1.755324325	0.458384001	0.294112903	0.460821681	0.38401389	0.318488399	0.270643138	0.564832884
B4GALT2	0.416964813	0.200023863	0.297775569	0.429452065	0.405194139	0.412436522	0.411169038	0.955245838	0.391289404	0.385876311	0.263619807	0.729227334	0.621420615	0.558863103	0.170753954	0.275989186	0.673215599	0.54074646	0.989906696	0.364923463
B4GALT3	12.5554062	15.76313053	7.503944341	14.56916131	11.76612275	9.426049239	16.03559247	15.92633624	11.89642067	9.444011509	14.10136734	24.19992995	10.36377401	17.58183321	13.33929891	9.628079906	12.51446596	26.92227058	22.50387889	21.78239922
B4GALT4	7.370792626	8.214879188	9.811325805	5.677428476	5.373318935	7.054309231	8.052153509	6.111534436	9.474596144	11.30784744	5.301815227	7.490118929	10.40896901	8.762222037	8.031577257	11.19276962	5.171381993	5.850294671	9.040815083	3.843098117
B4GALT4-AS1	0	0	0	0	0	0	0.227572168	0	0.335005588	0.568380429	0	0.105707324	0	0.340249007	0.103959025	0	0	0	0	0
B4GALT5	7.733429517	23.58950417	12.73638877	8.929819972	6.388281286	6.725807272	16.7333497	9.013691232	14.51151695	17.11005644	6.734866382	13.0000756	8.926296296	12.95511423	12.06047981	7.874483992	7.836238899	6.851219205	9.489016666	9.251588335
B4GALT6	1.132648796	0.603263458	0.750043537	0.483133573	0.81127575	1.468258063	0.554720317	0.32239547	0.667325347	0.572060968	0.276544738	0.485412724	1.052745345	0.381691608	0.5722074	2.129059439	0.295329396	0.267680514	0.407195662	0.557904608
B4GALT7	3.597298149	3.433150943	3.572138048	5.232698323	4.427863493	3.913654779	4.907999653	5.875693735	4.573549696	3.201810072	4.700054991	6.88964271	2.852377149	5.509344595	4.385105053	3.576479037	4.821581812	7.2912972	6.788214603	6.246068835
B4GAT1	1.194319714	0.464180937	1.020592637	1.033509454	0.766993707	1.268414644	0.663100169	1.241391228	1.240983996	0.770301329	1.305095368	0.873889344	0.282531126	0.660945421	1.310287743	0.487975756	0.969562196	0.811661417	0.559648297	1.165559101
B9D1	0.15545501	0.036251224	0.087177793	0.168634978	0.077754871	0.067952477	0.085808621	0.155811148	0.115237099	0.081213792	0.10386305	0.176214864	0.156292937	0.19356741	0.041262009	0.190547661	0.053240679	0.170982059	0.062016627	0.123739669
B9D2	1.556505616	2.489873692	1.532852893	2.128804078	2.221649667	1.573170318	3.275637876	2.62548614	2.123636024	1.566819584	2.848920148	2.8401978	1.596328046	3.423296398	3.301082477	1.319224771	2.359838745	4.454588354	5.354851275	2.400797552
BAALC	0.243060275	0.201923473	0.165514489	0.202821304	0.243145849	0.329364092	0.254207925	0.091356417	0.405400329	0.190471634	0.18512931	0.196799398	0.097029427	0.158363672	0.232253428	0.692685092	0.145676969	0.176051493	0.363620758	0.330236759
BAALC-AS1	0.163044565	0.042773698	0	0.040815692	0	0	0	0	0	0	0	0.039603846	0	0	0	0	0	0	0.334513925	0.04027681
BAALC-AS2	0	0	0	0	0.059683482	0	0	0	0	0	0	0	0	0.062196055	0	0	0	0	0	0
BAAT	0	0	0	0	0	0	0.008353526	0.032022006	0.040990337	0	0	0	0.017005247	0.008326381	0	0	0.008206441	0.007713637	0	0.055246086
BABAM1	34.77913402	33.24831279	31.12302656	48.70987966	35.31439999	28.30271107	36.94292387	47.18411502	40.78466149	28.36326794	40.94583831	52.32325756	28.74160194	39.76609167	41.40610829	28.83884988	41.6428462	57.78416432	49.27939757	50.215931
BABAM2	10.25286693	11.44824077	8.606859237	11.568365	10.48439835	8.63304629	10.40070771	9.658430966	11.29389613	8.0380525	13.07496935	14.76685351	7.347664669	13.70611759	12.69128766	7.983972895	8.565138456	13.53879569	10.91647107	9.919149451
BABAM2-AS1	0.249726485	1.010789664	0.205779528	0.643013218	0.606692129	1.628049608	1.380522181	0.679381895	0.421096034	0.279565057	0.840913815	1.958420915	0.949434013	0.669423	0.579513601	1.101960441	0.678107285	2.049972307	0.603849052	0.19388222
BACE1	1.541958594	1.197808267	1.222475219	1.990184472	1.84799689	1.071430427	0.884878821	0.702495967	1.310324683	1.307726922	0.814005874	0.69558316	0.996602139	0.64193147	1.717372845	1.242641696	0.540096561	0.3771213	0.847390946	1.083365099
BACE2	0.344710649	0.093016422	0.426072517	0.407631669	0.597708819	0.206646695	0.240346909	0.704162638	0.454899978	0.222963523	0.467461615	0.312595343	0.272595208	0.342237001	0.420357061	0.329570402	0.505960691	0.215595046	0.484959837	0.240052289
BACH1	61.53556399	76.0076897	52.44709736	29.81479415	43.1883652	61.16046869	71.11782172	22.12597574	48.81547139	100.7834041	35.08914105	21.32559305	57.22921376	31.72582224	39.68052995	54.75203249	38.63322648	25.92756525	21.06084955	17.98404372
BACH1-IT2	0.110695468	0.929287921	0.319253339	0.073895742	0.110734441	0.309678023	0.656043457	0.073966043	0.340853566	0.231320913	0.177499621	0.681166394	0.11783873	0.230792344	0.317321314	0.447757305	0.151645209	0.106904086	0.075703588	0.109380164
BACH1-IT3	0	0	0	0	0.072913811	0	0	0	0	0	0	0.0708187	0	0	0	0	0	0	0	0
BACH2	2.896573034	1.329286506	3.351271048	4.462355479	3.220090511	4.328395716	3.804230336	5.378851349	5.934388218	2.509317503	5.738049529	1.374736103	1.662207951	2.209943039	2.693107881	2.572130277	4.47499381	3.868192749	2.228138817	2.619218118
BAD	5.657406621	5.835254964	6.600916348	8.52167627	6.699373338	4.058198933	8.420170215	7.560489854	7.246046799	5.506974822	8.443587352	9.419697059	5.919534909	8.191179788	8.501538056	4.50743684	6.533071372	10.01666832	12.20237927	8.552504158
BAG1	12.3560677	13.07995048	12.87653276	14.41272608	13.22835945	9.817441879	10.47594518	11.85638881	13.38993366	11.21048561	14.24292271	20.48043421	8.964113547	14.68165556	17.48427517	9.033082725	10.73721523	16.20475645	14.9322156	13.77846468
BAG2	1.165711845	0.519200636	0.825183727	0.435381169	0.806161688	1.234730799	0.599787419	0.81899475	0.907945059	0.900769592	0.843850509	0.404245157	1.248916407	0.613468169	0.619619492	1.310785085	1.255476355	0.48868505	0.519089768	0.425929177
BAG3	6.066422862	3.92869985	6.231901633	6.572075491	3.849200064	4.388274231	7.649837093	4.806348715	6.475641017	5.602042731	6.959315862	7.364923532	4.465172223	5.745837188	4.769856029	3.352513483	6.83842325	8.581519234	10.02816842	7.147537456
BAG4	8.305949303	8.212916892	9.53045551	5.549417034	6.453836429	10.54812636	9.468563798	3.42044925	6.542280526	13.8649614	6.966798792	2.959502824	10.82349346	7.585518001	6.259041731	12.73309776	6.150519406	4.453343532	4.78828349	2.981923413
BAG5	14.87184484	14.89870395	15.21340943	13.00627459	13.72016825	13.76061777	13.54206353	11.84201869	18.14556585	16.03681139	11.7976594	8.63362282	11.00598004	15.59425612	11.74500157	12.47609876	15.26214329	8.143787565	10.15879111	9.555570304
BAG6	23.31394622	26.99677806	23.66886034	34.52866335	30.79795847	23.71141322	23.97702896	31.29409299	34.7828484	23.22220017	29.69945255	41.81646356	15.89831692	30.56093258	33.05619996	18.51365851	26.23318891	39.29118784	30.06135427	39.60816193
BAGE2	0	0.007393739	0	0	0	0	0	0	0	0	0	0	0.007500529	0	0	0	0	0	0	0
BAHCC1	0.300241862	0.509169358	0.371107786	0.743556239	0.686508725	0.444346866	0.42896292	0.333172165	0.473258491	0.638620902	0.763420418	1.005383035	0.436619236	0.416390728	0.637823793	0.416978577	0.336026222	0.315847553	0.618747731	0.664868371
BAHD1	4.853930399	4.328662291	4.889081111	5.024515357	4.635185377	4.748371719	4.656951327	6.575464002	5.277867941	3.424391692	4.789554594	5.429848331	3.200149196	5.584319766	4.378943914	3.796287385	5.99736968	6.843249612	5.541612484	6.454564504
BAIAP2	0.510102077	0.643745117	0.993600284	0.777861745	0.940519153	0.573616086	0.857779907	0.778601769	0.917101073	0.707158489	0.923797936	0.6770223	0.49688045	0.507434601	0.927057769	0.404575663	0.537805737	1.110834144	0.749010069	1.495650927
BAIAP2-DT	1.941155996	2.121289033	2.361635433	3.49875695	4.372486685	2.106665133	1.246113332	2.891568693	2.686308854	1.993252696	2.56953285	2.653466624	0.83369369	1.856118233	3.409084739	1.011636325	2.083843913	1.376913023	1.421381522	3.80311112
BAIAP2L1	0.138017559	0.076675814	0.093659324	0.113813634	0.121823074	0.264033437	0.203784789	0.065098235	0.283322513	0.135725192	0.328060204	0.078881734	0.17285169	0.110024736	0.093092526	0.071650103	0.158489006	0.235218318	0.50803442	0.304844068
BAIAP2L2	0.226281475	0.087945921	0.225594039	0.100704138	0.159291174	0.079129707	0.078886529	0.235199867	0.283867664	0.070053572	0.201578442	0.358285259	0.071372915	0.104840249	0.08808989	0.0924542	0.154995061	0.493718654	0.163349089	0.521716434
BAIAP3	2.428164679	1.245964656	1.393400389	0.690864419	0.973747929	1.324177183	1.980161658	4.878176175	0.982634622	0.502944258	1.553989451	0.675548701	1.178557682	4.482702256	0.751255677	1.929351893	3.165227172	2.825361839	3.868025081	1.411049588
BAK1	9.053968834	15.16921515	12.04230562	16.71559576	10.63958578	9.714280627	14.44593705	14.95264867	14.63910846	10.48132045	13.79621781	31.10156616	9.309652317	19.41317003	17.95414382	7.959221769	9.712114471	28.11947595	19.65759958	16.66010592
BAMBI	0.105000314	0.367282137	0.033647569	0.105140837	0.29760563	0.110154542	0.164724029	0.175401439	0.035924116	0.091424883	0.084183735	0.578108414	0.689285725	0.072972781	0.250829582	0.308887788	0.107882429	0.084503328	0.448804534	0.570639746
BANF1	15.6985073	17.3067598	15.02247019	21.88084457	23.73655752	16.03372128	13.94628852	23.56553622	14.77946605	13.40490584	17.62073369	33.01265498	13.19635703	12.00110805	22.48354799	14.75022765	16.75975457	18.71577658	14.53070358	25.08660747
BANF2	0	0	0	0	0	0	0	0	0	0	0	0	0	0	0	0	0	0	0	0
BANK1	25.93356187	16.68583676	26.45515683	20.44705704	35.21998793	52.28156874	31.20552557	51.52118428	28.66909742	17.03677424	22.50096446	11.98425912	25.83002586	23.45772942	16.5633087	37.78888423	35.31641952	19.97274929	17.45319255	13.50416027
BANP	1.725528362	2.166319914	2.27180661	3.040458503	2.078499519	2.212504133	2.835239931	2.71711813	3.047909815	1.816899078	2.655342978	2.516971488	1.395457714	3.393091394	2.854526555	1.716635037	2.304301166	3.233817733	3.197173413	2.854926116
BAP1	14.80029865	21.27115739	18.84025747	24.25108256	17.52946672	16.49303666	27.22243525	22.95769855	22.64680087	18.51009702	24.20992987	30.17639411	17.3496668	31.39192278	19.94302672	14.59553314	19.87219154	37.11019358	40.8157686	27.33377251
BARD1	3.370574235	1.972979635	2.728959183	1.940673934	2.786971126	4.375834792	2.109588732	2.686801047	1.664912391	2.652320618	1.884888658	1.84723501	6.038065767	1.597638332	1.34364126	4.810560355	3.636246474	1.708943341	1.539737413	1.39986106
BARHL2	0	0	0	0	0	0	0	0	0	0	0	0	0	0	0	0	0	0	0.089110975	0
BARX1	0	0	0	0	0	0.020546143	0	0	0	0	0	0	0	0	0	0	0	0	0	0
BARX1-DT	0	0	0	0	0	0	0	0	0	0	0	0	0	0	0	0	0	0	0	0
BARX2	0	0	0	0	0.014433451	0	0	0	0	0	0	0	0	0	0	0	0	0	0	0
BASP1	12.23328046	15.79085833	13.8314841	10.2342854	15.16328313	16.21543734	18.15547056	8.116417314	11.21669437	12.60125384	7.56401147	8.662383781	8.051311418	12.93307807	20.67425731	8.516991938	7.496204634	8.017920067	9.742673626	11.34213798
BASP1-AS1	0	0	0	0.017872251	0.008927324	0	0	0.008944627	0.009159783	0	0	0	0	0.009303149	0	0	0.055014833	0.017237048	0.036618985	0
BATF	5.963895159	6.632499904	5.951547397	6.913096385	6.225385939	6.868712827	7.559483801	4.937982757	3.82583965	5.384735332	4.989430742	14.54940319	8.695026923	4.865598062	7.804783592	6.364636248	7.026754005	8.545535612	9.941713545	8.006835689
BATF2	0.195545739	0.410401383	0.375978235	0.378561049	0.156491667	0.109410473	0.231782754	0.104529985	0.280991471	0.408632978	0.275929807	4.623181977	0.305307864	0.149489725	0.174394699	0.143813119	0.026788427	0.491005287	0.147105077	0.412207421
BATF3	1.522975654	3.343866854	1.801996501	1.571937369	3.140778267	0.663674576	1.323269993	1.54994877	1.827721172	0.685476698	1.149657876	4.257084171	1.272061163	1.147992426	2.776191607	0.878819995	0.6259117	1.674463897	1.802680444	3.472798567
BAX	31.9608052	37.82944462	34.59805549	43.29299805	37.66182845	28.36964184	32.74922268	42.31980814	37.10511508	31.04678957	43.56326329	63.28672881	30.57568466	39.35283084	47.3086094	24.22739548	32.65091467	54.32360629	55.44019171	45.12148744
BAZ1A	27.66979672	14.98303133	18.47556635	15.85395045	23.35294504	28.59107419	16.5082564	17.77681236	17.54822508	21.4465657	12.66980092	19.12904641	18.92711157	14.89447915	17.2299068	24.50822693	21.66159985	14.7899966	14.3239985	15.73556292
BAZ1A-AS1	10.67572484	5.587754164	7.046545588	2.463917457	6.277452451	10.79002431	8.278701023	3.536279748	3.113552451	9.875866261	7.953825945	3.706313621	11.1428884	3.12156883	3.433529228	9.407326717	7.745013875	3.093022578	3.993305968	3.383358344
BAZ1B	9.950855259	8.748847426	8.191697448	9.892358715	11.32644591	10.03021178	9.000854968	11.96388983	10.69203335	7.427893668	7.822823941	10.03851312	7.472353438	11.54159813	10.24939619	9.523687268	12.04312642	8.636043056	8.175551739	10.64757305
BAZ2A	15.20387163	29.90344746	19.27076756	29.36011058	18.25786467	18.36345603	38.16734783	22.84876979	26.37744891	22.99957573	21.48094336	24.79233803	20.18521875	41.68381681	21.36401355	20.90079998	21.65204509	35.92059093	41.33879559	25.73229234
BAZ2B	5.416060744	5.43045335	5.019828788	3.912363245	4.149711876	7.137082714	5.504479073	3.419753319	5.138591647	6.658586186	3.542030281	2.99262675	6.673591144	5.156856155	3.735894261	6.226513355	4.395306326	3.159867744	4.133081611	2.823159476
BAZ2B-AS1	0.903682466	0.986233292	0.961428599	0.808370072	1.048640724	2.477550277	0.579678943	0.434761318	0.630727134	0.692424366	0.486880882	1.194114001	1.423756711	0.66572064	1.277984889	1.116542572	0.557092387	0.453820033	0.605659526	0.738167656
BBC3	3.562070835	5.306314857	3.077187743	7.769720504	5.108263009	3.08361631	5.99196752	4.631314055	3.937349631	3.123221751	4.565415751	6.740354526	3.898002039	6.959256898	6.616974449	3.187615366	4.555611009	5.677314868	5.148959128	5.353459306
BBIP1	14.60602419	10.74664893	11.86810469	5.289861896	11.34184803	13.9022476	8.404677405	7.459967805	8.707780154	9.402267718	8.140707267	5.915772034	11.78354619	5.752147099	6.309888183	12.87796442	11.99405206	6.571878828	5.270017646	7.199647323
BBLN	19.54924687	29.82001607	32.06569423	32.76022188	28.359748	24.98417966	25.50461473	34.91239212	29.20163733	24.88332099	36.09766067	45.6905208	28.92769175	37.22218569	31.67906439	16.5265923	25.71126452	38.73252744	50.34254213	53.43694885
BBOF1	0.625150608	0.542218168	0.88922351	0.408808002	0.536032032	0.548762274	0.413642708	0.581826876	0.733319698	0.519886147	0.472572174	0.607401254	0.740190136	0.312548919	0.304773171	0.471492505	0.753731282	0.486687439	0.530055666	1.166108715
BBOX1	0	0	0	0	0	0	0	0	0	0	0	0	0	0	0	0	0	0	0	0
BBOX1-AS1	0	0	0	0	0	0	0	0	0	0	0	0	0	0	0	0	0	0	0.102905555	0
BBS1	2.214172297	1.17096808	1.520434547	2.815410212	2.469847089	2.055547645	1.920579365	2.412988425	2.281645345	1.707571417	2.197875352	2.330582845	0.991459436	1.886859891	2.02337352	1.899802049	3.105484971	2.732317777	1.748600031	2.934514789
BBS10	3.549783595	1.366432633	2.352147093	1.461677656	2.654978215	3.480406035	0.971518852	2.236166788	1.915390696	2.105811257	1.915085594	0.942833483	1.792306831	0.942423631	1.0381917	3.394481351	2.633156706	0.937148544	0.8933575	1.62267681
BBS12	0.18236329	0.330543635	0.12750261	0.149406013	0.223888289	0.095657546	0.364115469	0.066465845	0.442420079	0.329119334	0.167476113	0.1852395	0.450031722	0.285161072	0.285144755	0.201177232	0.383254594	0.176117245	0.093537402	0.335820594
BBS2	14.49184374	9.435384893	9.707398716	12.85484345	12.84218243	11.51952333	11.0914117	15.81683676	12.46827383	10.24301059	12.87831576	11.59561489	9.063910511	14.86391865	7.156487953	11.0162033	17.7987324	17.23954259	14.5643474	19.01264322
BBS4	3.297490153	2.514560107	2.701178873	2.69673124	3.606242355	3.959906476	2.694663206	5.026643242	3.645731423	2.614509243	3.498936631	3.224471051	1.862367034	4.078599342	2.127602836	2.666854818	3.671243043	4.30067746	3.426190858	3.499276945
BBS5	0.59953329	0.579983721	0.513325143	0.300167825	0.449808275	1.002409822	0.519259318	0.450680088	0.528825958	0.381727103	0.432606863	0.409578234	0.368971877	0.361323837	0.474413836	0.341026931	0.789236748	0.633280088	0.778388171	0.675717115
BBS7	1.940898336	0.964496362	1.2407965	0.954613834	1.64814363	2.215684096	0.848780648	1.112325624	1.28962116	1.32302212	0.813724182	1.078274077	1.675816128	1.049883382	0.719417751	2.216641761	1.572232378	1.010393441	0.63191797	1.516878023
BBS9	1.313860598	1.053240453	1.012720964	1.210135024	1.126980889	1.111279571	1.331273555	1.24941395	1.276464155	1.091506243	0.945934496	0.622641536	1.211743676	1.430663017	1.149192855	1.539794397	1.307833091	1.280164011	0.765457368	1.113197974
BBX	10.20711637	8.224678605	10.58888717	9.08989228	8.202788197	11.83491882	9.409901207	9.227114558	11.87587455	12.48359565	7.6616229	3.287035042	10.31152158	9.88801499	7.241662867	11.84564154	10.39425117	5.92714175	5.934672246	5.008120895
BCAM	0	0	0	0	0.017256198	0	0.00902064	0.008644822	0	0.054071516	0	0.016760357	0.018363288	0	0	0	0	0.016659298	0.026543695	0.008522578
BCAN	0	0.015052693	0.006895061	0	0	0	0	0	0	0	0	0.006968587	0	0	0.006853334	0.047472969	0	0.006926569	0	0.014174001
BCAN-AS1	0	0	0.003004755	0.00312972	0.018759827	0.009836889	0.003268886	0.031326979	0	0.003265726	0.00601414	0.039478358	0.003327231	0.013033056	0.002986571	0.031031918	0	0.009055458	0	0.018530395
BCAP29	0.023750071	0.012461358	0.00570807	0.041618248	0.005939608	0.006228977	0.024839338	0.053560082	0.012188539	0.062038313	0.017137403	0.051920451	0.018962011	0.037137933	0.011347053	0.058950683	0.024401978	0.022936618	0.024363675	0.005866967
BCAP31	31.85888391	43.81362163	36.31195452	42.8117538	42.0720204	25.52810338	34.68749499	40.94501608	35.68217925	32.3011965	35.01212696	56.4884992	26.56888312	34.43847775	50.83448327	22.45284971	30.3451593	42.79137377	33.44203201	56.96030677
BCAR1	0	0	0	0.020831067	0.02081055	0.021824409	0.021757339	0	0	0	0	0	0	0.00542166	0.00496957	0	0.010687123	0	0.005335174	0.010278019
BCAR3	0.338635412	0.137790843	0.199315879	0.166084218	0.297274476	0.326257586	0.108418314	0.346337964	0.085120523	0.093871705	0.172873521	0.255159014	0.213349929	0.172905614	0.099054839	0.297332448	0.227219912	0.206900933	0.163057961	0.184377867
BCAR3-AS1	0.037890638	0	0.036426402	0.037941348	0.018951989	0	0	0.018988722	0.136118361	0.059385202	0.018227234	0.055222264	0.04033575	0.059249507	0.01810298	0.041799716	0.058396027	0.018296431	0	0.093601037
BCAR4	0.022520996	0	0	0	0.090115699	0	0	0.02257259	0.023115556	0.023531123	0.021667381	0	0	0.023477354	0	0.024844428	0.023139166	0.043499278	0	0.022253397
BCAS1	0.067950835	0.080219099	0.269465457	0.068041774	0.033987379	0.080197186	0.044417071	0.144726325	0.174361883	0.070998612	0.081719114	0.049516175	0.036167877	0.141672759	0.032464816	0.196773002	0.061088993	0.188667506	0.148126107	0.075536359
BCAS2	72.6236936	38.5065938	34.33964032	24.21705456	28.48854095	41.32058153	39.25164753	24.96124804	22.29797196	35.04254804	33.04861959	29.60932606	38.61801626	32.34936333	29.45228488	42.24721866	36.50968434	39.427848	32.14285272	18.50781011
BCAS3	2.913421024	3.261087391	2.375108501	3.236280408	2.681291008	3.439507381	3.071417698	3.410671534	3.221588701	2.370335898	3.550458416	3.630848139	2.663091368	4.122411347	4.097879725	2.176943247	2.674095459	4.156676354	2.96478225	3.700221742
BCAS4	1.564290184	1.298789856	1.429474417	2.005315379	1.745399489	1.541891645	1.294444768	3.28219751	2.320162626	0.736401806	2.993459187	1.578333457	0.997311078	1.998077621	1.831466346	0.862836945	2.287208801	2.872013619	2.20426508	1.579674497
BCAT1	1.723385434	1.707732612	2.960156748	0.745611427	1.937148827	2.105218794	0.83264259	0.720504642	0.889248362	1.044690244	0.50688094	0.493691175	2.500136669	0.412527466	1.483427343	1.934763251	0.837228425	0.309805865	0.754244465	0.770473255
BCAT2	3.199590046	2.749863281	2.839334653	4.914536816	3.997274931	2.825054433	2.104708544	5.688292682	3.388080001	2.238818253	4.025489932	6.569161973	2.018977932	2.203517376	4.565245644	2.5075126	3.570042797	4.879686872	5.019918236	5.393269767
BCCIP	15.52441489	11.77132677	12.38758391	8.864028948	12.09547263	12.80511238	11.57502768	10.40280666	11.64043675	14.71761197	10.58850616	12.90556218	13.05937566	11.82262976	8.829665081	14.56539958	11.03570536	13.15163634	11.69741222	11.13650789
BCDIN3D	0.798064227	0.404294977	0.978872037	0.716463426	0.752463293	0.712134661	0.767509358	1.333154239	1.27106894	0.421722069	1.606234014	0.971485037	0.820268607	1.319651448	0.850234011	0.485737057	0.904794479	1.160524602	0.959835135	1.187404301
BCDIN3D-AS1	0.076664737	0.040225006	0.046063827	0.057575504	0.038345864	0.050267522	0.020045217	0.10565551	0.039344352	0.020025839	0.07375891	0.046555039	0.08161197	0.00999004	0.073256101	0.010571755	0.078769079	0.046274329	0.039322719	0.04734612
BCHE	0	0	0	0	0	0	0	0	0	0	0	0	0	0	0	0	0	0	0	0
BCKDHA	15.59471655	16.95296966	11.03991811	20.2424277	16.55185357	13.38401929	16.98508782	16.1582685	17.75003968	15.9746876	21.19793806	25.07168971	9.656823065	18.6476769	27.17305109	11.07550897	11.50218467	20.67139631	17.70542646	18.73301708
BCKDHB	1.912094007	0.854755576	1.741979866	1.209618308	1.046152455	2.045783804	0.754433322	1.532487729	1.186754887	0.970078358	1.378054555	0.798118649	1.37413465	0.827539766	1.276317101	1.385933102	1.602868993	1.333287879	0.95596308	1.214110469
BCKDK	7.529253524	9.460242523	6.566081775	10.72760386	10.91688954	6.824709104	7.913750125	5.556628765	8.637961251	9.941333436	8.745503678	15.60150892	6.087770893	7.406421695	16.07127573	5.372057149	6.055314784	8.899291545	7.941529951	10.17881656
BCL10	14.06528908	11.62055278	13.45688368	8.025541871	11.91020402	11.97132699	14.06738481	10.2575179	12.22802933	12.84738494	10.69012715	10.06734375	11.94801727	8.785039126	11.20471269	11.42223038	11.64736638	8.196467465	8.421856311	7.082432613
BCL10-AS1	0.566524779	0.629466987	0.576669319	0.200217517	0.633397674	0.314647519	0.313680556	0.567822653	0.478866847	0.069639404	0.320618684	0.615197577	1.454494418	0.27792111	0.031843305	1.102891151	0.102719137	0.579304575	0.068371934	0.065858027
BCL11A	2.624547976	2.155704453	3.485651276	3.559237398	4.385510632	5.887476647	3.58872812	6.339326415	3.096249321	1.919586188	3.348055258	2.641328907	2.314462936	2.918399888	2.610028318	2.927485868	3.282513564	3.770691554	2.974886578	2.266791029
BCL11B	29.30110426	10.7712076	24.81950129	17.98501739	18.37344237	23.77172826	17.87380841	24.76335939	24.56833353	21.37707585	31.94300492	11.32159151	17.48358465	16.18789442	12.60985916	17.65112106	37.44989406	17.27878242	15.9973008	27.00194547
BCL2	13.32551803	5.43334941	15.12229307	8.010014587	12.70455246	14.78258295	7.326760839	12.42575987	12.41686801	15.63898586	13.30677074	7.622352912	7.585219098	4.799168128	9.089963663	9.946158071	17.56451639	8.828552523	7.23919028	9.811892647
BCL2A1	109.7686805	144.347723	33.04306003	46.43322028	64.97789237	68.73768615	66.97154911	27.81547905	41.96385791	109.5511124	29.01583753	106.0330438	63.87112901	49.52115366	80.70403786	48.73406868	29.64110593	82.21597702	53.85124003	54.98420491
BCL2L1	8.010476799	17.62308274	10.70215838	10.00136754	10.86514711	8.824930766	11.25447813	13.66309379	12.41535862	9.502518715	8.57604952	29.73746379	11.85073358	10.64236106	10.2249414	9.124815577	11.01505945	11.9531678	13.17054965	28.37801826
BCL2L1-AS1	0.836808415	0.3193183	0.182834317	0.533227114	0.913203304	0.558654378	0.278468771	1.105592693	0.624654807	0.715370329	1.061256087	0.406524823	0.283439002	0.317215869	0.726911435	0.167843589	1.055181672	0.918349155	0.741369711	0.676526158
BCL2L10	0.089742497	0.070630109	0	0.179725201	0.044887046	0	0.046929211	0.202383207	0.02302793	0	0.043170492	0	0.023883412	0	0.021438101	0.049500497	0.069154354	0.108335958	0.023015268	0.02216904
BCL2L11	7.572967007	7.781569727	14.78595509	8.783471234	6.8069236	10.25032448	14.32965979	7.340001366	12.02018493	13.01108553	12.50178087	6.659863329	8.409317771	10.62620649	10.59923136	11.11780723	7.690038434	6.300595381	9.672347225	7.395663171
BCL2L12	1.985133318	1.718881747	1.887563261	2.791595846	2.213714607	1.763933059	1.928690808	2.326730946	2.026407215	0.997415978	2.348226288	3.446492738	1.247155359	2.612234309	2.207833607	1.412088787	2.39627781	3.499044935	3.104707365	3.001271958
BCL2L13	5.647565148	4.397704731	4.221062501	6.255775882	6.976218854	5.505261346	3.678811417	5.419195785	4.787272356	4.852018876	4.102610512	5.56254909	3.071162429	3.143628071	6.745581753	3.506743699	5.291083699	3.554644398	2.494877917	5.286114688
BCL2L14	0.115671356	0.06069128	0.009266782	0.06756526	0.019285347	0.0404498	0.080650983	0	0.009893759	0.050358136	0.018547843	0.2903336	0.082090477	0	0	0.010633739	0.009903865	0.186182578	0.039553275	0.142871159
BCL2L15	0.396144541	0.328840429	0.460413706	0.372992633	0.431772131	0.57066142	0.488518556	0.379273632	0.449083748	0.796936363	0.392506454	0.488302362	0.522414447	0.462276373	0.220339129	0.671827081	0.66823878	0.274084562	0.618666962	0.467388035
BCL2L2	3.36523708	5.76996748	4.991892821	10.01814834	5.409434658	3.686565879	6.269521029	4.657484046	5.95765177	6.384409793	5.369623901	6.965164538	4.101714105	7.964431622	6.178401924	4.989419167	3.899366527	6.108676908	8.202110396	6.936456659
BCL2L2-PABPN1	0	0	0.017453386	0.018179259	0.027242031	0	0.037975233	0	0.009317129	0	0.008733417	0.035279009	0	0.056777748	0.034695527	0.070097867	0.009326646	0.061366006	0	0.008969621
BCL3	6.134085369	22.39609289	11.16477549	15.41506886	6.887045892	7.068648908	17.73535347	9.869826242	10.79070632	17.88330331	14.71867202	25.13366991	8.127861254	17.2247491	14.82324065	7.389454835	9.36961499	21.20537547	26.59433545	15.04426405
BCL6	16.21647427	23.08863108	8.477553878	14.25989133	15.41422813	18.2504074	17.98392752	7.875529933	11.89559887	36.00523932	10.74304208	16.91420139	17.29170183	13.82206354	18.04600415	19.30050562	10.01669998	9.844337685	13.8079396	9.484919004
BCL6B	0.0167806	0	0.008066067	0	0.008393254	0	0.026325332	0.016819044	0	0	0.008072282	0.008152082	0	0.017493192	0.024051762	0	0	0	0.017214142	0.008290605
BCL7A	1.727863158	2.231600442	2.856176356	6.983333077	6.687072937	5.618487968	4.701755227	14.57551199	5.095743304	1.168175702	6.431348214	3.615888666	2.322092348	2.477719935	3.167605403	2.018247098	3.871900841	4.764429382	3.304396602	4.063605556
BCL7B	25.01692774	40.86563154	32.32191152	35.0274096	19.55291057	19.68806225	41.71722942	28.26460053	30.57803389	27.8538889	31.43765888	34.19682255	22.16626836	39.26581552	28.72041335	20.4103446	23.65958363	46.12670758	42.97618457	29.58497528
BCL7C	5.180785902	4.387418731	6.269415411	6.659090095	5.34172511	3.957133472	5.465925836	7.629558533	5.519689379	3.695825728	7.279874132	7.042753817	4.257274752	6.735194396	6.564399114	3.960584592	6.077860037	9.085014054	9.572560752	7.289659297
BCL9	1.152337021	1.043653348	1.176756997	1.800243072	1.061862591	0.842720515	0.96014937	2.127841359	1.491944961	1.258977803	1.821698483	1.0220595	0.86021575	1.066688974	1.101102281	0.875612532	1.699803379	1.403784749	0.882902725	1.738677448
BCL9L	8.625339766	7.771294507	7.672104736	15.31413732	7.345746187	8.747201017	12.11329747	14.22145235	14.19412642	6.609649923	13.11971656	10.60972979	4.594960719	17.35269934	9.476567568	7.916001234	13.14034557	19.00360382	13.04792895	17.11485474
BCLAF1	130.5296274	99.06046648	103.3213126	57.17902765	71.78700233	122.7338128	104.0146539	57.15984555	81.60366965	151.0549319	66.29836795	27.23199526	118.1117333	78.64764643	57.9382012	148.1134864	100.4920668	51.05716263	49.80251306	36.30781656
BCLAF3	4.489609366	2.56147323	4.121831732	3.150503593	3.960016616	5.624556125	2.316677356	4.110671758	4.099736305	4.326632381	2.695360738	2.529502083	4.391244189	2.726365902	2.960966857	7.002974833	4.722769524	2.81657243	2.857668518	3.91550133
BCO1	0	0	0	0	0	0	0	0	0	0	0	0.010768686	0	0	0	0	0	0	0	0
BCO2	0.32606191	0.518425788	0.341958167	0.445224929	0.45467056	0.36279892	0.330682496	0.495164996	0.608490952	0.22712444	0.275678543	0.547207461	0.294511578	0.515012408	0.509833109	0.218000521	0.39592311	0.706126177	0.415573518	0.283134542
BCOR	3.680035838	6.322244364	3.708076902	5.046871323	3.412052165	4.696727756	6.24182382	4.192568838	3.420919623	5.695478027	4.348164977	2.415820371	4.47176943	4.8627712	2.534932888	4.040158912	3.519030994	2.722789282	2.92489487	3.009841889
BCORL1	0.518468531	0.659158826	0.354654222	0.708856357	0.930912173	0.739171948	0.629146056	0.959365497	0.651550252	0.621592685	0.722645132	0.755622162	0.406868302	0.640960243	0.832045819	0.678283012	0.788805447	0.7189692	0.940989474	1.041036115
BCR	9.632969977	11.56444907	13.53456977	12.05732733	9.304675089	11.73521285	15.91065964	14.92420582	14.10549846	8.300918384	10.24584439	8.24464138	5.661389778	17.10511631	13.08580972	6.680239178	11.72176332	14.83513924	8.736124828	15.45895572
BCS1L	3.498742345	2.688478628	3.016333902	4.667465864	4.290290884	3.433682049	2.160112935	6.662839721	4.008142122	2.912743763	4.223949404	6.294383302	1.970390607	3.917924488	4.216723967	3.423925998	5.102265589	5.340855297	3.924893216	9.602009896
BCYRN1	0	0	0	0	0	0	0	0	0	0	0	0	0	0	0	0	0	0	0	0
BDH1	1.259490098	0.618111715	0.741104532	1.190506357	1.012834493	1.016615685	0.596171447	1.659588497	1.086571051	0.604103624	1.381501268	0.98900633	0.297626923	0.761185694	0.7625569	0.763586718	1.316372779	1.418203348	0.785242443	1.295485744
BDH2	3.458278319	3.619402653	4.118317491	3.453721133	3.230086329	4.532640882	3.022068095	5.277451952	3.220041315	4.121374765	3.415453645	2.950105939	3.427550966	3.394755536	2.699712117	3.440637489	4.627646765	3.862509362	3.058298224	3.498763819
BDKRB2	0	0.007771197	0.007119374	0	0	0	0.054216392	0	0	0	0	0	0	0.030880123	0	0	0.01521765	0	0.007596882	0
BDNF	0	0.011045899	0.003373135	0.003513421	0	0	0.007339297	0.003516763	0.003601356	0	0	0	0.003735146	0.007315448	0	0	0.00721007	0	0	0.003467034
BDNF-AS	0.290979238	0.101782054	0.111893883	0.213670349	0.116432673	0.305262752	0.233315549	0.18470904	0.159285952	0.101343479	0.195965166	0.169630631	0.227154655	0.141556672	0.037072245	0.299598881	0.109620947	0.177974922	0.308446837	0.297105828
BDP1	10.42964121	5.722695614	8.744080035	5.797413997	8.024623973	12.98747112	6.384165003	7.122666442	8.545286465	9.295007386	4.464106354	2.573425499	8.869669343	7.279263603	4.920777994	11.39795399	9.931393942	3.280659305	2.972961243	4.003967207
BEAN1	0	0	0	0.003452026	0	0	0	0.00345531	0.003538425	0.003602038	0.00663349	0	0.003669877	0	0.00658827	0	0.003542039	0	0	0
BEAN1-AS1	0.367609795	0.128586769	0.58900662	0.49080236	1.225797395	1.285516432	0.704861208	0.307043305	0.251543188	0.192049039	0.294730219	0.952460191	0.130443977	0.766440826	0.819618981	0.337945943	0.56655027	0.355018953	0.439958532	0.423782086
BECN1	54.49542632	47.98958966	46.84831938	42.21177309	45.90497294	47.77033692	46.88369473	41.45100929	44.70695796	47.55011792	38.61662577	39.96569763	49.33813915	45.42035551	43.13503399	46.4177055	39.83992868	46.67021947	36.6193904	42.31461315
BECN2	0	0	0	0	0	0	0	0	0	0	0	0	0	0	0	0	0	0	0	0
BEGAIN	0.003585677	0.101593363	0.024129788	0.229790418	0.254672665	0.101565611	0.090003097	0.158131209	0.022082036	0.074930075	0.200086571	0.33445167	0.03817063	0.358842524	0.010278755	0.015822405	0.007368197	0.377452296	1.18809594	0.549175986
BEND2	2.354064204	6.790810138	2.996080341	0.85890413	1.897261969	2.604599127	0.702725265	2.717674409	3.149879705	2.265467371	1.118664921	1.426044564	8.720179894	1.64429944	0.669355501	2.418190967	3.030694222	0.782356581	1.75005727	5.071258963
BEND3	0.104419861	0.333109606	0.252969406	0.150565833	0.188021922	0.249763958	0.179102669	0.30141815	0.227214329	0.248755686	0.329515457	0.125804397	0.257886915	0.374457999	0.175607849	0.170485023	0.193114877	0.250091686	0.312783504	0.181595259
BEND4	0.322292123	0.280638277	0.375760428	0.552749738	1.12155988	1.251736438	0.365760759	0.886615558	0.644005645	0.24002236	0.313374953	0.173227249	0.492735462	0.360997981	0.347276864	0.506836689	0.535458163	0.218539647	0.203998846	0.271031991
BEND5	0.301142096	0.118504052	0.284335106	0.430778739	0.796155742	0.468245214	0.320577766	0.921665553	0.518833538	0.303411657	0.641540334	0.512036056	0.148838404	0.336353734	0.503567468	0.189834363	0.569089777	0.29082781	0.42476825	0.393209401
BEND6	0.059472628	0.052007544	0.157229551	0.01985074	0.178480699	0.067591339	0.051833554	0.044706657	0.025434467	0.05696179	0.061986637	0.048153395	0.031655221	0.05166512	0.037885587	0	0.010184178	0.043076743	0.025420481	0.014691491
BEND7	0.012619441	0.079455108	0.004043926	0.058969537	0.126238836	0.017651867	0.013198215	0.021080585	0.030222726	0.017580609	0.036423376	0.06130574	0.004477928	0.039465983	0.068330708	0.02784271	0.030253597	0.004062406	0.060412216	0.074816965
BEST1	3.303653401	6.016981776	5.016320504	3.838272983	4.450184428	3.798161411	3.810154603	2.648977494	3.8089232	3.971970038	4.898272911	6.934167643	3.704726657	4.713013308	2.265953806	2.501213428	3.115347791	3.693114652	6.499463856	3.1973221
BEST2	0	0.061767687	0	0.058940214	0	0.015437704	0	0	0.075519244	0.015375383	0	0.028595119	0.031329906	0.01534025	0.070305457	0	0.015119276	0.01421135	0.030191088	0.130864583
BEST3	0.004663923	0.014682603	0.008967382	0.014010493	0.004665565	0.004892864	0	0.009349215	0	0.02436556	0.017948583	0.040783535	0.014894667	0.004861977	0.008913114	0.010290174	0.009583882	0.004504181	0.019137676	0.069127574
BEST4	0.142433183	0.052752613	0.096655786	0.226520158	0.050288234	0.079107304	0.201541829	0.151157106	0.197791144	0.087542173	0.20152137	0.227935158	0.026757265	0.131013208	0.112082664	0.092428024	0.232426767	0.631133636	0.249251705	0.273202664
BET1	7.572985167	7.192046391	4.936798161	3.561465403	7.315800539	6.917571375	4.534847955	5.367307709	5.045215828	5.720493802	3.575688512	4.989442774	9.912244957	3.353631442	3.131265492	8.684914082	5.91262726	2.605110377	3.83307558	4.718832127
BET1-AS1	0	0.139254281	0	0	0	0.278432483	0	0	0	0	0	0	0	0	0	0.87835636	0	0	0	0
BET1L	10.85633317	13.9122291	15.95589413	17.24587541	13.28249483	9.801525885	15.82840855	17.56566169	18.72345814	10.35231409	20.91881143	13.45960936	8.37767884	16.68152057	14.00827483	9.126960112	13.38311628	19.27354682	16.21876451	21.24530997
BEX1	0.148893527	0.351551374	0.071569861	0.298185585	0.260655408	0.039050594	0	0.111925975	0.229236528	0.194464751	0.393937523	0.650997555	0.237752608	0.582061194	0.213410225	0.410636202	0.344206013	0.1797423	0.840071762	1.029870428
BEX2	10.46309378	7.48616095	7.467867686	11.82641968	8.458002028	7.123769653	13.92741668	10.4605816	10.6579635	6.95697645	16.87919965	9.190496735	6.356698077	11.21039465	7.649899122	5.246610759	16.66838107	26.9714555	21.11447414	13.57616183
BEX3	8.910933505	16.52718176	8.945104951	10.37541754	9.59817387	5.000280828	6.198632385	13.12700436	11.89003961	10.39324213	11.40432577	16.63128558	10.50074019	8.036357489	6.63357589	2.697603789	11.07179939	13.22880671	11.41581476	27.58233783
BEX4	38.03806365	29.53375679	29.34876285	44.06896096	32.43401757	37.68441084	42.11318933	39.46528407	31.03712416	30.94317839	38.63300632	22.71179159	26.61558092	28.54948793	25.08293298	26.10662944	32.71728264	49.58288795	41.21530199	32.69791524
BEX5	2.27635296	2.547996281	1.546459535	0.729407815	0.85013764	0.891555089	1.93634739	1.095152613	0.747663754	1.236795813	0.934430824	1.091116415	0.807749245	2.183177216	1.798117949	0.468757018	1.060272197	3.517418547	2.957875051	2.159332721
BFAR	10.38628395	13.73430472	9.683771528	11.13535252	9.498814715	9.643223058	11.00597121	10.34139728	9.927010892	9.706576471	10.59537101	9.986771955	6.929863272	12.6540065	13.4415615	7.969711084	9.353795558	12.63036002	8.324865355	8.850639101
BFSP1	0.248742535	0.538362098	0.769700298	0.435882001	0.178846641	0.350655251	0.691025548	0.529788827	0.374985679	0.308630424	0.17200725	0.619305528	0.860580756	0.632056994	0.23025545	0.703161912	0.543086626	0.555515603	0.789429138	0.399403763
BFSP2	0.032228914	0.020292118	0.092950402	0.019363228	0.025792208	0.006762192	0.013482821	0.012921099	0	0.033674467	0	0.100204372	0.048032138	0.060475537	0.055432737	0.04977544	0.019868132	0.06225011	0.01322463	0.038215157
BFSP2-AS1	0.050430451	0.031752254	0.077570606	0.100995884	0.070627488	0.010581194	0.010548676	0.020218394	0.051761827	0.010538478	0.02911139	0.078397797	0.021473906	0.031543194	0.154202344	0.011126646	0.041451758	0.077925087	0	0.039864982
BGLAP	0.116966753	0.061370958	0	0.058561645	0	0.122708387	0	0.293086791	0	0.061106513	0.056266678	0.284114546	0	0	0	0	0	0.112960576	0.11998869	0.173365399
BGLT3	0	0	0	0	0	0	0	0	0	0	0	0	0	0	0	0	0	0	0	0
BGN	0	0	0	0	0	0	0	0	0	0	0	0	0	0	0	0	0	0	0	0
BHLHA15	0.353804706	0.104718195	0.034885371	0.172597075	0.127051533	0.323586003	0.028463962	0.272780962	0.093114163	0.009478815	0.069824498	0.599375431	0.048286665	0.472857806	0.199376965	0.150117618	0.270306888	0.315403104	0.055837778	0.080677092
BHLHA9	0	0	0	0	0	0	0	0	0	0	0	0	0	0	0	0	0	0	0	0
BHLHB9	0	0	0	0	0	0	0	0	0	0	0	0	0	0	0	0	0	0	0	0
BHLHE22	0	0	0.01743734	0	0	0	0	0	0	0	0	0	0	0	0	0	0	0	0	0
BHLHE23	0	0	0	0	0	0	0	0	0	0	0	0	0	0	0	0	0	0	0	0
BHLHE40	55.01914646	92.92626927	35.772284	81.39802962	37.83467516	55.70621684	147.160158	46.24190062	39.88002146	60.95842076	52.87578435	69.42222401	43.9729949	132.7827521	91.52554993	60.3534887	47.54408129	115.7625107	77.73829231	41.40343585
BHLHE40-AS1	0.381207433	0.240017592	0.230356435	0.272655433	0.217909511	0.342788611	0.330343994	0.403913942	0.178866927	0.432446089	0.220055106	0.412713761	0.32464563	0.283853913	0.176925481	0.708902873	0.35809925	0.389188057	0.324018043	0.408964531
BHLHE41	0.521803591	0.298673088	0.364828466	0.134583829	0.324264839	0.398122001	0.165374378	0.879589245	0.308363858	0.123910882	0.152128983	0.099861367	0.370317314	0.510994679	0.294629265	0.92450742	0.641727036	0.091623914	0.462291452	0.257801712
BHMT	0	0	0	0	0	0	0	0	0	0	0	0	0	0	0	0	0	0	0	0
BHMT2	0	0	0	0	0	0	0	0	0	0	0	0	0	0	0	0	0	0	0	0
BICC1	0.01924323	0.018357593	0.036999198	0.031531063	0.021000005	0.058728251	0.01646656	0.035067845	0.019751256	0.036556982	0.015147698	0.010198295	0.085664587	0.00729469	0.010029625	0.023158367	0.050327276	0.008447336	0.010767488	0.005185794
BICD1	0.83424855	0.371539127	0.604166725	0.604919506	0.847824102	1.084133597	0.411954464	1.024683846	0.919868781	0.654328152	0.770693186	0.395606082	0.685496611	0.493661711	0.596281542	0.903227689	1.141347639	0.369712962	0.435846155	0.472298528
BICD2	16.69987133	13.18725473	13.13433404	15.33512424	20.68180104	18.15601699	10.32133951	11.29789725	14.62702285	14.11899764	12.56519191	11.9592709	12.04284063	12.67098335	15.05330501	12.3600743	15.51638793	8.407138811	9.961153813	13.61178725
BICDL1	5.880578479	4.748219173	3.856494194	6.279521937	3.711538409	3.945037616	3.50694546	8.371341206	5.188291676	2.815669202	6.291089877	6.331597639	2.185674428	4.216761193	3.449307142	3.052829321	5.669383668	9.881963258	6.747938633	9.046836693
BICDL2	0	0	0	0	0	0.011371876	0	0.010864609	0	0	0	0	0	0	0.010357822	0	0	0	0.088958648	0.010710976
BICRA	3.116088291	4.060538108	4.523068953	4.926724071	3.547849136	3.61316056	5.424525913	5.789271207	4.545029056	3.443278957	5.764206424	5.636942807	2.820687224	5.759522729	4.412443057	3.177487854	4.233722038	8.622213848	7.176566384	6.892440581
BICRAL	12.08566953	6.222396722	10.50975048	8.957674471	9.58561353	12.76408139	7.608998799	13.41503981	10.65517991	8.092647645	7.801045553	6.400489172	8.022219874	8.372538955	9.413371916	10.36345115	12.75538273	6.671327349	4.79000326	10.2535443
BID	15.59669483	28.58060724	20.78637995	25.35767636	20.77325968	13.20179982	22.40431751	13.81625667	16.52190846	19.15360909	19.35852739	28.66598363	15.13574008	18.21750955	23.90042201	11.62584823	12.8495389	20.53781974	21.58755204	18.46508654
BIK	1.213576184	0.881650922	0.598296945	0.529702705	0.964977098	0.424382633	0.455622931	0.654961145	0.734593397	0.455182476	1.077764259	0.937249372	0.49688045	0.973162248	0.624410044	0.446259216	0.35168613	1.111907414	0.893795881	0.830185096
BIN1	20.95316808	13.45355844	20.18913577	24.83490149	16.50068605	18.01902225	21.25159885	20.10429511	14.42696441	9.200675304	18.46001756	23.08962495	11.33810186	24.34423826	12.42456399	13.59286044	22.94399728	16.98528661	21.63260913	17.60561115
BIN2	145.0106889	128.2474946	95.93005613	131.5260488	142.929365	123.8554217	82.49795083	130.7584567	131.6336692	105.6630174	112.3817389	152.9020509	116.2077179	97.31543496	146.6820008	118.6038029	119.2648032	132.1767857	96.3379741	172.3703897
BIN3	5.704831565	14.59596123	7.802513533	8.872971847	7.442425434	7.249712287	11.92270111	7.830183991	7.575853437	8.705502164	7.101231267	10.80952797	7.606862798	11.11758088	8.055016616	5.633768191	9.2956906	10.15743444	13.47418544	8.717081001
BIN3-IT1	0.016091674	0.033772381	0	0.128905677	0	0	0.033659396	0.016128539	0.115615487	0.033626857	0.061927002	0	0.102780491	0.03355002	0.015376213	0.106510858	0	0	0.132059331	0.047701409
BIRC2	35.83548512	26.82077588	33.92644737	13.85355751	23.57470752	33.68549584	26.08031882	17.52436063	22.67454156	32.36618385	20.35944552	13.07544404	35.82605475	19.8592459	18.06966509	33.4707793	24.16299649	16.02126812	12.50716982	13.89170292
BIRC3	53.87053778	46.40280256	56.12452581	28.44486937	39.35488494	42.75604106	48.8916723	42.56782825	56.97485616	45.02145607	33.49857783	17.50735948	43.13748548	30.08551701	24.25464624	40.0548349	56.5674933	23.6018256	24.13192693	27.31611514
BIRC5	2.709574881	0.258487137	0.828821234	0.672694495	1.22085803	0.211431704	0.187361724	0.785556878	0.344765494	0.081891512	0.333938371	3.818422096	1.740190769	0.385177839	0.770311596	0.852268213	0.85129019	0.692038458	0.677665979	1.12848215
BIRC6	7.870673692	7.513324447	7.394225858	7.202572717	7.090017375	9.08494201	8.571881133	7.41471844	8.964216917	7.696534586	5.580008486	3.601182592	8.365748225	10.11718274	5.747761119	11.06517125	8.550932931	4.615056671	4.322829357	4.474913662
BIRC6-AS2	0	0	0	0.2012373	0	0	0	0	0	0	0	0	0	0	0	0	0	0	0	0
BIRC7	0.02218335	0.046557278	0.106630509	0.044426076	0.02219116	0	0.232007608	0.511385918	0.227689955	0	0.021342533	0.215535173	0.11807429	0.069376109	0.254364511	0.146831685	0.273507027	1.006907202	0.136538855	0.109598815
BISPR	5.251442559	7.908641336	7.231645309	9.53630751	7.581777357	5.092309769	5.314164851	6.799838467	5.725141066	6.065341578	4.943155866	15.37597943	4.683783393	6.791272258	7.309939932	5.542702462	5.410170132	8.073403421	6.755737338	10.12564794
BIVM	4.574812234	2.070246979	2.747831829	1.82770741	1.849216716	3.446752976	1.957717947	2.133056435	2.303947444	2.158711853	1.763554237	2.090397005	6.176419622	1.441250735	1.321070909	5.20958306	3.854474947	1.995281059	1.960067222	1.611706674
BLACAT1	0.009385534	0.00492447	0.004511421	0.018796189	0	0	0	0.023517589	0.009633314	0	0.031604278	0.004559529	0.00999119	0	0	0.005176907	0	0	0	0.046370067
BLACE	0	0	0	0	0	0	0.050489094	0.012096404	0	0	0	0.011726098	0	0	0	0	0	0	0	0
BLCAP	11.8001076	12.77904864	11.64263628	19.95929017	15.70823207	12.05357592	12.48174609	21.2484765	18.65846213	11.37354063	16.32678361	17.51563757	8.92533135	14.7334446	15.53382525	10.21215899	16.09060611	17.19928886	17.15014755	18.68403056
BLK	4.845721581	6.372082426	9.624172182	12.9997622	10.20465598	13.62872552	10.54245007	29.92010642	11.72930249	6.109973479	13.29641059	7.74619318	8.15600398	16.97338691	10.13542841	9.700291437	12.30039176	20.03701685	19.54694919	7.425463696
BLM	2.449785613	1.169499118	1.421957253	1.275387667	1.27413151	2.564652134	1.675866406	1.925196693	1.328394252	1.212755353	1.057407321	1.152690482	2.438387777	2.061256275	0.966772024	2.787508574	1.699126408	1.770689374	1.211756664	1.136753891
BLMH	16.11109282	10.1358646	17.37523573	13.83349428	13.84553301	13.20128419	13.6436765	16.8165502	15.35149434	11.32523258	15.57447995	13.57232549	13.28637217	17.81152667	15.50508079	14.71668885	11.99324954	14.98943263	14.84302229	13.1945572
BLNK	4.96615953	1.90868765	3.366205376	4.051915823	7.557489611	9.969632703	2.272787969	10.45350985	4.013486226	1.921816699	3.250825467	4.24269873	3.103809945	1.967136368	3.241683635	5.861775066	7.748200964	3.480272696	3.179672675	3.446448788
BLOC1S1	6.266046315	12.48778871	8.959922592	11.70524329	10.32418041	6.186948124	6.993997305	8.972002058	8.539264629	8.362676318	8.206925526	22.15264367	7.062775428	8.727810817	12.72961615	6.38970389	8.602087995	14.18780813	12.53177255	12.85145568
BLOC1S1-RDH5	0	0	0	0	0	0	0	0	0	0	0	0	0	0	0	0	0	0	0	0
BLOC1S2	30.46991705	24.09196476	26.43996173	16.66193901	22.17760259	26.46393161	26.27950634	21.87477967	17.09919707	21.8561019	19.12920863	19.79719997	17.78689669	19.61732358	18.49958125	29.07870611	17.81550854	22.46718875	20.78078614	15.81856277
BLOC1S3	3.142984797	4.474352607	3.887995671	5.021621062	4.438717191	4.17007275	5.00321099	6.740469764	6.463780869	3.803110906	5.358450871	6.803572653	3.32120248	6.637224927	5.774617369	3.72218227	4.440226208	6.41661061	6.223154162	7.18179083
BLOC1S4	8.851974823	8.685040142	12.30692001	11.42757255	9.629415454	7.350075995	9.320232639	12.09491149	9.737555683	8.212125118	13.06111495	10.9532922	6.59201396	12.10382784	8.894597532	5.539457578	12.68398773	10.12054029	11.19813969	12.35533687
BLOC1S5	0.01061808	0	0	0.01063229	0.010621818	0.011139297	0	0.010642405	0	0	0	0	0	0.011068979	0	0	0	0	0	0.020983828
BLOC1S5-TXNDC5	0.035313351	0.018528463	0.016974355	0	0.017662892	0.009261701	0	0.070788504	0	0.027672937	0	0.03431073	0.084582334	0	0	0.019478269	0.072565309	0	0.009056426	0.069787503
BLOC1S6	53.27107277	50.8916418	50.74575336	27.32672983	38.69068141	56.19470679	47.65948371	29.12217597	39.28289574	62.80819902	29.29895306	23.29208193	61.15643614	32.97333981	33.63982781	54.13339578	41.26536418	24.01831615	24.63734969	21.12937662
BLVRA	34.48235095	48.04661175	30.36190091	25.859281	42.30816036	23.27281294	34.60268999	24.56847198	29.48304785	33.59608084	28.65422848	62.23514896	20.64093994	27.42890513	28.72184111	21.24998286	13.89750244	33.23998267	21.30211234	37.29373297
BLVRB	26.62962593	37.34995019	27.73690412	38.05085043	37.79107289	20.59320097	29.82647989	22.53298204	27.59875825	34.17054766	32.85382468	66.96896314	22.00029921	28.88014263	71.24068685	21.08275129	19.6356822	29.47323801	24.43008783	37.73145659
BLZF1	5.574227192	5.866655566	5.878938708	4.128806875	5.863199467	5.856453205	5.949909003	4.773596311	4.964145597	6.098328387	2.870753977	3.6478104	5.872851645	4.930751624	3.853798499	6.438684648	5.887257694	4.045396712	3.624356447	4.527894415
BMERB1	1.213916574	1.104005909	0.803937659	0.864384831	0.593679267	0.452801777	0.606582515	0.662424239	0.609138086	0.718739591	0.532045809	1.035295793	1.091234623	1.532619652	0.708854611	0.848130332	1.732273501	1.068131316	1.300624903	0.586418602
BMF	6.415801975	21.61808375	9.200216947	23.30930475	13.6234673	8.532275355	25.03174628	12.85502406	12.14219194	21.04521588	19.8028777	14.80200717	9.698850094	18.15648591	17.47433282	10.59024394	12.32613084	15.29435669	17.43257007	10.16923308
BMI1	0.24242516	0.368433784	0.216984049	0.292973655	0.30104753	0.219245917	0.743145272	0.368660131	0.549131571	0.532800456	0.273449698	0.10558788	0.15128185	0.688443564	0.247622175	0.285879356	0.317790956	0.14531708	0.180084721	0.346926691
BMNCR	0	0	0	0	0	0	0	0	0	0	0	0	0	0	0	0	0	0	0	0
BMP1	1.046731275	1.671156922	1.3512925	2.485570466	1.854862496	1.17654959	1.610829171	1.90342025	1.243194058	1.38272397	1.661643999	2.680553981	0.94713599	2.088832035	2.228999169	1.59186371	1.674648928	2.657170656	3.175304551	1.780462938
BMP10	0	0.005144749	0	0	0	0.010286687	0.030765224	0.009827827	0	0	0	0.019053938	0	0	0.004684701	0	0	0	0	0
BMP2	0.100172373	0.035039441	0.056175779	0.041794348	0.008350637	0.008757467	0.06111388	0.075301396	0.017136158	0.191886515	0.056219062	0.016221378	0.008886381	0.087021843	0.031906183	0.009208908	0	0.016123569	0.017126736	0.016497018
BMP2K	9.97181364	5.780438786	10.01203271	6.758979458	13.59787212	15.82813976	5.548757717	8.777018152	7.28343571	10.54079437	7.204995291	5.277685724	11.95461615	4.37184192	7.047746072	14.56585403	11.27486652	4.583701568	4.838158308	4.54844822
BMP3	0.029169629	0	0.009347468	0.034076778	0.126446227	0.260112751	0.086437794	0.180291471	0.074849285	0.06603559	0.023386676	0.009447147	0.005175328	0	0.0092909	0	0.069930689	0.042255829	0.019948834	0.014411515
BMP4	0	0	0	0	0.011888758	0	0	0	0	0	0	0	0	0	0	0	0	0.068865122	0	0.070460154
BMP5	0	0	0	0	0	0	0	0	0	0	0	0	0	0	0	0	0	0	0	0
BMP6	1.861267457	5.038841087	2.09007069	2.161333279	1.830629931	1.657276641	1.733974827	4.005405881	3.266953722	3.015180068	1.926152333	3.404088696	4.30408246	2.144120237	1.591693996	1.130171968	3.262255545	1.064916127	1.131172451	7.804802742
BMP7	0	0	0	0	0	0	0	0	0	0	0	0	0	0	0	0	0	0	0.030198596	0
BMP8A	0.070062358	0.059736336	0.042096803	0.05700185	0.070087025	0.050532323	0.068695949	0.127278946	0.044945013	0.082355448	0.0884714	0.029781998	0.107213831	0.11868605	0.041842046	0.038645254	0.026994553	0.05497593	0.09882466	0.069229864
BMP8B	0.69139349	0.283255108	0.441599443	0.507384317	0.355292932	0.993606076	0.326882346	0.455656392	0.1847025	0.465109643	0.223247883	0.404898463	0.428498759	0.444300191	0.429876974	0.621671274	0.462227897	0.365870068	0.315764765	0.617667985
BMP8B-AS1	0	0	0	0	0	0	0	0	0	0	0	0	0	0	0	0	0	0	0	0
BMPER	0.037110018	0.022252744	0	0	0.005303298	0	0.027722872	0.005313576	0.01088278	0.044313716	0	0	0.079009511	0.005526557	0.005065721	0.005848366	0.016340844	0.010239708	0.005438398	0.005238439
BMPR1A	1.996395521	0.75085077	1.511619557	0.689943586	1.162028488	1.658834241	0.568183168	1.491873009	1.001883379	1.209106355	0.62041151	0.489219805	0.930961145	0.856411828	0.578198375	1.374037763	2.822660554	0.772060246	0.593550025	0.933965117
BMPR1B	0	0	0.004316998	0	0.017968441	0	0	0.004500817	0	0.004691942	0.008640649	0	0	0	0.021454366	0.004953805	0.004613788	0.004336726	0.050672007	0.013311516
BMPR2	6.252955321	3.417012263	5.900694343	2.941890542	5.064864621	6.331304031	3.280111923	3.582705351	4.885144782	5.732728174	3.304767739	1.767438345	5.559215393	3.021883348	3.621458699	6.039175357	4.910258582	1.879732392	1.494373915	2.116806771
BMS1	3.293771003	3.544925881	3.3886351	3.81604462	3.294930636	3.286145197	4.749116358	4.823304766	4.175085346	2.690352816	3.825297231	3.659978508	2.64340646	5.138991441	3.322565492	3.107561223	4.582587409	5.019395068	4.891457646	4.537640908
BMT2	16.065621	6.738811549	8.144795503	5.482707696	12.0741199	17.94949628	7.376110695	7.866776782	7.601169098	12.61908419	6.741976205	3.765541696	12.2970597	5.621765651	6.997445043	13.11623098	11.3979657	3.902415183	3.390137315	6.018888769
BMX	0.01106265	0.011608862	0	0	0.011066545	0.150873975	0.011570024	0.011087994	0	0.034676518	0.010643342	0.118234135	0	0.011532427	0	0	0	0.010683748	0.022696926	0
BNC1	0	0	0	0	0	0	0	0	0	0	0	0	0	0	0	0	0	0	0	0
BNC2	0.353460061	0.126827953	0.383646333	0.35164966	0.212150702	0.342102699	0.400675726	0.114280586	0.791119513	0.548013865	0.037297216	0.128507262	1.055981039	0.449295444	0.237510763	1.542092884	0.332703303	0.204812313	0.198840779	0.189276487
BNIP1	5.351426256	7.983442296	6.872300319	7.078135047	5.113609863	5.530322918	6.72458865	7.184937648	7.23479455	5.111588635	8.068687215	7.314204987	4.570160203	8.201485726	4.884530931	3.744769413	6.03173425	10.14343287	7.763397814	4.202648663
BNIP2	59.75444466	48.56364601	62.86865529	29.22569599	40.90368199	57.16589413	46.18559566	29.47331053	39.87584231	68.51423669	36.42143322	21.30814293	56.07514473	34.13263008	35.95021769	56.70509112	41.25895045	25.37954473	23.36379595	21.43046363
BNIP3	7.906709762	4.088133625	6.494199062	6.918021592	5.624955304	6.966048479	5.559726791	8.886573977	7.879076526	6.256165593	8.530203565	6.227820321	3.248283443	4.681402674	5.262942503	5.038681957	9.050475227	9.433673202	8.701592281	8.154095001
BNIP3L	86.38173915	84.93716414	76.86913941	54.46591916	67.23719267	90.26417887	75.0034872	42.56852871	66.69948392	105.0250704	55.28500896	40.2872988	95.36573264	56.57284617	58.3741763	85.44569348	61.24567165	40.05241582	47.16152611	39.92784983
BNIP5	0.006047944	0.006346557	0	0.006056038	0	0	0.056927924	0	0.006207611	0.00631921	0	0.00587623	0.012876444	0	0	0	0.055925563	0.005840798	0	0.035856486
BNIPL	0.256954459	0.123585655	0.072048892	0.107207643	0.267755129	0.078623934	0.089579782	0.085847708	0.087912706	0.100679833	0.185411326	0.166439317	0.068383981	0.122771952	0.102304106	0.059054953	0.165004691	0.082717875	0.175728733	0.158688299
BOC	0	0	0	0	0.003381655	0	0.003535505	0.003388209	0	0	0	0	0	0.01057205	0	0.011187655	0.003473254	0.009794046	0	0.010020892
BOD1	5.052085101	3.565278088	3.691208709	5.918850227	5.900385964	3.882309005	3.236322935	6.051072644	6.676281521	4.156964161	5.69904843	5.08044827	2.877283483	3.897300899	5.406756709	3.789840901	4.360236649	4.22037682	4.23678376	5.403899865
BOD1L1	10.51796355	10.34546979	9.211007232	10.90612116	9.147722141	12.78637792	12.17250213	10.62190278	11.67812544	12.18369588	5.578961533	5.030934647	8.468433189	14.4238038	7.803498509	13.89702228	9.601536154	5.557695983	5.694957512	7.057134153
BOK	0.944120318	0.095877647	0.41965964	0.020330835	0	0.266254047	0.424697288	0.244202126	0.072938895	0.243964869	0.09767046	0.355089576	0.108069367	0.296322062	0.01940093	0	0.19817922	0.274515513	0	0.210655315
BOK-AS1	0	0	0	0	0	0	0	0	0	0	0	0	0	0	0	0.039427027	0	0	0	0.035315174
BOLA1	1.484932755	2.559982823	1.605993051	2.09761936	1.936397418	2.142009033	1.442106068	3.428485163	2.585586739	0.748061984	2.576671018	2.885544719	1.242023033	1.686204157	2.001677	1.374858574	2.588227712	2.560844596	2.148937237	3.642019702
BOLA2	0	0	0	0	0	0	0	0	0	0	0	0	0	0	0	0	0	0	0	0
BOLA2-SMG1P6	0.27294135	0.527611487	0.566218354	0.186999273	0.359259795	1.100146211	0.99159601	0.604726261	0.353869981	0.630405633	0.386983639	0.656001177	0.948125085	0.853595566	0.411798857	1.030078919	0.39851036	0.998878568	0.884188505	0.695537492
BOLA2B	0.078913569	0.414049396	0.227592158	0.07901918	0.078941352	0.165574516	0.08253284	0.474566132	0	0.247359163	0	0.460038272	0.336023686	0.082264649	0	0	0	2.438743526	0.323809479	0.311903615
BOLA3	4.692158173	3.1892994	5.894841931	6.193395186	5.60056891	2.908741505	4.907358029	6.306171579	4.159300614	2.785576156	5.07859996	9.169681779	3.462406224	3.557390214	3.8211966	5.529160968	6.793158912	4.634436599	7.657656605	6.269684159
BOLA3-DT	0.211880108	0.20751879	0.115425617	0.254596403	0.268475959	0.103731051	0.088639088	0.191128961	0.224722921	0.118071199	0.074744709	0.130380775	0.300737189	0.088351055	0.121475749	0.132452226	0.210439396	0.163698477	0.014490281	0.390810019
BOLL	0	0	0	0	0	0	0	0	0	0	0	0	0	0	0	0	0	0	0	0
BOP1	5.496811122	4.885714657	5.16722311	8.83595855	6.059594122	5.562055807	4.512452411	8.160270192	6.917929788	4.979274743	7.704039142	9.805181463	4.437297954	5.565061182	8.618151805	4.208429132	5.910665584	7.356627289	6.564043578	9.140812037
BORA	3.742043216	2.9476799	3.73906798	2.183321185	2.308897002	3.812390335	3.451423096	3.455291911	3.175492732	3.253105483	2.34344272	2.681520796	4.370371123	3.511878672	2.693480697	3.142123344	3.158553795	2.741234127	3.526385177	2.930889847
BORCS5	1.216601038	1.121560543	1.012913357	1.161302626	0.743108272	1.248488686	1.740134313	0.831919049	1.575487347	1.01376706	0.700105062	0.637059915	1.093378813	2.196744269	0.702575543	1.680778993	1.164325625	1.083426179	1.286912513	0.464380062
BORCS6	3.400891159	5.615375792	3.904767417	4.11558229	4.240517901	3.838379824	3.236581944	5.104946141	4.566002093	3.149248599	3.954297107	6.57734458	3.054136852	5.175145384	4.235367691	2.347067704	4.057294008	5.619296446	3.406084188	6.386506829
BORCS7	26.44232969	20.13414968	31.20330457	12.14596993	23.46156179	28.62509977	16.17536425	13.20172969	19.41328835	28.17261209	14.76049948	11.48408617	30.08950572	13.65331135	15.14577556	23.08176454	18.40093224	11.83406429	7.964613921	11.72824916
BORCS7-ASMT	0	0	0	0	0	0	0	0	0	0	0	0	0	0	0	0	0	0	0	0
BORCS8	2.172576063	2.684334448	2.139150686	3.719375256	3.890981395	2.315984577	2.180596783	4.495593912	2.967249024	2.196795406	2.848779586	5.804953036	1.305598247	1.753420576	3.415321721	1.971491393	2.772261179	4.010200763	2.372493965	4.033833391
BPGM	6.589298836	6.815150246	8.784218755	6.811725465	5.311232351	6.402999297	8.564806591	5.867933255	4.610206393	5.832307049	3.945112116	15.11889897	11.00117594	7.363295549	4.960057036	9.190965709	7.366817387	6.478065095	6.504232757	6.956000231
BPHL	0.981631171	0.703481983	0.667493182	1.234674687	1.209507976	1.193080936	0.826330008	1.835776149	1.032120777	0.700450703	1.393601796	1.465534545	0.764617004	0.761247508	0.972302857	1.096109619	1.463664593	1.549186668	1.105235632	1.596897302
BPI	1.10234721	1.564090057	0.507485137	1.274837242	2.593757705	1.140170791	1.477666921	0.295670138	1.466103505	3.276924899	2.180879916	3.258403293	1.404873425	1.116787925	5.60789671	0.616600635	0.462613363	0.419838782	0.175198597	0.782418238
BPIFA1	0	0	0	0	0	0	0	0	0	0	0	0	0	0	0	0	0	0	0	0
BPIFB1	0	0.01585991	0	0	0	0	0	0	0	0	0	0	0	0	0	0	0	0	0	0
BPIFB2	0	0	0	0	0	0	0	0	0	0	0	0	0	0	0	0	0	0	0	0
BPIFB3	0	0.050935546	0.015554412	0	0	0	0.016921714	0	0	0.016905356	0	0	0.01722374	0.016866727	0	0	0	0	0.099586021	0
BPIFB4	0	0	0	0	0.012634659	0	0.013209481	0	0	0	0	0	0	0	0	0	0.012976895	0.012197621	0	0
BPIFB6	0	0	0	0	0	0	0	0	0	0	0	0	0	0	0	0	0	0	0	0
BPIFC	0	0	0	0	0.012770926	0	0	0.012795679	0.039310406	0	0	0	0	0	0	0	0	0	0	0.012614739
BPNT1	2.90641494	1.198764335	1.763122023	1.99986173	3.614862999	2.943100074	1.42232605	3.286943735	2.225394265	0.771373439	1.764480474	2.854097737	1.770345378	0.980241186	2.985109151	1.800307614	3.089990167	1.410939294	0.813137643	3.094566299
BPNT2	18.51584993	15.81916296	21.06897227	10.31219988	11.90021216	20.40458379	16.50742478	10.95430545	15.98999357	20.87863364	10.17607488	6.742324485	20.17729437	14.49794863	12.38873831	21.83150437	13.7882525	8.189172645	7.265710518	7.577392648
BPTF	10.23635876	7.668960358	9.311736243	8.08439322	7.872537665	10.90039625	10.20370417	8.364468689	11.05517587	8.040545216	6.392724843	4.583395774	8.201618914	12.26226139	6.766796134	12.07439188	9.728532825	7.396821374	5.938076565	6.263523231
BRAF	4.76596801	3.46790738	4.406627109	3.157118178	3.588243285	5.155463315	5.029391619	3.582664912	4.869788667	4.500052375	3.75178439	1.676615398	5.181911809	4.955320314	3.239736236	5.75623165	4.294783466	2.80856295	2.737749921	2.179922157
BRAP	7.023381693	8.812144152	8.379917639	7.074477474	5.970587735	7.186124285	9.980299111	6.093455851	8.270175481	8.505871769	7.885595488	6.001320098	9.922017404	11.43823959	7.122265971	8.360452917	6.610063175	8.652796006	9.554240177	5.451821372
BRAT1	3.726074097	4.671008238	4.041896707	7.214929036	6.034815315	5.470951502	5.373455862	6.788794712	5.764378396	5.070024547	7.229065368	9.519170455	4.278586265	7.527344029	6.000354494	4.893432582	6.333025736	9.804483267	12.25048245	9.383635715
BRCA1	1.075492452	0.334237526	0.564685603	0.310653402	0.81104129	0.525086922	0.246594835	0.642627818	0.450045714	0.453814511	0.326337296	0.944480308	0.911512392	0.504523548	0.584983857	0.912652448	0.573756878	0.195746751	0.411607835	0.519094551
BRCA2	0.841683125	0.649441707	0.756800091	0.371827746	0.495282033	0.958314109	0.833682481	0.439174154	0.498015111	0.755279357	0.390600136	0.408892977	1.40460796	0.529035877	0.257836471	1.269884039	0.719807316	0.408818253	0.233633659	0.266627494
BRCC3	6.16178107	2.365729384	2.779797323	3.305849839	4.501511167	5.749115155	2.632737938	3.550136209	3.141648312	3.775374152	2.927680135	3.346220872	4.230650518	2.670628557	2.88643595	5.180433495	5.044589079	2.848436466	3.930614163	3.323837364
BRD1	6.477222903	11.54274957	13.37411404	8.911381898	6.219965213	7.733735256	16.17783383	9.383898751	10.89289327	8.604569164	9.758575251	6.169453627	10.35470918	18.51980495	6.935106489	9.760857592	9.277034081	10.7438647	14.06005184	7.041169307
BRD2	55.69637791	72.80677572	59.66962195	79.95979851	70.84484956	59.525567	91.75197349	75.22710259	75.48212918	58.40361878	65.83026513	90.28282627	47.06619464	94.45360518	89.43052811	53.32727675	65.00561139	85.2669414	71.52321653	67.91535893
BRD3	5.202837466	5.333093887	7.139026287	7.017661646	6.193602802	5.95974773	6.140451032	6.219562804	7.017043026	5.34890912	5.492354953	5.85329436	4.866638528	7.392980506	6.430589636	5.862482258	5.588848993	4.934991733	6.751320993	6.98921409
BRD3OS	0.963503849	0.644902702	0.720988885	1.355925738	1.375430108	0.939770883	0.620957214	1.89488193	1.063779331	0.696541113	0.987112815	1.290366062	0.471258139	0.749242445	0.945547768	0.729670611	1.118376747	1.086425475	0.630436882	1.651944636
BRD4	7.551700245	9.953224714	8.117018262	9.849054891	9.440117232	9.027018114	12.19638806	12.57622946	9.941585893	6.056809722	9.468527547	10.27440809	5.824370382	12.85606436	9.660920659	6.919426205	9.957556767	12.27627015	9.279905809	11.95928855
BRD7	17.06978026	17.31615585	13.78111363	15.37123335	17.87272233	13.80222079	11.65490509	16.0909447	22.05355008	14.28195417	9.569498604	12.23515674	21.90574751	26.39572373	14.68152822	18.65608444	13.02450193	14.19502929	7.794787971	13.99441599
BRD8	4.495239773	3.277703323	3.49808404	4.0175965	5.862619469	4.925346402	3.179175758	6.345191895	5.638495218	2.819463796	4.070817636	4.937026617	2.310391366	5.095663904	3.926144372	3.246796338	5.908932315	4.764207548	3.706279609	6.840921922
BRD9	4.761712976	5.139585958	4.798179609	6.605258196	5.055025512	4.962831338	6.772939909	7.940084212	6.287819763	4.431052911	5.523653902	7.209814313	3.575189618	7.52084533	5.601142401	4.832729078	5.994706633	9.309862566	9.653833279	7.889260465
BRDT	0	0	0.028090861	0.007314785	0	0	0.030560173	0	0.059982898	0	0.007028126	0	0	0.045691301	0.013960432	0	0	0	0.007493739	0.007218209
BRF1	3.024520069	4.160960277	3.798971763	6.17431235	3.777478776	3.555445178	5.620392232	5.061437267	4.785900874	3.36239166	5.17023595	6.126555318	3.210112209	7.64779719	4.180243788	3.91250426	4.185004161	8.215111568	7.858228143	6.021637288
BRF2	1.965132829	1.661858415	2.944918061	3.34519673	1.896442642	1.443117734	2.575121313	3.105071374	3.606893501	1.956649627	4.582041773	3.15602428	1.575111028	2.988520441	3.722382844	1.440996219	2.399133838	3.650523985	2.407226232	3.11827467
BRI3	15.08278285	28.57789679	20.60231784	28.29908132	22.71362086	14.49130609	25.36850807	12.45420801	21.66182933	24.70422161	25.6660004	30.18782845	13.62823855	20.30264358	33.44591543	12.57982602	14.08273906	22.12867232	22.09939766	19.4606719
BRI3BP	4.446494117	2.050600507	3.187250137	3.729899015	5.462529318	3.854566887	1.958074486	3.592710192	3.643099302	3.186945848	2.36038233	2.497406925	2.507887336	1.923249251	4.159347568	4.117809174	3.490528136	1.676244422	1.660499875	3.040875253
BRICD5	1.612187024	1.090263239	1.549886064	3.623306829	2.974636306	1.916835731	1.311432832	4.23719761	3.861081357	1.721931217	3.24003424	4.211912148	2.364573456	2.502299393	3.526048485	1.264719731	2.319015088	3.6675263	4.704253936	7.25713996
BRINP1	0	0	0	0	0	0	0	0	0	0	0	0	0	0	0	0	0	0	0	0
BRINP2	0	0	0	0	0	0	0	0	0	0	0	0	0	0	0	0	0	0	0	0
BRINP3-DT	0	0	0	0	0	0	0	0	0	0	0	0	0	0	0	0	0	0	0	0
BRIP1	0.489886458	0.333244148	0.385757443	0.172552489	0.236410339	0.557837777	0.296084245	0.355302819	0.240039498	0.22377763	0.125526976	0.188955908	0.849074075	0.338748865	0.087034658	0.611035277	0.485627983	0.154532624	0.277787643	0.128921977
BRIX1	22.39439128	14.58021207	17.82757555	15.75665295	14.86662644	14.08840362	15.34846255	18.2138243	18.09830316	21.6108885	17.21498648	14.27680056	15.62240856	18.16828469	11.09035664	19.88281907	17.92568378	16.09478757	19.21410349	15.23617794
BRK1	68.6033399	81.54972881	71.93891256	86.73213905	88.1912194	51.04914304	64.05266029	79.54141045	74.71964642	66.3298972	79.94144573	95.23292278	53.58116819	72.40183267	100.2967747	47.86125618	54.9931462	70.2049979	67.78881055	88.33313801
BRME1	0.113464371	0.073707899	0.103885411	0.075744147	0.156744058	0.045346316	0.08476305	0.108308867	0.127551273	0.016936222	0.077974089	0.052496608	0.034510375	0.04506006	0.160047928	0.071525824	0.066616464	0.187848261	0.138566454	0.144149357
BRMS1	19.49725333	25.21107106	22.15533585	25.60907607	22.87041417	17.54450855	29.26474567	23.50754015	21.12143664	19.45545447	27.90191282	32.97310842	16.78236836	29.74368803	28.06248861	15.25410195	21.16396494	36.49685362	37.55414468	27.9109132
BRMS1L	2.812000864	2.465884437	2.695804413	1.48239396	2.092112995	2.999339854	2.138142317	1.640820567	2.194827507	3.077257979	1.7784917	1.149182423	3.260288046	2.180187388	1.055329945	2.047909476	3.533016281	1.830631079	1.912387244	1.377684378
BROX	31.77636021	24.56302469	29.08718435	15.88459459	23.50242932	34.22133677	32.74062174	18.18797087	21.61191048	36.53344446	23.30200137	13.02597886	39.2093676	23.37945795	17.71304869	39.51004657	27.02017202	18.07608397	18.34793099	16.36145341
BRPF1	6.609927847	8.63660061	12.03980061	14.3152952	8.086846374	7.548057493	12.33954863	9.738267764	12.28402385	10.62241117	14.09196119	10.33244687	8.829837666	15.0313075	11.84956163	7.821000318	9.333614261	11.73327463	15.21757337	8.930082878
BRPF3	5.02174651	5.545143136	5.270328801	6.540885298	4.924507797	6.527757856	5.954137711	6.827451901	7.278768116	4.653495953	5.833292612	4.235302183	4.324283293	6.36094619	5.674285252	5.587297568	6.176471672	6.042446322	4.414299649	4.83876937
BRPF3-AS1	0.662520638	0.360490767	0.566149647	1.019681582	0.454109147	1.209888413	0.769895892	0.700929455	0.730382554	0.589682913	0.531174238	0.596028027	0.822819194	0.6906547	0.515829856	0.527851387	0.995847552	0.817559193	0.868425609	1.236558176
BRS3	0	0	0	0	0	0	0	0	0	0	0	0	0	0	0	0	0	0	0	0
BRSK1	0.16556513	0.192028209	0.201053143	0.331573414	0.296378752	0.146267241	0.246067433	0.489099371	0.536640283	0.118362379	0.34373042	0.19473057	0.148420356	0.254351829	0.233142502	0.153807199	0.28650049	0.530176272	0.375441644	0.413299844
BRSK2	0.004871208	0.035782047	0.004682966	0.004877727	0.004872923	0.005110325	0.040756958	0	0.029998854	0	0.014059723	0.009465808	0	0.050780647	0	0.005373758	0.010009832	0.009408733	0.01499118	0.024066637
BRWD1	12.25654814	7.620300458	9.656237701	6.231266675	7.868633295	12.34334395	9.92144919	8.182260795	9.814797952	10.77472066	6.154842309	2.628596492	11.01477171	8.420630633	5.546348327	14.66426505	10.01422951	4.488102738	4.091403235	4.349590308
BRWD1-AS1	0	0	0	0	0	0.044927962	0	0.042923854	0	0	0	0	0	0	0	0.047243962	0	0	0	0
BRWD1-AS2	0	0.030776714	0.028195262	0.088103645	0.117355826	0.030768307	0.030673751	0.117583284	0.210720396	0.091932295	0.056433973	0.284959287	0	0.183444459	0.028024633	0.032354389	0.030133662	0.481509848	0.180518169	0.086940428
BRWD3	9.461915411	7.129616368	8.191224086	5.035996224	6.669470131	11.35429309	7.698899898	5.8024759	6.556744612	9.921861392	4.760070397	2.913810828	12.38837804	6.675922862	4.801321079	15.09529527	9.80787043	3.459278005	3.504626359	3.555091514
BSCL2	0.516843238	0.486735183	0.254805372	0.650236199	0.45073992	0.500505144	0.485106816	0.438330787	0.639306082	0.387710286	0.357002372	0.682434741	0.126968198	0.331563743	0.645821584	0.292392101	0.694423685	0.332760711	0.543791109	0.838075097
BSDC1	7.402235246	12.69260834	6.649807712	9.693640422	8.157321536	7.68553659	13.77320918	9.287649947	9.76841493	7.483651219	9.911599748	7.843487305	5.802582531	13.31932699	8.484618997	6.313843611	9.061534489	10.72832094	10.76954303	10.45435826
BSG	50.28652381	60.6012773	69.86818344	68.24027396	59.34959139	48.12830687	55.81337862	68.2659615	54.50684693	51.58769133	61.12213528	99.66988803	43.53084622	58.80126924	79.28241619	47.03957191	50.75521029	76.28634107	59.76394366	86.05971529
BSG-AS1	0.70458544	1.056248459	0.532209553	1.46145167	0.755178752	0.422383971	0.842171832	0.40354263	0.413249524	1.3146214	1.597858831	1.320262899	0.589327255	0.314788197	1.106067451	0.499677215	0.672216392	0.486037852	1.239066885	1.044320141
BSN	0.014823161	0.011666284	0.007125169	0.005566125	0.018535475	0.015550797	0.003875752	0.01114284	0.005705436	0.00774401	0.021391977	0.003600575	0.003944928	0.017384208	0.001770512	0.002044053	0.009518773	0.010736595	0.020908429	0.018308787
BSN-DT	0	0	0.01092932	0	0	0	0	0	0	0	0	0	0	0	0	0	0.023361402	0	0	0.044934251
BSND	0	0.003181406	0	0	0	0	0	0	0	0	0	0	0	0	0	0.003344491	0.012459733	0.011711515	0	0
BSPRY	0.238852668	0.14511077	0.108768555	0.22658431	0.440146665	0.58028452	0.368137135	0.403199773	0.180643059	0.105080358	0.157231185	0.341999565	0.013382422	0.301415716	0.21622064	0.19415382	0.322906377	0.69201549	0.038687942	0.372654596
BST1	15.46173604	12.81581463	9.88619564	11.77560484	17.59846189	10.13134885	10.76693294	5.167587562	7.937834605	15.30803586	13.44999016	12.56151367	6.405213402	6.033440434	23.92204821	9.543217925	4.780205452	4.822575575	5.736420764	9.288371197
BST2	42.98463901	75.69534408	67.49892299	74.65773172	72.39576561	35.3561967	44.55412906	56.26879904	51.70531806	60.23356234	54.18295617	171.1068924	26.90749109	42.65269998	79.7458154	30.81925201	37.57324413	79.74147728	42.54851706	92.33834865
BTAF1	37.63674707	34.45304309	28.83421589	37.20429721	33.39721925	40.9910921	45.00951846	30.22874633	40.21266391	43.82713334	27.20665306	17.41309525	39.5558003	45.85793993	29.3605576	44.84225071	37.86740093	20.27258024	25.16002441	20.57436499
BTBD1	54.22837206	37.42195032	54.822704	27.76742395	39.3347408	58.44549746	41.79290902	35.49216809	37.34441757	57.10596824	36.05665277	25.0345655	68.96165503	38.31526238	30.33963104	60.33401605	47.77771285	28.52533936	28.59881975	23.49164479
BTBD10	4.9481716	3.2073518	4.507340307	3.431956111	3.584420263	5.183283465	4.44578689	3.992886893	3.327492626	3.464826576	3.09047798	3.68324701	4.059198137	4.578278268	3.381313552	5.605971665	3.689133721	3.424611251	3.20389957	3.885111779
BTBD11	2.095291322	1.538407669	2.007781394	1.702999568	2.899053109	2.023292044	1.89612084	1.537566995	1.508218262	1.361186197	2.460936351	1.275680841	1.33974961	2.659417523	1.296835067	1.377118063	2.131835326	1.668752305	1.109605759	1.438520984
BTBD16	0	0	0.007668199	0	0	0	0	0	0	0	0	0	0	0	0	0	0	0.023109724	0.065460137	0.015763323
BTBD17	0	0.011425204	0.062801368	0.021804409	0	0	0.022773962	0.163688649	0.01117507	0	0.041899837	0.116363617	0.011590221	0	0	0	0.100678359	0.157720892	0.044675701	0.161373973
BTBD18	0	0	0	0	0	0	0	0	0.027437977	0	0	0.006493313	0	0	0	0	0	0	0	0
BTBD19	0.347283819	0.602712391	0.256818052	0.294248808	0.267235451	0.154140122	0.286378336	0.160652042	0.418145845	0.21632064	0.122082565	1.018759997	0.170628141	0.355069151	0.32546143	0.228393798	0.288197768	0.761075385	0.602895104	0.752306452
BTBD2	15.23099385	12.76100546	15.09734146	16.9263844	19.8931327	13.42714503	12.78737237	19.24781287	17.35002538	14.41931898	18.98415542	20.86125579	10.87172208	14.69612518	19.64342315	10.06440469	15.85259205	18.1740922	18.15332057	22.45540741
BTBD3	1.980694678	2.096154506	2.260170511	1.483295187	3.423935216	2.601817985	1.472962367	1.799644036	1.52041975	2.298179554	1.873230165	1.030375823	1.995021173	1.397984289	2.208961736	1.956011124	2.081182419	0.856178623	0.765547866	1.197582141
BTBD6	10.4515096	11.73793619	14.61589242	12.43028372	10.5620111	8.990091303	19.6699545	16.12122771	14.39914562	11.9802391	14.97389043	17.15805803	12.64635828	23.62743124	11.63215679	10.49900639	14.79785692	16.22958653	17.63644322	20.04793197
BTBD7	3.793842254	3.120632667	2.81426045	2.931303366	3.739457552	4.467031815	3.686274088	3.247351384	3.541444276	3.382015112	2.197171715	2.035487755	2.994407455	3.064601182	2.874108847	3.864351601	3.847107187	2.259306015	2.126872625	2.302462182
BTBD8	0.928848796	0.277154003	0.587695354	0.487332488	0.623408693	0.859254034	0.242086398	0.678155574	0.749294489	0.744161139	0.274088464	0.178765374	0.246407261	0.293890705	0.246699395	0.903547889	0.832383474	0.30378828	0.115681034	0.354809129
BTBD9	1.262737143	1.732802191	1.71044863	2.201479035	1.246592085	1.57574819	2.334058569	1.873512321	2.67968711	1.755040092	2.406957951	1.295940814	1.417360336	2.748795753	1.666140834	1.160406425	1.823172164	1.768600341	1.83732262	1.591854573
BTC	0	0	0	0	0	0	0	0	0	0	0.006650535	0	0	0	0	0	0	0	0	0.006830405
BTD	1.099930008	1.045383386	1.157149178	1.516890308	1.150413004	1.103263051	1.415992375	1.355206682	1.49244119	1.31184374	1.035870022	0.846271903	1.119503547	1.610887597	1.14672849	1.227218032	1.425974546	1.008712136	1.058628612	0.93310945
BTF3	401.3784708	291.6517217	357.2626117	356.073987	367.5088052	292.2776253	350.465419	338.7234366	355.7976384	317.0743185	471.8009473	319.1380315	313.8618574	361.2214292	384.3968057	293.0938419	353.849716	383.3755351	371.2088048	337.004401
BTF3L4	15.95505984	11.97482369	12.56451303	8.988366351	13.97538831	16.76565256	12.49463074	8.846423601	11.08279977	14.80171473	11.68859868	7.27531296	14.70520598	8.370741058	10.86035832	14.52594991	11.60388607	8.177144567	8.156848647	7.450543425
BTG1	303.8466489	178.8891962	357.8283165	188.7587945	242.8610494	405.0365268	304.4568522	245.0874185	254.5457713	263.5572068	290.4355625	136.6002604	399.6270027	266.9602477	235.9764317	377.769072	320.338138	233.497246	219.4973929	147.0133838
BTG1-DT	0.698416629	0.461018075	0.530644069	0.891108948	1.03672503	1.075414993	0.918951488	0.688726068	0.971222901	0.765052606	1.127132727	0.744256817	0.731494273	0.645873003	0.613544243	0.671054897	1.400452456	0.979106324	1.236472721	0.957260334
BTG2	73.01095574	74.11241429	63.04861542	109.5707052	82.75607957	111.5421034	143.3172628	119.3262543	89.8526971	86.4488096	170.1475071	112.1754188	68.55686622	124.8778272	97.4302917	75.01664346	113.6087956	136.7688075	97.90149416	121.4533991
BTG2-DT	0.010796275	0.079305338	0.05189533	0.021621447	0.151201058	0.169893589	0.033874296	0	0	0.045122065	0.010387063	0.125876944	0.068957798	0.01125474	0.06189753	0.035730293	0	0.156397441	0.022150411	0.032003974
BTG3	15.31133499	15.4267652	15.95443523	9.894376262	6.348044925	11.19335673	19.15244236	10.38814455	7.518406465	13.061563	10.70566041	8.019038427	23.02762233	17.18118576	7.278829415	16.06325177	14.60792372	16.85020337	12.79774519	5.780336661
BTG3-AS1	0.036549101	0.03835369	0.058561177	0	0.024374646	0.102248569	0.038225379	0	0	0.02545895	0.011721259	0	0	0.050801553	0.093130852	0.107519401	0.075104647	0.129423336	0	0.036114818
BTG4	0	0	0	0	0	0	0	0	0	0.023621005	0	0.00549129	0	0	0	0	0	0	0	0
BTK	18.87386078	26.9727667	17.95850185	31.9279851	33.54168768	23.57569478	18.10043111	26.81942469	25.54818252	22.36865916	18.89375826	29.82390973	11.73995797	17.94076619	31.77101997	16.64828433	16.56911053	18.69455064	17.50571842	24.35631779
BTLA	5.043087628	1.696088418	3.714511018	3.688395267	7.667914403	8.259804684	3.779853149	7.773161861	6.116063893	1.819243724	3.123394171	2.163506291	2.540263449	1.988640857	2.850222124	4.882296953	7.51212545	1.929385701	1.558418512	2.248250392
BTN1A1	0.040193669	0.021089103	0.038640434	0.010061865	0.030155865	0.073791699	0.010509275	0.181285874	0.051568489	0	0	0.039052485	0.053484245	0.052375625	0.048008243	0.033255258	0.020648465	0.038817013	0.020616053	0.03971608
BTN2A1	15.17233266	20.11628107	18.71191051	22.82988532	19.06204684	17.88101865	23.03281801	29.02948562	20.62400518	16.64720332	17.1140231	25.87715282	14.29783104	20.6911499	16.9661129	15.27668763	18.16732649	23.51848551	18.7677559	30.08103583
BTN2A2	3.527499131	5.776392075	3.548435773	6.188506433	4.908934126	4.767579128	8.739733824	7.270750045	4.679075089	3.715440439	4.358564829	7.759898159	3.376589851	5.100764087	4.641454423	3.836502685	4.676547289	5.233649983	4.246059773	6.163019796
BTN3A1	51.74967444	38.5203324	41.50724979	54.83986188	41.44705706	44.07092804	45.32707916	75.09589706	58.73200802	42.36895492	51.69813239	78.41750004	30.79022038	52.06319752	32.5669956	43.02246053	54.61032405	98.08536012	51.25458712	95.96295185
BTN3A2	43.21924355	31.74646434	29.87009106	34.46071658	45.62480919	37.87306282	23.26489477	54.0489283	40.45671755	23.37736024	25.64041418	55.00881984	20.03645115	24.32631889	35.45577507	16.52068899	37.29093224	34.40709568	18.93272568	32.26149028
BTN3A3	34.89334843	27.22688451	21.92586068	30.66981808	31.34729203	25.96509463	20.51858095	33.09579467	31.73401533	17.98975728	19.16276344	40.22430601	12.59028142	22.59161754	24.75414902	24.03901657	28.27550024	33.90992813	18.9604351	48.73493989
BTNL2	0	0	0	0	0	0	0	0	0	0	0	0	0	0	0	0	0	0	0.037134115	0
BTNL3	0	0	0.023328429	0.01214932	0.060686771	0.050914673	0	0.012160879	0	0.038031852	0	0.047154394	0	0	0	0.080308925	0	0.035152553	0.348503437	0.011988915
BTNL8	0.005708447	0.005990298	0	0	0.011420913	0.017965985	0.005970257	0.022886098	0.005859151	0.011928972	0.065904952	0.033278232	0	0	0	0	0.005865136	0	0.023423718	0.039484326
BTNL9	0.332665898	0.154010769	0.249264018	0.235137252	0.396403302	0.277143657	0.235359809	2.034891562	0.517193837	0.030669428	0.131788113	0.218649369	0.296846846	0.423290989	0.247755547	0.275239623	0.693647099	0.222055581	0.627317298	0.261036874
BTRC	1.722152773	1.844487264	2.339107871	2.222809954	1.572610361	1.694807225	1.966379053	2.470378959	2.254118399	1.650821961	2.082497953	1.592664534	1.173133948	2.495280488	1.7323914	1.620949685	1.952047493	1.968336527	2.086749389	1.928061423
BUB1	2.320524615	0.470510677	0.642787528	0.488356176	0.960012458	0.949016616	0.872057516	0.457283953	0.637834492	0.312322175	0.287585244	1.948926094	1.557526056	0.467412777	0.405887869	1.796287788	0.630403889	0.417822013	0.645553188	0.489681214
BUB1B	1.153376983	0.389335082	0.798650595	0.387665642	0.427625886	0.406151717	0.657968263	0.549715471	0.281469218	0.269674748	0.15519727	0.877696349	1.906103288	0.773543303	0.215795022	1.361344629	0.447495961	0.70103906	0.372327948	0.446305255
BUB1B-PAK6	0	0	0	0.007639132	0	0	0.007978813	0	0	0	0	0.007412321	0	0	0	0	0	0	0.007826022	0.007538274
BUB3	26.28104606	15.6619035	18.70256212	13.17157303	16.69036217	21.10252908	16.61799743	19.23708618	19.04131811	16.97122127	13.71986579	13.81070368	22.89360388	17.45707535	13.72178156	21.81740047	21.3066933	18.06455616	13.68297878	14.64515628
BUD13	3.23449202	4.427208407	3.99792742	4.405600919	3.667718123	3.045508863	5.053245397	4.077547599	4.433384658	2.760330099	2.995923674	4.352874012	2.021018223	6.230583755	3.397829808	2.426809774	3.302632938	5.141508356	3.895111481	3.473977385
BUD23	17.88468438	27.64344329	26.95932563	32.45533228	21.98157836	19.89152032	32.16529848	30.78208504	26.72897921	21.54273435	32.88134648	34.48195959	18.85551092	38.47741978	27.06352071	20.13341832	27.19853332	48.51159707	46.36362999	27.17814684
BUD31	14.2406091	19.00581607	12.50416814	17.56994736	15.33854091	10.32535227	23.76890618	15.63258902	13.17617566	12.35024463	21.33961227	23.96642734	12.62294579	20.7068918	19.0972266	11.3563389	14.11861785	24.7133077	24.6663829	14.87175696
BVES	0.005054242	0	0.034012492	0.005061006	0	0	0	0	0	0	0.004862671	0.044196674	0	0.010537743	0	0	0.025964871	0.009762263	0	0.009988374
BVES-AS1	0	0	0	0	0	0.036183242	0	0	0	0	0	0	0	0	0	0	0	0	0	0
BYSL	1.378001792	1.861776241	1.573141372	2.690699667	2.188348022	1.28300975	1.261051827	2.572408095	2.581246008	1.259832755	2.353244099	3.330457516	1.41191559	1.687909701	2.287824693	1.27313954	1.185754319	2.212462408	1.289913343	1.940320075
BZW1	37.20873877	30.43614661	41.97355738	25.36092421	25.42618566	30.76581935	35.4065163	25.12672329	31.28210115	36.04553337	26.88393951	20.8349457	38.26086216	34.89291675	26.30252371	34.23781412	29.22644979	22.59688677	22.53099871	18.43424392
BZW1-AS1	0.101228923	0.10622704	0.194634115	0.202728797	0.067509708	0.035399341	0.035290553	0	0.138535188	0.070512874	0.454496178	0.098354819	0.035920434	0.246231132	0.193456247	0.111672445	0.034669173	0.065174517	0.173073767	0
BZW2	13.73785188	6.541653625	7.452604583	11.37338222	13.10009737	11.51751693	6.29073691	11.32567176	8.870899499	8.694790498	10.82935081	12.31232179	7.148999239	5.661528611	11.39723256	9.534377016	10.01995534	9.4887441	7.503170439	9.997034044
C10orf105	0.195063686	0.449330132	0.214968477	0.585974224	0.409302027	0.214621309	0.14429978	0.357641277	0.644589531	0.198841771	0.302103213	0.82744022	0.314009272	0.386855462	0.300043797	0.236181835	0.175976708	0.464064565	0.473415185	0.676961223
C10orf126	0	0	0	0	0	0	0	0	0	0	0	0	0	0	0	0	0	0	0	0
C10orf143	1.449432905	0.950623613	1.059580838	1.950282056	1.963464756	1.821530873	1.042187643	3.465422331	1.596176286	1.198934717	2.77446397	3.036604667	1.012571375	1.322110426	1.774516911	0.966042616	2.761258101	2.274657147	2.385203754	2.446692901
C10orf55	0	0.011753862	0.010767986	0	0.022409544	0	0.01171454	0.033679466	0.011496533	0	0	0.032648439	0	0	0.021405643	0.012356388	0.08055793	0	0.08043148	0
C10orf67	0	0	0.002571547	0.002678495	0.002675857	0.022449767	0.005595194	0.002681043	0	0.013974462	0	0	0	0	0	0.002950879	0	0	0	0.002643132
C10orf67-AS1	0.169682273	0.071224093	0.032625023	0	0	0	0.354929069	0	0	0.177292978	0	0.032972927	0.144505599	0	0	0.149750358	0	0.229418784	0	0.067066431
C10orf71	0	0	0	0	0	0.003677037	0	0	0	0.003662193	0	0	0	0	0	0	0	0	0	0
C10orf71-AS1	0	0	0	0	0	0	0	0	0	0	0	0	0	0	0	0	0	0	0	0
C10orf82	0	0	0	0	0	0.013071672	0	0	0.012788985	0.026037807	0	0	0	0	0	0.013745507	0.025604096	0	0.063909766	0
C10orf88	6.714967725	2.110756446	4.863581132	3.326373822	4.603557231	6.501059156	3.484908778	5.406681606	4.295922445	4.426226005	3.059184333	2.507074347	5.028675785	2.764041364	2.912137471	6.264633757	6.37740206	3.198339298	2.751213392	3.382837228
C10orf90	0	0	0	0	0	0	0	0	0	0.006164253	0	0	0	0	0	0	0	0	0	0
C10orf95	0.120868299	0.02113935	0.019366249	0.020171676	0.141062661	0.021133575	0.126411769	0.020190867	0.227441961	0.084193044	0.310098725	0.117436591	0	0.084000662	0.038498101	0.044445988	0.165581291	0.097273743	0.206651727	0.079621413
C10orf95-AS1	5.650846041	3.413566783	5.78987588	10.60951615	6.210681137	5.187204151	2.79948074	13.78686157	7.936882816	5.438172546	10.19374078	9.120576614	3.106688837	5.483879299	6.145597848	4.449805552	10.12222247	8.77835651	8.390163958	12.06740786
C10orf99	0	0	0	0	0	0	0	0	0	0	0	0	0	0	0	0	0	0	0	0
C11orf1	3.428540301	1.517831329	4.150961246	1.716564373	2.422259089	2.720109951	1.848920872	1.836323512	2.012459349	1.77996501	4.112927129	1.873798176	2.78296228	1.58602192	1.249013863	3.025803035	3.115342741	3.331805313	2.681803707	2.509090678
C11orf16	0	0	0	0	0	0	0	0	0	0	0	0	0	0	0	0	0	0	0	0
C11orf21	43.15078402	34.41892096	30.01976467	62.5568508	62.31250259	65.22051748	53.15386582	62.87065467	64.52878561	30.94110239	91.12458	100.8995979	33.05788577	59.70957784	71.25457111	61.22725185	84.81247179	82.85565268	38.19627635	97.6403518
C11orf24	3.192203422	4.022366579	2.559345384	5.578405249	4.52490779	3.775595492	3.415952076	7.572600977	4.11141108	2.85889911	3.841975965	7.14917869	2.361682508	3.327760935	3.945333766	3.168021528	3.862342219	5.570588931	4.096506844	6.405975439
C11orf40	0	0	0	0	0	0	0	0	0	0	0	0	0	0	0	0	0	0	0	0
C11orf42	0	0	0	0	0.005057749	0	0.02115142	0	0	0	0	0	0.005382235	0	0	0.016732741	0	0	0	0.009991787
C11orf49	0.968375355	1.060370404	0.942518337	1.318993934	1.2815936	0.750890528	1.025369882	1.265991969	1.129758683	0.823273636	0.972178411	1.554499243	0.806764185	1.30419565	1.51729465	1.247432658	1.229790251	1.742623518	1.425304682	2.086093159
C11orf53	0	0	0	0	0	0	0	0	0	0	0	0	0	0	0	0	0	0	0	0
C11orf54	2.440469584	1.479315936	1.33337703	2.322307824	2.194921387	2.266074587	1.640827679	2.628375621	2.154835109	1.429386889	1.881291409	1.85570567	1.565227504	1.663149112	1.821393006	2.198946608	2.772219684	1.81523841	1.601631597	2.389004353
C11orf58	48.14729354	38.73370515	45.18347663	25.13729208	38.39031928	52.25615287	42.77350209	32.09474272	36.86866672	46.0885093	35.49001668	22.08036833	51.59770342	29.35987005	30.18810776	49.81488457	42.01563037	26.60284014	25.60570987	23.54851651
C11orf65	0.111407392	0.051147278	0.287837141	0.097611928	0.160204509	0.043828548	0.050976166	0.125620447	0.042880715	0.196432276	0.060291401	0.087948493	0.044473723	0.094362391	0	0.0614505	0.135927629	0.073969243	0.057142849	0.034401134
C11orf68	4.603712548	6.540761101	5.300041452	7.436504132	7.182803899	6.002341226	7.192562605	10.31087588	8.011537825	5.305078072	8.0928918	9.424599689	3.589881728	6.556945431	6.589484739	4.451669735	6.968592501	11.14252666	6.121958185	11.04492236
C11orf71	4.674634948	2.452721114	3.667508675	3.362709088	4.501592091	6.411972735	2.865983762	4.294898894	3.874284631	3.677263993	4.122664365	3.093198778	4.904794213	2.576604975	2.875177251	6.22385056	5.713851066	4.086424464	3.265838342	3.212125861
C11orf80	4.440160524	2.41647487	3.950573251	4.471581927	4.632628798	5.592410984	3.898665412	9.793282181	5.719579503	1.91421536	4.406508212	3.522971507	3.399422769	5.424480007	2.966273681	4.36490747	5.607775952	8.355003212	6.368995562	5.078826066
C11orf86	0	0	0	0	0	0	0	0	0	0	0	0	0	0	0	0	0	0	0	0
C11orf87	0.002936647	0	0	0	0	0	0	0	0	0.003068363	0	0	0	0	0	0	0.003017254	0	0	0
C11orf91	0	0.018993092	0	0	0	0	0	0	0	0.056733753	0.017413418	0	0.019267413	0	0	0.019966714	0.037192495	0	0	0.035768763
C11orf94	0.247982585	0.260226576	0.079466536	0.082771487	0.165379928	0.346873987	0.432259984	0.082850233	0.084843129	0.086368423	0	0	0.175990059	0	0.315942512	0.091188766	0.084929789	0.319318723	0.169592954	0
C11orf96	0	0.075008949	0.022905813	0.047716896	0	0	0.174435349	0.047762292	0	0	0.16046423	0.162050519	0.101456427	0.04967672	0.022767194	0	0.122402836	0.115052438	0	0.023543449
C11orf97	0	0	0	0	0	0	0	0	0	0	0	0	0	0	0	0	0	0	0	0
C11orf98	0.137426881	0.288424502	0.220193651	0.366962136	0.183300354	0.192230476	0.670739021	0.642794684	0.376146625	0.28718169	0.396653951	1.023691976	0.487650473	0.334279726	0.437722211	0.303209703	0.517729891	1.415679291	1.127819394	1.086351601
C12orf29	8.744928938	4.577375345	6.003557721	3.184229945	5.263454426	6.924544001	3.599324526	5.231718364	4.15506401	4.962047537	5.917607717	3.343774116	6.447432204	3.424058814	2.968619967	7.50075141	8.082169704	3.788311995	4.195702094	3.938072555
C12orf4	3.312651756	2.697649736	2.296193149	2.078880449	2.669283684	2.976845551	2.327872592	3.170210308	2.231111186	3.243630982	2.285439366	2.738021936	3.374000751	2.720595238	1.934044833	3.984670293	2.768333824	2.602092949	2.743959533	2.546606932
C12orf40	0	0	0.023443774	0.006104696	0	0.095937027	0.006376146	0.006110503	0.012514973	0.006369983	0.005865459	0.005923443	0.032449753	0.006355427	0	0	0.043847147	0.01766318	0.012508092	0.042168675
C12orf42	0.189150454	0.165408036	0.175779604	0.359866831	0.413123887	0.41340713	0.296738397	0.458160815	0.349459329	0.154813581	0.324532917	0.153150059	0.167797063	0.144600693	0.144592418	0.306041426	0.330382037	0.675886194	0.307225756	0.183787885
C12orf43	1.706084529	2.324841848	1.864348868	2.353614625	2.124147751	1.725449907	2.349156415	2.091358422	2.179458449	1.571002563	2.426701783	2.552058022	1.737783216	2.527053316	2.02312628	1.692533081	2.295182636	2.838936812	2.719677294	2.14668213
C12orf50	0	0.006805546	0	0	0	0	0	0	0	0	0	0.006301204	0	0.006760737	0	0	0.00666335	0.00626321	0	0
C12orf54	0	0	0.014679577	0.015290089	0	0	0	0.015304635	0	0	0	0	0	0	0.043772221	0	0.062755138	0	0	0
C12orf56	0.00645281	0	0.031017248	0.006461446	0	0	0.040492562	0.006467593	0	0	0.006208229	0.012539203	0.034346076	0	0	0	0	0	0.026478097	0
C12orf57	40.95640905	27.27690276	47.51114448	51.35579306	42.83768482	27.37433412	38.16446763	62.42709047	50.04158551	29.21372994	79.06456756	51.87086939	22.846205	53.56929405	59.196704	24.30036835	57.31727832	78.62450424	62.83380732	62.2358354
C12orf60	0.100020015	0.048980607	0	0.026707699	0.013340697	0.083943817	0.062764383	0.060149493	0.027376151	0.05573663	0.01924579	0.051829458	0.007098292	0.006951159	0.076458373	0.117694738	0.006851029	0.032198091	0.020520824	0.092242788
C12orf71	0	0	0	0	0.103416619	0	0.027030406	0	0	0	0	0	0	0	0	0	0	0	0	0
C12orf73	0.922965722	0.951241302	1.180424379	0.693150701	0.807879336	1.037434314	1.103195851	1.197648447	1.251831891	0.912700893	1.149620212	0.832706424	0.92111756	1.039476033	0.921301035	1.272732088	1.058370387	1.010731346	0.828459925	1.131855747
C12orf75	37.96699757	32.26174354	34.11278341	25.72191842	22.33209307	32.75022258	35.52972642	41.69648083	27.47778356	25.40101241	21.28262425	44.87215414	63.10055774	37.88503559	23.89836397	47.38713581	39.07871599	41.72406955	33.06635701	37.49356245
C12orf75-AS1	0.215610845	0	0.155459124	0.323849098	0	0.169646021	1.35299737	0.864419185	0.331954536	0.225281569	0.051859634	0.523722988	0.688573127	0.505725299	0.463554997	0.118927425	0.886116269	0.052056513	0	0.213048918
C12orf76	6.918830545	6.263226071	5.850080119	4.039994694	6.604389189	6.401437291	3.033953681	6.01562703	4.10688541	5.051701209	4.410990576	6.56040494	10.16944923	3.493350927	4.444643662	4.89223874	5.841159882	3.848105431	4.019114136	10.36200919
C13orf42	0.00928832	0	0.026788154	0	0	0	0	0	0	0	0	0	0.088989324	0	0.008875347	0.010246572	0	0	0	0.045889774
C13orf46	0.289298323	0.916266437	0.384309545	0.347622592	0.199949213	0.320053833	0.742663527	0.374313404	0.404912549	0.307770021	0.359302645	0.245310135	0.156783181	0.844433605	0.633288964	0.754341477	0.437752226	0.609577512	0.33993952	0.524944429
C14orf119	2.819213502	3.880512431	3.053451857	3.235435802	3.497788033	2.410253845	3.810091651	3.256862376	2.809086966	1.884076517	2.694744011	4.740187116	2.309318365	2.719466233	4.032053845	1.91854619	2.473392935	3.191162473	1.906124081	4.413730405
C14orf132	0.054351124	0.033549811	0.049177217	0.073632285	0.140723024	0.046956904	0.107000224	0.038453392	0.082038245	0.07349154	0.14764532	0.062127035	0.040841254	0.036661806	0.067209465	0.014107856	0.423749732	0.033963838	0.183664625	0.227457801
C14orf178	0.083594883	0.043861165	0.32145785	0.502240551	0.041812157	0.087698367	0.043714428	0.041893197	0.300306328	0.087344337	0.201065955	0.081221446	0.044494662	0.261434265	0.119817182	0	0.214723619	0.040365855	0.085754629	0.247804779
C14orf28	3.622591238	2.130037505	3.13714166	1.293430128	2.088823934	3.168711517	2.112754016	2.336229729	2.890847917	2.94281905	2.550891498	1.094610264	2.532997715	2.480493797	1.113627365	3.160631942	2.943693805	2.429264081	1.325073661	1.708202028
C14orf39	0.008755204	0	0	0	0	0	0	0	0	0	0	0	0	0	0	0	0	0	0	0
C14orf93	1.761247998	1.278067099	1.619191455	2.307647793	1.929449361	2.227694162	1.396908718	2.827175456	1.728743648	1.603709382	1.99941265	2.344710059	1.151932484	1.43956842	1.795424535	1.823077722	1.935193333	2.177532863	1.885709655	2.657456025
C15orf32	0	0	0	0	0	0	0	0	0	0	0	0	0	0	0	0	0	0	0	0
C15orf39	12.19816528	26.68864156	16.25290891	23.71914707	15.87523974	12.62154895	20.92697085	11.91107369	20.01584575	17.83920741	15.27457844	21.81932936	10.03087656	16.30652655	24.53855878	8.639089696	10.14182598	22.33362053	15.98466285	22.59979586
C15orf40	1.074148909	0.6129907	0.806364117	0.897750445	0.881882786	0.998924347	0.758639713	1.355413032	1.254046467	0.672949277	1.066373571	0.817041942	0.874682046	0.60672409	0.727878548	0.944196039	1.088243523	1.103485157	0.658506262	1.152301182
C15orf48	0.969612991	4.110647671	0.932143504	1.165092758	0.737165314	1.220650924	3.772388965	0.466480471	0.756360367	1.499392041	0.895547235	3.27845099	0.701884338	0.525609649	0.444721177	0.299500716	0.318792812	2.134999298	2.705485492	0.498207773
C15orf61	0.585782219	0.673953524	1.133075674	0.918718107	0.769551103	0.792234375	0.760274488	1.280355204	0.854784908	1.054506328	1.188269581	0.912012435	0.736278945	0.956451616	1.227376003	0.763001824	0.920920055	1.104174138	1.310432173	1.227381267
C15orf62	0.227635296	0.0754341	0.218838613	0.443883045	0.311610601	0.427343135	0.150363473	0.300206308	0.282833328	0.20029082	0.345800881	0.302656758	0.076523613	0.349708021	0.331995462	0.079300999	0.295431882	0.323972761	0.405581205	0.201253598
C15orf65	0.272742751	0.035776157	0	0.034138471	0.068209694	0.464963	0.035656469	0	0.034992903	0.035621999	0.29520559	0.198749254	0.072585762	0	0	0	0	0.032925145	0.139894648	0.202126479
C16orf46	0.132428107	0.352761533	0.078344977	0.122404926	0.18342655	0.09618141	0.266349525	0.132731491	0.12546853	0.117080499	0.186212683	0.188053511	0.086753103	0.159290413	0.194677142	0.112377205	0.125596686	0.068865122	0.146299464	0.221446198
C16orf54	36.21607558	50.78108733	25.94630334	42.0202714	21.95162652	28.24160507	58.1287881	33.12403255	28.90776132	24.01136286	51.334134	28.30470978	16.70144975	42.92956196	44.62217576	22.5558198	32.91394634	70.9413962	28.33648056	29.62795995
C16orf72	49.45154948	41.62547812	44.60280133	40.42121198	36.38781235	49.65828185	53.49856481	34.52221219	46.34282443	63.46007167	41.33835819	23.83607186	53.16249624	50.23699978	37.86996371	54.24848597	48.06339231	29.96781606	41.31102916	25.85293566
C16orf74	3.670650382	1.431674639	6.183211758	5.627189133	6.72647911	4.2256943	3.533239016	9.506950511	4.967839913	3.937110712	6.78177146	4.860448267	2.005629849	4.808553835	6.704501257	3.260974318	6.775178365	8.093730657	5.898148789	6.034359188
C16orf86	0.44219807	0.509524601	0.625161583	1.180772979	0.850013096	0.800462796	0.770798202	0.842970166	1.210325884	0.53450742	1.034396852	1.255231881	0.396892905	0.82252597	0.86992961	0.487818483	0.739409245	1.122059608	0.951718089	1.387939103
C16orf87	3.937964787	2.713064667	3.866335704	2.413084031	2.741980029	2.837894082	3.041986655	2.639322227	3.362130598	4.448096039	3.063207423	2.492623442	4.36197661	2.782546008	2.378961497	3.116228834	2.791656022	2.716490915	2.918247254	2.503439679
C16orf89	0	0	0	0	0	0	0	0	0	0	0	0	0	0	0	0	0	0	0	0
C16orf90	0	0	0.019660691	0	0	0	0	0	0	0	0	0	0	0.021319449	0	0	0	0	0	0
C16orf91	3.130295619	3.217123168	2.388848987	3.619199082	4.00302386	3.046968337	2.160074318	5.789758567	3.908520306	2.798638291	4.936618679	6.051484907	2.164274695	3.767846506	4.28624081	2.207225561	3.614100577	4.768365246	4.5022583	5.86732537
C16orf92	0	0	0	0	0	0	0	0	0	0	0	0	0	0	0	0	0	0	0	0
C16orf95	0.291422089	0.472616813	0.73860481	0.477510711	0.424035912	0.444694315	0.166247886	0.796608324	0.380692713	0.276811955	0.458797587	0.617777447	0.225620201	0.552358877	0.835394995	0.175356731	0.408301672	0.281440719	0.516370309	0.890056199
C16orf95-DT	0	0.07744066	0	0.147791484	0	0.464517035	0.154363166	0.147932086	0.075745237	0.077106971	0.212999545	0.286806903	0.235677461	0.076930781	0.141031695	0.407052095	0	0.570155126	1.438368167	0.510440767
C16orf96	0.031255374	0.019679154	0.01802853	0.056334967	0.018759827	0.019673778	0.07845327	0.068919353	0.083409362	0	0.078183821	0.030367968	0.033272307	0.019549584	0.041811995	0.027583927	0.147721141	0.012073944	0.025650307	0.067944783
C17orf100	0.586675223	0.054321349	0.149295147	0.293730188	0.604143002	0.398247744	0.451163482	0.466956471	0.194817633	0.018029093	0.182612438	0.352070106	0.091843209	0.071951588	0.263807392	0.171317902	0.602778655	0.366611408	0.318617199	0.699055114
C17orf107	0.110937539	0.378348792	0.115538037	0.296229353	0.332929789	0.349149636	0.657478104	0.194585457	0.170799475	0.164210628	0.204570947	0.044911578	0.019682737	0.192747537	0.114838836	0.101985561	0.094985519	0.401766997	0.237091055	0.063944626
[truncated: 26,489 more rows]
