# Supplementary material for: CHN1 as a potential predictive genetic biomarker for atopic dermatitis-related depression
Source: Front Immunol. 2025 Nov 17;16:1677275. doi: 10.3389/fimmu.2025.1677275 (PMC12665567; doi:10.3389/fimmu.2025.1677275)
Supplement: Supplementary Figure 1 — (A). Venn diagram screening overlapping DEGs identified by different analytical model. (B). Determination of soft-thresholding power in WGCNA. (C). Heatmap of the Topological Overlap Matrix for all genes. [file DataSheet1.zip › Raw data/DEG.txt]

id	AD25	AD32	AD35	AD38	AD41	AD43	AD46	AD47	AD49	AD50	AD52	AD90	AD26	AD39	AD40	AD42	AD44	AD63	AD64	AD70
A3GALT2	0.057854523	0.182133165	0.055618807	0.17379585	0	0.121388942	0.816857283	0.028993532	0.089072845	0.27202254	0.222646641	0.028105955	0	0.090466989	0.027641109	0	0.029721275	0	0.059349245	0.028583542
AARD	0.012916887	0	0.02483546	0.025868348	0.02584287	0	0.013509304	0.012946479	0.066289481	0.013496244	0	0.012550149	0.013750424	0.215446483	0.012342582	0.156744373	0.079628628	0.174642671	0	0
ACER1	0.186436697	0.17785627	0.260701212	0.373372414	0.15259282	0.106684611	0.301344131	0.220839051	0.452302314	0.26563484	0.847931751	0.148208206	0.180425089	0.159016718	0.372490069	0.280460293	0.661732446	0.867519108	1.425707544	0.887612307
ACTN3	0.01807733	0.02845483	0.026068131	0.009050761	0.009041847	0.075858819	0.113438539	0.090593718	0.027831863	0.009444073	0.008696072	0.12294853	0.153950986	0.122492414	0.025910374	0.089740441	0.139301456	0.174581709	0.176171544	0.116106454
ADAM20	0.028623783	0	0.00846697	0	0.013215628	0.020789211	0.011514068	0.026482485	0.029379458	0.004601175	0.016946988	0.00855726	0.028126983	0.020657975	0.010519663	0.046150743	0.015835867	0.025516987	0.018069725	0.056567341
ADCY1	0.004518642	0	0	0.002262345	0	0.009480905	0.002362942	0.009057988	0.002318968	0	0	0.004390348	0.009620467	0.011776318	0.028065286	0.017446866	0.004642673	0	0.016223849	0.015627328
ADGRB2	0.168901798	0.30756565	0.109841775	0.203948278	0.139144569	0.140711934	0.14547504	0.313682079	0.367117086	0.254335214	0.129044042	0.222026193	0.206242505	0.310719254	0.170885811	0.432936154	0.183746033	1.093842179	0.586045148	0.368150461
ADORA2B	0.127532272	0.315836679	0.470799155	0.05108118	0.137783346	0.171254456	0.138716633	0.081807642	0.167550919	0.692912669	0.211041266	0.218083994	0.152053469	0.047861263	0.170606778	0.146317019	0.094343658	0.029559413	0.099428656	0.110894881
AFAP1L1	0.004591558	0.004818263	0.013242368	0.096551752	0.018372696	0.009633894	0	0.046020765	0.075404413	0	0.035340188	0.004461193	0.004887854	0	0	0	0.00471759	0.008868588	0	0.009074
AFF2	0.046874285	0.02012264	0.071690956	0.192015071	0.121489769	0.154231428	0.055709221	0.098234404	0.126840141	0.075691298	0.133242929	0.028982179	0.047630976	0.033316916	0.097724029	0.004700926	0.074430513	0.043211141	0.015299875	0.031579988
AGAP11	0.050992398	0.008918353	0.073532791	0.042550535	0	0.017831833	0.008888517	0.017036406	0.017446203	0.008879924	0.008176605	0.049544616	0.045235814	0.035438533	0.008120866	0.1500084	0.069856093	0.02462294	0.139492883	0.134363993
AIRE	0.022001925	0.046176513	0.08460675	0	0.022009671	0.011540975	0	0.011026165	0.022582781	0	0.010583992	0.032065865	0.023421725	0.114681202	0.021023684	0.060679513	0.033908771	0.010624173	0.146707362	0.054351234
ANTXR1	0.002492007	0	0	0.022458083	0	0.02352901	0.010425201	0.009990866	0	0.002603781	0	0	0	0	0	0	0	0.002406655	0	0
AP3B2	0.012347394	0.004319013	0.011870245	0.020606532	0.004117247	0.017271333	0.004304564	0.004125227	0.025346737	0.004300403	0.007919594	0.043988361	0.021906968	0.038615186	0.003932803	0.004540414	0.03805894	0.055647616	0.033777067	0.089471656
ARHGEF28	0.142762315	0.117708736	0.21893916	0.136146072	0.027202396	0.139072324	0.113759944	0.102206696	0.069776798	0.085237479	0.009810799	0.056144115	0.256909908	0.577581743	0.162398661	0.348729469	0.094294893	0.075501676	0.024408451	0.080609136
ARHGEF9-IT1	0.073981471	0	0.071122549	0	0.074007518	0.155226109	0.154749074	0	0	0	0	0.14376196	0.472533308	0.154246216	0.282768548	0.244841835	0.076012161	0.214342693	0.075892847	0.07310241
ARSI	0	0.009975491	0.009138779	0.009518854	0	0	0.119305422	0	0.019514192	0.009932507	0.00914582	0	0.161913116	0.029729435	0	0.010486855	0	0.036722166	0.341310586	0
ASAH1-AS1	0.058692163	0.049272042	0.101563339	0.129295564	0.164395914	0.024629291	0.012276801	0.058826623	0.10843497	0.012264933	0.090348081	0.148266996	0.174942915	0.061184536	0.269196555	0.077696735	0.241212729	0.113363846	0.180625577	0.139187452
ASAP1-IT2	0.029140904	0	0.028014791	0.014589952	0.029151164	0.091714097	0	0.029207664	0.029910231	0.015223976	0.028036375	0.028313532	0	0.015189189	0.08353576	0.466135777	0.029940782	0.084428436	0.283990958	0.014397323
ATOH8	0.009095617	0.167032375	0.118045725	0.150278523	0.07733996	0.038168399	0.209281059	0.077489859	0.261400805	0.014255369	0.026252595	0.061861609	0.0532541	0.189637272	0.6344584	0.195662755	0.112143345	0.03952839	0.135293841	0.759447196
ATP13A5-AS1	0	0.048903472	0	0.04666487	0.093237818	0	0.097479732	0	0.095665638	0	0.044836125	0.18111743	0.396878369	0.097162971	0.04453048	0.925386465	0.191526705	0	0.095613035	0.138146286
B3GAT1-DT	0.140556686	0.124804805	0.072759641	0.119091749	0.075711016	0.249541425	0.101771404	0.097531403	0.133169923	0.022594005	0.031206729	0.105050756	0.264724543	0.135254263	0.18596397	0.393607627	0.133305946	0.281926815	0.35492453	0.235038804
BEND6	0.059472628	0.052007544	0.157229551	0.01985074	0.178480699	0.067591339	0.051833554	0.044706657	0.025434467	0.05696179	0.061986637	0.048153395	0.031655221	0.05166512	0.037885587	0	0.010184178	0.043076743	0.025420481	0.014691491
BEX1	0.148893527	0.351551374	0.071569861	0.298185585	0.260655408	0.039050594	0	0.111925975	0.229236528	0.194464751	0.393937523	0.650997555	0.237752608	0.582061194	0.213410225	0.410636202	0.344206013	0.1797423	0.840071762	1.029870428
BMP3	0.029169629	0	0.009347468	0.034076778	0.126446227	0.260112751	0.086437794	0.180291471	0.074849285	0.06603559	0.023386676	0.009447147	0.005175328	0	0.0092909	0	0.069930689	0.042255829	0.019948834	0.014411515
BMX	0.01106265	0.011608862	0	0	0.011066545	0.150873975	0.011570024	0.011087994	0	0.034676518	0.010643342	0.118234135	0	0.011532427	0	0	0	0.010683748	0.022696926	0
C16orf95-DT	0	0.07744066	0	0.147791484	0	0.464517035	0.154363166	0.147932086	0.075745237	0.077106971	0.212999545	0.286806903	0.235677461	0.076930781	0.141031695	0.407052095	0	0.570155126	1.438368167	0.510440767
C1QTNF12	0.067821058	0.166062592	0.260800792	0.475382767	0.316609702	0.142300482	0.094575446	0.249246918	0.092815401	0.070863015	0.369752457	0.615024428	0.240658675	0.353505461	0.172815003	0.274332589	0.255503063	1.157133966	1.275510029	0.223383987
C1orf53	0.542530789	0.46580557	0.616395428	0.296321925	0.493383452	0.310452218	0.051583025	0	0.050623067	0.669931066	0.284709392	0.383365227	0.052503701	0.051415405	0.188512366	0	0.304048645	0.285790257	0	0.04873494
C20orf204	0.022026489	0.023114034	0.042350606	0.132335806	0.088136977	0.0577693	0.069110119	0.198692556	0.056519985	0.046028873	0.148341328	0.139107219	0.140687252	0.459236967	0.06314147	0.024298904	0.961821169	0.361625186	0.677866885	0.16323575
C2CD6	0.022682107	0.003967004	0.025439849	0.00378541	0.003781682	0.01586368	0.003953732	0.018945058	0.003880153	0.02369946	0.02545945	0.003673019	0.0080486	0	0	0.00834072	0.01165235	0	0	0
C4BPB	0.112391145	0.070764234	0.07563355	0.180066494	0.0787015	0.047163269	0.117545822	0.056324313	0.01153583	0.070459313	0.118944296	0.207480231	0.15553698	0.046865542	0.354400383	0.11158762	0.184761805	0.21708337	0.149883328	0.555278464
CACHD1	0.471667311	0.095183769	0.553720385	0.753861142	0.526275682	0.637557046	0.080635533	0.62730006	1.685108059	0.440697359	1.055933683	0.013219491	0.09655853	0.179658428	0.255683438	0.020012615	0.582468668	0.416093094	0.116310876	0.143403961
CACNA1I	1.478660446	0.776851027	0.931533063	0.469613005	0.602916517	0.36798855	1.165431797	1.025584962	1.153688749	1.09748417	1.004966353	1.442326934	0.715865785	1.781861988	0.512946221	0.791019246	1.706415774	3.108694281	4.500888145	3.046651842
CACNG8	0	0	0	0	0	0.007015869	0	0	0	0.003493773	0.003217055	0.016244289	0.003559573	0	0	0.025821361	0.006871156	0	0.085754629	0.009912191
CALN1	0.002117992	0.013335401	0.010180726	0.002120827	0.012712428	0.00444392	0.017721051	0.010614222	0.015217355	0	0.018339425	0.02057858	0	0	0.006071469	0.014019	0.006528385	0	0	0
CAVIN3	0.690877552	0.99686017	0.66417945	0.691802159	3.570790739	0.543593378	0.782777418	0.461640207	0.325011907	0.631632103	0.304650127	1.510339659	0.398374385	0.270080924	0.467613358	0.317563989	0.354920597	0.222404869	0.029530291	1.45067039
CCDC144A	0.016444895	0.101384004	0.011857052	0.026758718	0.024676027	0.185460481	0.00644967	0.008241285	0.067516177	0.085912463	0.005933094	0.005991746	0.002188262	0.008571615	0.001964216	3.204237413	0.065473104	0.001985206	0	0.00609356
CCDC40	0.05582697	0.162230934	0.020642156	0.051601554	0.107397356	0.031536287	0.116774806	0.025825323	0.039669795	0.013460991	0.033052897	0.045897012	0.004571502	0.067151161	0.012310342	0.028424535	0.035298058	0.020736486	0.017621326	0.025460134
CCL2	0.359424152	0.544801837	1.190174916	0.039989464	0.199750385	0	0.835352627	0.200137539	0.081980675	0.50072705	0.03842232	4.307038481	0.297591827	0	0.190801989	0	0.082064412	0.154272743	0.040967798	0.157845959
CCR1	18.28566975	61.12157747	27.48136602	14.30094853	14.17498488	17.81052409	39.31304901	6.51272966	13.69463006	38.97122106	9.479553065	25.60114724	12.25086355	7.158516767	22.13203567	6.378595562	5.147913564	12.09694209	4.784174917	11.97929135
CCR10	0.216978934	0.157633019	0.561599375	0.150417221	0.317234707	0.22762994	0.314211318	0.451680964	0.291232533	0.139514474	0.305103127	0.324336063	1.225974743	0.278391366	0.542252151	0.423490296	0.325827651	0.306261415	0.958826715	1.022526658
CDC42EP1	0.964376719	1.734843837	0.569510172	2.000310945	2.949275381	0.36132707	1.52731861	1.297986977	1.541316835	1.9001053	2.332814383	4.604666133	0.938613648	0.603197494	0.566063668	0.668717614	0.537888664	0.172964308	0.678371814	1.334084947
CDH2	0.025822503	0.033871842	0.024824625	0.025857062	0.032289493	0.033862589	0.033758524	0.109997058	0.053008447	0.026980711	0.068320317	0.006272337	0	0	0	0.007121636	0.013265648	0.006234517	0.02648965	0.031894594
CELF2-AS1	0.0115012	0	0.055283754	0.04606637	0.046020998	0.096526146	0.012028688	0.034582647	0.035414504	0.01201706	0	0	0	0.011989601	0	0.025375498	0.011816893	0	0	0
CENPS-CORT	0.180534348	0.078936718	0.101242063	0.015064663	0.240797211	0.110481216	0.031469054	0.09047397	0.216183915	0.094315898	0.202640136	0.058469531	0.096092183	0.219567568	0.431268757	0.033193267	0.324607094	0.305114153	0.339530783	0.163523438
CFAP141	0.17562367	0.046073746	0.042209228	0.087929355	0	0	0.091839213	0	0	0.045875216	0.084483499	0	0.0467392	0.228851953	0.293676534	0.435920182	0	0.084804231	0.360322121	0.130152658
CFAP92	0.007106428	0.001491461	0.009564533	0.017078253	0.009952502	0.02683896	0.054999431	0.018519042	0.029176159	0.005940136	0.023246048	0.019333053	0.037825057	0.010371486	0.100498884	0.006271664	0.017523576	0.010980847	0.034992139	0.082859463
CFAP97D2	0.032288694	0.400947996	0.351797298	0.280209858	0.048450093	0.152431531	0.168847871	0.377564435	0.309317156	0.067473858	0.300293594	0.350320106	0.315079493	0.263668746	1.244407869	1.561336066	0.293045612	2.759676785	0.49132303	0.255240274
CHML	0.007556841	0	0.01816204	0.034051294	0.026458255	0.027747262	0.011855138	0.022722459	0.027147201	0.011843678	0.003635207	0	0.012066734	0.003938872	0.003610426	0.00833646	0.003882133	0	0	0
CHN1	0.498191725	0.209115856	0.309468746	0.299315076	0.168678103	0.233180894	0.184368231	0.376420301	0.165203481	0.36037174	0.066365826	0.379790726	0.734317496	0.902865706	0.439422764	0.930073449	0.614239687	0.777207381	1.501738795	0.386244279
CHRNA6	0.02466049	0.090573305	0.023707516	0.024693494	0.012334586	0	0.025791512	0.049433972	0.012655767	0.064416449	0.011862891	0.011980163	0	0	0	0	0	0.011907927	0	0.02436747
CHSY3	0.006005294	0.00157545	0.027422829	0.018039993	0.004505556	0.007875101	0.026693057	0.003009526	0.010786712	0.009411972	0.001444419	0.020421769	0.105481536	0.028171396	0.012911151	0.094404036	0.041648386	0.015948926	0.003080223	0.011867876
COL4A1	0	0	0.00182424	0	0	0	0	0	0.001947665	0.00198268	0	0	0.018180185	0	0	0	0	0	0.017519349	0.001875022
CORO6	0.145515634	0.263755203	0.152609851	0.165579976	0.145566865	0.145719638	0.338967574	0.357993003	0.162935217	0.255707673	0.324545797	0.456285166	0.359099966	0.62746561	0.183287615	0.415913712	0.299019678	0.728209416	1.024570394	0.431359772
CPE	0.011461111	0.072161978	0.033054632	0	0	0.084165977	0	0.057436838	0.070582122	0.119751725	0	0.011135706	0.012200705	0	0.021903063	0	0	0.011068561	0	0.011324928
CPLX1	0.039195481	0.05484098	0	0.078495874	0.039209281	0.205597496	0.027328755	0.091665644	0.107280671	0.054604672	0.037709853	0.101553702	0.069541326	0.217919599	0.012484263	0.086478352	0.120814031	0.290206442	0.308262335	0.129099179
CRYBG2	0.06382298	0.195341421	0.102261034	0.149119588	0.042563633	0.100433859	0.139062791	0.319845973	0.114638864	0.100028418	0.061403895	0.160194851	0.107574082	0.460188208	0.121970618	0.052805572	0.153007945	0.606097238	0.425567365	0.162916945
CT70	0	0	0	0.009479268	0.009469932	0	0.03960309	0.009488286	0.00971652	0.009891201	0	0	0.100774858	0.0197372	0.036182796	0.052216216	0.019452888	0.009142363	0.038844707	0
CXCL11	0.220093626	0.377935554	0.769412299	0	0.620482231	0.104953421	0.083704705	0.120326098	0.308051116	0.188153521	0.115500767	0.563772393	0.170397407	0.06257453	0.038237802	0.176581896	0.061673153	0.077292835	0.020525449	0.197707667
CXCL9	0.364414346	0.427396153	0.298812594	0.214648261	0.396708172	0.416035208	0.201773512	0.064455741	0.308028801	0.156783243	0.247483716	0.843514579	0.102687427	0.055866069	0.235555111	0.212828832	0.077085857	0.207019382	0.197909633	0.095316434
CXCR6	0.583910586	0.551466737	2.211703588	1.122608713	0.502339899	0.722836657	0.561835629	1.66210514	1.64215315	0.707716626	0.988730326	1.089277677	0.298363573	0.693925362	0.278974495	0.347841597	0.191980202	0.28195566	0.455237281	0.680827495
CYP27B1	0.049903185	0.039275343	0.035981054	0.149909911	0.037440565	0.013088205	0.19571974	0.012504377	0.102441282	0.104282952	0.120029255	0.121215818	0.318740849	0.078033499	0.166895433	0.151391804	0.089727678	0.216872876	0.486328529	0.098620452
DCST2	0.092074015	0.06763408	0.212438231	0.147515582	0.119738361	0.173868697	0.115556247	0.156884417	0.141757187	0.115444538	0.124017781	0.331001402	0.019603124	0.25915668	0.123172361	0.091415744	0.27434383	0.622442999	0.613943377	0.509487859
DDIT4L	0	0.059626929	0.098326105	0	0.022736565	0	0.01188549	0.011390316	0.069985806	0.071243998	0	0.011041625	0.447612197	0.071081206	0.065154043	0.025073409	0.02335243	0.186575821	0.22149986	0.089833991
DDX11	0.855372207	0.591211443	0.450693198	3.253117296	2.505312857	0.673020373	1.83651625	1.290119506	0.717558755	0.429681703	0.62908273	4.363203458	0.53846208	0.870260754	2.428445844	0.875569284	3.037951302	5.238428973	4.737502326	5.59137943
DHDH	0.050585621	0.035388837	0.048630803	0.01688444	0.084339052	0.106137511	0.052905666	0.169005033	0.034614063	0.140945392	0.064891029	0	0.017949983	0.457025826	0.096673008	0.055804407	0.155922382	0.211696487	0.501627933	0.049984554
DHRSX	0.57372215	0.337147627	0.077217192	0.563000167	0.241048138	0.060188487	0.060003519	0.034502191	0.447540101	0.23978205	0.298067219	0.033445978	0	0.083731951	0.087714168	0.037974693	0	0.055407184	0.058854476	0.204085828
DKK2	0.056690783	0.059489856	0.101214356	0.040547609	0.210639897	0.110450981	0.059290833	0.016234474	0	0	0.046750311	0.015737489	0	0.008442595	0.007738603	0.053605218	0	0.031285195	0	0
DMGDH	0.027293141	0.00358009	0	0	0.040954126	0.04294935	0.017840567	0	0.028013687	0.007129328	0.003282331	0	0.003631799	0.007113037	0	0.003763613	0.007010575	0.006589584	0	0
DMRTC2	0.011461111	0	0	0.011476449	0.011465146	0	0	0	0	0	0	0.022271411	0	0	0	0.151722284	0	0.011068561	0.164601062	0
DNAH14	0	0.001457715	0.00801268	0.002781974	0	0	0	0.00139231	0.008554806	0	0	0	0	0.002896235	0.003982095	0.010727083	0.015699831	0.006707747	0.005700068	0.006863109
DPY19L3-DT	0.062234676	0.032653738	0.029914847	0	0.062256587	0.032644818	0	0	0.031938843	0	0.029937896	0.181403104	0.165626817	0	0.029733812	0.102982896	0.191828798	0.210360862	0.031921281	0.491961538
DPYSL4	0.053128525	0.020906893	0.03830658	0.026599814	0.073077441	0.034835303	0.034728248	0.046593959	0.061347522	0.01387787	0.070282839	0.083882652	0.084835423	0.124615435	0.006345793	0.065935862	0.115997014	0.051308843	0.095377007	0.380605006
DRD4	0.169221378	0.088788291	0.101676268	0	0.063480358	0	0.022122813	0.021201132	0.021711108	0.110507131	0.183158293	0.123312618	0.02251767	0.132305547	0.040424381	0.233349379	0.043466568	0.61284544	0.238690869	0.27171732
DUOX2	0	0	0.004469602	0	0	0	0	0.004659919	0	0	0	0	0	0	0	0	0.014330651	0.01796011	0.047693855	0.004594024
DUSP4	0.720182615	0.23910456	1.592018567	2.02491402	0.614609387	0.862248702	1.766007584	1.353945723	0.522030799	0.777992692	0.246620262	0.751128074	3.811625752	4.445209259	0.548196966	0.87078814	1.304319774	1.253500508	3.113766734	1.266451759
EGR3	2.153729935	0.438963543	0.461922957	0.158491192	0.42411185	0.5515197	0.18327493	0.317283947	0.214676615	0.561106028	0.119648646	0.933697544	0.487426908	0.147322079	0.086424007	0.299329082	0.220703887	0.054592217	0.127575368	0.251354991
ENPEP	0.011467032	0.00401107	0.003674634	0	0	0.028069821	0.007995302	0.065128716	0.043155805	0.023962719	0	0.00371382	0	0	0.003652397	0.004216685	0	0.003691427	0	0.003776926
ERFE	0.020137862	0	0.00967983	0.030247219	0.05036238	0	0.01053073	0.080735987	0.06200852	0.115726046	0	0.048915264	0.010718687	0.01049651	0.057727502	0.066646297	0.041381238	0.340342259	0.144606989	0.208935094
EWSAT1	0.011710561	0	0	0.035178701	0.011714684	0.012285406	0.012247651	0.046949558	0.072118338	0.012235811	0.011266695	0.068268442	0.012466253	0.012207852	0	0	0.012032	0	0	0
F2RL2	0	0	0.008372284	0.017440961	0	0	0	0	0.00893874	0	0	0	0.03708325	0.136179708	0	0.019214584	0	0.050463259	0	0
FAM111B	3.207411187	0.859158401	1.647219341	1.681918512	3.166322779	11.22799238	3.513413094	5.769646718	1.637380423	0.626158747	2.988392931	1.525369343	1.159094824	0.739114784	0.903310822	1.303588399	1.933908951	2.453590055	0.891838358	1.551289017
FAM201A	0.632539442	0.107638491	0.295830361	0.188303938	0.102610077	0.071739392	0.160917582	0.102808954	0.140375921	0.339386488	0.065790732	0.282374734	0.072795426	0.481184037	0.032671121	0.792093748	0.720161435	0.165101246	0.841792407	0.709486127
FAM215B	0.014337494	0.0150454	0	0	0	0.01504129	0.059980261	0	0	0.029961139	0	0	0.12210163	0.014946339	0.013700027	0.015816656	0.058924156	0	0.235326656	0.056668535
FAM225A	0.03060247	0.64226897	0.13238944	0.071501326	0.07653311	0.107015587	0.112021046	0.020448386	0.099466212	0.010658358	0.088327629	2.388599268	0.02171818	0.021268006	0.048736392	0.016879823	0.047163699	0.364503258	0.047089667	0.141114614
FAM86B1	0	0.00727253	0.03331267	0.034698118	0.04852952	0.094517069	0.028992801	0.034731128	0.071133115	0.06517074	0.07334434	0.026934325	0.014755138	0.007224647	0.006622214	0.030581338	0	0.013385961	0.0071094	0.047936006
FAM95C	0.59917502	0.24451736	0.202673932	0.522202117	0.122097142	0.023281006	0.20888514	0.478213904	0.193609029	0.475333974	0.149453749	0.873244752	0.271672693	0.566783997	0.042409981	0.563065838	0.478816764	0.942989974	1.229310453	1.68845461
FBLN2	0.4266631	0.227205931	0.35507707	1.479377804	0.955552198	0.648028087	0.372969578	1.965870034	1.06540476	0.452453816	1.255980747	0.216555567	0.061011402	0.444781429	0.578072135	0.077275954	0.634661471	0.436649629	0.391957891	0.390131217
FILIP1L	0.08369443	0.305082541	0.173624562	0.026465191	0.048471729	0.0554544	0.08292597	0.052980738	0.013563787	0.004602545	0.042380082	0.025679421	0.051581486	0.018368112	0.037882062	0.024297096	0.013577641	0.012762292	0.040668986	0.026115776
FPR2	3.250986439	7.184487514	5.319314716	0.635976485	2.229109665	2.721680052	3.039814481	0.636581525	2.519183529	4.780267558	0.869974133	3.702563396	1.753306564	0.605987318	3.898482352	1.615059518	0.663620178	0.395053829	0.541105782	1.659363541
GABRB2	0.003852198	0.004042398	0	0.003857354	0.011560664	0.056578118	0.004028875	0.015444094	0	0.032199839	0.007412377	0	0	0	0	0	0	0	0	0
GATA3-AS1	0.12481058	0	0.143984917	0.024995523	0.149825426	0.039281175	0.104427886	0.28772198	0.012810561	0.013040867	0.120079878	0.133393637	0.119578231	0.156132821	0.023852261	0.123918263	0.128236459	0.265178644	0.768211017	0.332984406
GMCL2	0	0	0	0	0	0.021656939	0.010795192	0	0	0	0	0	0.197781643	0.010760113	0	0	0.06363069	0.009968268	0	0
GPR82	0.098106833	0.15910578	0.128612205	0.008930739	0.187360804	0.21520196	0.130589936	0.026817706	0.109851139	0.382072245	0.034323013	0.103986951	0.01898868	0.018595083	0.085222588	0.11806719	0.027490836	0.034453316	0.036596912	0.09694111
GRB7	0.011075071	0	0	0.04435957	0.01107897	0	0	0	0	0.011571817	0	0	0	0.023090751	0	0.036652969	0.05689533	0.042782973	0.113612046	0
GRIK4	0.00625967	0.006568737	0.087257702	0.009402071	0.078273419	0.003283471	0.157122275	0.01254802	0.025699706	0.009810649	0.018067227	0.048655555	0.003331805	0.013050975	0.020934742	0.006905463	0.006431489	0.018135817	0	0
GRM2	0.255931211	0.109247862	0.325274632	0.35183342	0.225645906	0.141073274	0.480897152	0.356515894	0.387353281	0.30820183	0.429860266	0.547905447	0.281682125	0.619517198	0.182377838	0.516816539	0.325352552	1.403396893	1.090222659	1.054423502
H1-3	0.686426021	1.160512159	0.146644432	1.069202822	0.419630255	1.840309542	1.994189101	0.382221434	0.352273918	0.398452259	1.761089021	1.88965463	3.288247249	3.73689287	1.78552305	5.006216223	1.95907632	8.065472457	1.447440891	0
H1-5	0.037129973	0.272742701	0	0.037179664	0.037143045	0.0389526	0.038832892	0.111645106	0	0.038795352	0.035722634	0.108227323	0.079051996	0.116120113	0.07095823	0.286724023	0.228894839	0.215149503	0.304714065	0.036688788
H2AC12	0.582786206	0	0.311258422	0	0	0.475528562	0.067723884	0	0	0	0.249198592	1.006648298	0	0.135007629	0	0	0	0.062536161	0	0
H2AC21	0.119084863	0.374893819	0.114482977	0	0	0.499721881	0.124546539	0	0.061114366	0	0.343713551	0.057851895	0.253538998	0.744850944	0.284475401	0.919593748	0.305883949	1.725092094	0.977292191	0
H3-7	0.066425563	0.278821142	0.138360365	1.119660098	0.343319574	0.662019321	0	0.09986661	0.227264048	0.775021694	0.063907832	0.365724403	0.212136165	0.080787394	0.222152619	0.061065428	0.363993888	0.053458709	0.045427817	0.021878761
H4C5	1.939320119	1.88432674	0.138102038	1.222687554	0.646667631	1.356344643	0.375604549	0.575929772	0.221168738	0.375241448	0.829250655	0.697873593	0.994002105	2.995072162	1.784461713	1.663973639	1.54976251	7.006023289	1.473647509	0
HBD	0.047729981	0.951645789	2.064848208	0.095587718	0.954935713	0.6509482	0.049919056	0.66975059	0.832831097	0.897674381	0.551050436	39.65047609	0.406480265	1.393191631	0.04560783	0.157962474	0.392320832	3.825901827	8.666473463	12.3566654
HCN2	0.346112146	0.163440551	0.241234378	0.346575351	0.268331351	0.299559158	0.153844109	0.416286081	0.177624795	0.180818101	0.158171884	0.521242195	0.221068214	0.541214794	0.2397745	0.171818832	0.391173695	1.370456203	1.056286404	0.521549357
HEXD-IT1	0.092476839	0.242607068	0.06667739	0.231501504	0.300655541	0.097016318	0.241795428	0.393926965	0.261025188	0.096624673	0.333643818	0.269553675	0.442999977	0.506120397	0.287186807	0.331556652	0.427568407	0.75913037	0.355747719	0.456890061
HIC1	0.631870217	2.997621849	1.569251979	0.839227278	0.386278859	0.303823345	3.166573583	0.496978545	1.544814223	5.318368711	0.544595367	0.831363648	0.48112822	0.713594595	0.36478149	0.513112585	0.351657685	1.19926813	1.287387554	1.331105565
HKDC1	0.389284697	0.08753687	0.314095356	0.174020393	0.271204434	0.371930071	0.050892343	0.4041114	0.092755443	0.305058869	0.347777505	0.27016577	0.236803161	0.137687485	0.478255473	0.191717043	1.014209715	0.657915085	0.791553299	0.968516776
HLA-DQA2	17.19130483	5.516398842	1.951235923	24.89673237	28.68933404	3.27912494	34.36745558	49.80014969	20.52004966	12.78785795	13.68870258	11.57589445	3.262575655	22.8089741	1.512753551	13.90459806	12.92936624	4.665163316	7.766263874	1.263498442
HLA-G	0.276082458	0.181071164	0.763064087	0.138225971	0.138089829	1.04992587	0.054139618	0.345893682	0.141685551	0.198320028	0.166011307	2.347134042	0.055105925	0.143903176	0.16487962	0.133247257	0.230474191	0.06665662	0.495626754	0.102300748
HPN	0.011116675	0	0.010687085	0	0.011120589	0	0.046506108	0.033426427	0.034230473	0	0.010695319	0.021602098	0.011834042	0.023177493	0.01062241	0	0.102796311	0.04294369	0.057019419	0.142799598
HRH4	0.426545333	0.118235482	0.294006731	0.080587959	0.088559445	0.067544676	0.134674201	0.104864015	0.04956297	0.168180013	0.023228941	0.062556197	0.950978102	0.117457005	0.076901971	0.177566375	0.405177688	0.031089503	0.181630963	0.294238691
HRK	0.135812568	0.361385516	0.177194353	0.330271937	0.334798802	0.269692961	0.304374511	2.809982221	0.453043672	0.076020067	0.555325645	0.221498513	0.056797972	0.156749146	0.106600174	0.149823994	0.289048048	0.248268868	0.129369875	0.105441929
HS3ST1	0.034143418	0.007677692	0.044546842	0.021978715	0.165897848	0.271204344	0.051013375	0.249329083	0.060076822	0.020385624	0.021117393	0.054500166	0.015577165	0.015254282	0.01165191	0.040356327	0.072666975	0.00471057	0.032523719	0.026508209
HSPA1B	1.222737069	2.1590776	0.949430933	1.177282181	0.811524628	22.6456207	3.84874535	0.636337186	1.037803036	0.405385994	1.628849917	1.450756371	48.89915603	6.201715174	3.639928871	11.24502033	1.775731061	15.13541567	3.618252525	0.74351279
HYAL4	0.073008031	0	0.031194101	0.089351458	0.073033735	0.093612237	0	0	0.033304649	0.016951697	0.023413601	0	0	0	0	0	0	0	0.04160792	0
HYDIN	0.00271392	0	0	0	0.004072314	0	0	0.001360069	0.008356706	0	0.001305527	0.002636866	0	0.028291676	0.022042669	0.005987817	0.005576828	0.001310484	0	0.001340837
IDO1	0.256074319	0.235128105	0.646218945	0.384625538	0.560359788	0.151112491	0.033477355	0.320826212	0.377824943	0.434784899	0.01539802	4.151913829	0.187411804	0.250264277	0.229395794	0.194213823	0.246659258	0.092738861	0.328362776	0.363732921
IFI27	0.119005047	2.664124798	0.838979135	1.549136068	0.357140836	0.083231158	1.783970561	0.993980673	0.325724826	10.56913312	0.534307169	264.2830457	0.168912711	0.289470111	0.379046312	0.043760828	0.489086292	3.984207335	0.406932154	2.155835143
IFI44L	6.864596716	49.21271814	28.96074487	8.819763383	11.56391012	14.5295642	25.31971107	9.880083551	7.257146908	19.89618922	4.725026049	55.52387938	9.54742337	1.863623045	5.580516236	5.151940878	5.912773579	16.19300302	1.344512675	10.12244467
IFIT1	1.736997776	8.386035923	5.841499434	1.885858735	3.417934812	2.836856435	3.427038195	1.989688149	1.14285573	2.160603307	1.309993761	12.43814507	2.919255442	0.212250222	1.288904155	1.144104327	1.313992209	3.957190399	0.561323141	3.533309338
IFIT1B	0.015006384	0.015747315	0.057705922	0	0	0	0	0	0	0.01567946	0.014437596	0.670694743	0	0.031287265	0	0	0.015418288	0.086954439	0.461822597	0.370701875
IL1R2	0.180041488	0.163497919	0.312882632	0.211485169	0.342891974	0.294215862	0.177435466	0.121459391	0.181240885	0.517321286	0.09327089	0.679534713	0.471777727	0.353717777	0.258054835	0.454524838	0.238343971	0.230718705	2.145280422	0.133426652
IL2	0.086275768	0	0.110588998	0.057594154	0.143843572	0	0	0.086473421	0	0	0	0.027942072	0.520444849	0.119919313	0.08243981	0.285529837	0.265931759	0.111094366	0.47202548	0.028416875
IL36A	0.073833804	0.061983442	0.227137882	0.103505662	0.044315879	0.061966511	0.046332058	0.118404724	0.060626427	0.061716358	0.284141109	0.014347501	0	0	0.070551035	0	0.045516264	0.071304954	0.030296546	0.043773898
ITGA11	0	0.005690618	0.002606654	0.0217205	0	0	0.00283579	0.021741164	0	0.005666098	0	0	0	0	0.064771978	0	0	0	0	0
ITGB1-DT	0.062125798	0.028974765	0.026544455	0.020736314	0.013810593	0.014483425	0	0.020756041	0.014170208	0.021637436	0.013282454	0.033534397	0.036741568	0.129527963	0	0.083765187	0.021277022	0.006666439	0.03540604	0.109133525
JAKMIP3-AS1	0.042244951	0.022165385	0.040612448	0.021150744	0	0	0	0	0.021680114	0	0	0	0.022485525	0.044038891	0	0	0.043404517	0.040798038	0.303354705	0.187843451
KCNT1	0.00309061	0.019459241	0.005942354	0.021663222	0	0.006484642	0.012929427	0.00619538	0.038066431	0.012916928	0.04757546	0.063060076	0.006580098	0.070880768	0.002953196	0.020456759	0.003175443	0.182070033	0.082431917	0.039700525
KDR	0	0.005323796	0	0	0	0	0	0	0	0	0	0	0	0	0.004847738	0.005596705	0	0.019598166	0.052043783	0.005013023
KIR2DL3	1.951772481	2.594310755	2.090788512	2.121903231	1.785105956	1.033540677	5.346230579	3.185882877	2.747382513	1.165322688	0.9299553	4.153925983	8.706643873	6.995337198	5.150934613	2.132625702	3.953396325	3.482619965	1.983129663	5.491864458
KIR3DL2	3.675552532	3.356801481	6.017829952	2.034936491	1.279994372	1.855606731	4.31644302	4.287490757	1.493584333	1.101005175	0.905180347	5.606655502	2.12329507	22.29671885	5.969425057	4.303846874	2.513331316	7.365853167	2.882576967	7.115011996
KLHDC9	0.086654725	0.045466625	0.020826515	0.108463369	0.043342617	0.045454205	0	0.151993179	0.022235608	0.045270711	0.166740493	0.06314581	0.023061655	0.248419968	0.020700479	0.119493331	0.133549917	0.188295191	0.288903955	0.256875232
KLRC2	8.414047774	16.17903031	6.572229119	11.44118579	5.786694441	26.28060782	9.899940774	18.04060469	8.022815576	4.24586608	3.679604416	6.688763248	31.37499027	49.03983097	25.90141631	16.03272331	35.73431165	5.632699733	3.359392568	10.841359
KRT7	0.022216658	0.011656796	0.085432492	0.022246391	0.01111224	0.046614447	0.023235597	0.066802665	0.091212733	0.023213135	0.021374579	0.0539647	0.189202526	0.046320185	0.16983096	0.110289115	0.022826475	0.096550762	0.136743868	0.142692392
KRT8	0.089313647	0.031241152	0.042931116	0.089433177	0.014890849	0.015616309	0.031136635	0.01491971	0.030557183	0.108872871	0.042964194	0.130166765	0.047538562	0.046553184	0.15646147	0.049263951	0.168236172	0.143757675	0.503916286	0.161796078
KRTCAP3	1.067918672	0.38337907	1.026650286	1.294473746	1.068294653	1.592062658	0.617232775	1.577380307	2.019153657	0.381727103	1.595237807	2.593995481	0.837665884	2.08005344	0.56392588	1.209095484	2.309961215	4.423913759	5.391058816	3.776610727
LARP4B-DT	0	0	0.069899311	0	0.072734661	0.076278186	0.076043771	0	0.0746286	0.075970259	0.069953167	0	0.077401033	0.378983332	0	0.080210266	0.373524134	0.491531154	0.596700515	0.07184512
LCN8	0.01838049	0.270032215	0.017670199	0	0.036773922	0.019282746	0	0.092112992	0	0	1.503124118	0.107151772	1.213128991	0.766440826	0.070253056	0.040553513	0.169965081	0.035501895	0.207409022	0.018162089
LCNL1	0.177297643	0.287534303	0.247921741	0.161395384	0.048370927	0.15218246	0.337143953	0.420027214	0.579022005	0.067363606	0.139563427	0.8143379	0.223054939	0.772911324	0.077006685	0.391177951	0.480251128	1.66555324	2.314814497	0.66891094
LDHC	0	0	0	0	0	0	0	0	0	0	0	0	0.014937042	0	0.281561855	0	0.317167861	0.081305905	0.057576365	0
LGI4	0.062343936	0.054518442	0.099891221	0.020809124	0.0727602	0.163510649	0.217344205	0.124973525	0.138644635	0.032570114	0.06997773	0.212008509	0.143795248	0.205806047	0.099286709	0.206327389	0.074731057	0.471634202	0.479659846	0.308015772
LHFPL3-AS2	0.01615316	0.016950712	0.046586823	0	0.04847654	0	0.033788007	0	0.082898035	0	0.015540906	0.015694537	0.03439107	0.084195533	0.169784609	0	0.066386167	0.093599429	0.033140981	0.079806124
LINC00106	0	0.163440551	0.299463366	0.233938362	0.233707951	0.326791809	0.488681287	0.15610728	0.319724632	0	0.074923524	1.891604738	0.663204643	0.974186629	0.297651104	0.515456496	0.080012801	1.804991096	3.195488282	0.384749525
LINC00504	0.04433821	0.046527383	0.006089259	0.050740056	0.063362601	0.112964206	0.013249065	0.031742705	0.05201	0.033090641	0.127972971	0.01846258	0.00674277	0.013206012	0.030262045	0.377324746	0.013015781	0.012234172	0.025990701	0.03129384
LINC00685	0.013524949	0.014192735	0.09101606	0.054172198	0	0	0.014145254	0.040667802	0.013882011	0.014131579	0	0.052563788	0.057590897	0.042297866	0.025847216	0	0.01389619	0.352666222	0.138743778	0.093549702
LINC01395	0.120540075	0	0	0	0	0.031614279	0	0.030204056	0	0.06297331	0.144964049	0	0.128318617	0.125658832	0.028795168	0.066487939	0.030962184	0.320131652	0	0.476431184
LINC01415	0.027161623	0.04750452	0.078335988	0.036263965	0.013585593	0.147223784	0.142036782	0.086208855	0.027878697	0.028379895	0.039198172	0.083569749	0.024095319	0.009438349	0.012976987	0.009987939	0.069767931	0.026231322	0.023219473	0.04920462
LINC01516	0.009940406	0	0.009556271	0	0	0.010428358	0.01039631	0.009963179	0.010202835	0	0	0.009658177	0.063491207	0.041450109	0.018996879	0	0.051066282	0.009599941	0.0407889	0.029466877
LINC01909	0	0	0	0.036358518	0	0	0	0	0	0	0.034933668	0	0.038653031	0.037851832	0.13878211	0.280391468	0.186532911	0	0	0.035878483
LINC01933	0.073430741	0.077056339	0.070593101	0.073529014	0.073456593	0.07703529	0	0.073598966	0	0	0	0	0.078169282	0.535842935	0.070165893	0.081006397	0.075446314	0.496409876	0.075327888	0.217674669
LINC02086	0.216385544	0.148769639	0.322795232	0.037357782	0.134355554	0.25831879	0.093645431	0.21688127	0.099561251	0.140332354	0	0.558228489	0.548071916	0.575603631	0.163985795	0.296328999	0.237657791	0.655746681	0.191358665	0.339153893
LINC02195	0	0	0.187989117	0.065269146	0	0.068381546	0.204514195	0	0.133805463	0.476738474	0	0.18999378	0.624493359	0.611548875	0	0.575252477	0.200913201	0.503595166	1.537916717	0.450851867
LINC02265	0	0.047337964	0.130102224	0.067756538	0.09025307	0.047325033	0	0.022606999	0.023150793	0.094267974	0.130202466	0.043829866	0.120054194	0.047026285	0.021552481	0.298587604	0.162221076	0.152479558	0.509037386	0
LINC02694	0.01448487	0.167200564	0.125326078	0.072521274	0.043469908	0.015195899	0.106044397	0.04355416	0.104070915	0.030269109	0.013935849	0.070368067	0.277552604	0.150999722	0.138408492	0.031958471	0.267884269	0.055955018	0.074295494	0.100189304
LINC02732	0	0	0	0	0.022091796	0	0.023096877	0.022134614	0	0	0	0	0.164563839	0.023021823	0	0	0.113450987	0	0.045309162	0.04364323
LINC02901	0.045951224	0.096440077	0.044175497	0.023006361	0.091934805	0.144620599	0	0.023028248	0	0	0.088419066	0.133939714	0.317957195	0.550879344	0.197586719	0.557610805	0.118031306	0.73222659	0.612799383	0
LINGO2	0.063070788	0.01772809	0.058468014	0.094732794	0.07548626	0.051988193	0.11190228	0.013546131	0.028899943	0.038833741	0.018420779	0.020791454	0.171448812	0.106842289	0.050580863	0.282037915	0.104146063	0.082664356	0.028884052	0.030047803
LIPH	0.048467038	0.138048757	0.026625194	0.041598773	0.159304905	0.087164872	0.144828333	0.083276696	0.120813121	0.13745391	0.026645708	0.047090956	0.058965317	0.014435771	0.046312116	0.015276358	0.049797392	0	0.007102747	0.116307063
LLPH-DT	0.047500142	0	0	0	0	0.049831817	0	0	0	0	0.045699742	0	0.101130724	0	0.54465852	0.524006068	0.195215823	0	0	0
LMLN-AS1	0.053707057	0.056358811	0	0.053778934	0	0.056343415	0.112340526	0.053830097	0	0	0	0	0.28586407	0	0.051319156	0	0	0.363072922	0.550946256	0.477620101
LOC100288175	0.121530137	0.542005112	0.554960344	0.730156694	0.212752618	0.031873944	0.54019184	0.121808556	0.155923203	0.158726362	0.701542649	0.560878284	0.452803992	0.348400078	0.493538534	0.033517021	0.717979346	4.283919662	0.155837468	0.630451995
LOC100505664	0	0	0	0.048241258	0	0	0.239335158	0.012071788	0.02472433	0.02516882	0.011587684	0.070213412	0	0	0	0	0	0	0	0
LOC100507002	0.506577834	0.398692357	0.202917402	0.042271316	0.042229682	0.04428705	0.353207587	0.211557655	0.129987903	0	0	0.041016251	0.35951179	0.352059838	0.080675763	0.698550172	0.130120675	0.570765135	0.519665712	0.500558584
LOC100996437	0.455810012	0.183967445	0	0.702184656	0.455970488	0.147133753	0.11001119	0.878565855	0.467843507	0.476254312	0.269866722	0.238467706	0.298599247	0.584819778	0.971598093	0.348116354	0.792543861	1.726931647	0.179840869	2.148032896
LOC101060400	0.05119825	0.026863066	0.012304939	0.076900154	0	0.093995049	0.013386598	0	0	0.013373657	0	0.062180779	0.109004223	0.040029295	0	0.155320657	0.092056251	0.074167022	0.01313025	0.177064661
LOC101060553	0	0.007628029	0	0	0	0.007625945	0	0.007285773	0	0.00759516	0	0	0.007738202	0.007577805	0	0.168400182	0	0.007020149	0	0.136472197
LOC101926892	0	0.275508153	0.060095099	0.187783222	0.100052411	0	0	0.200492663	0.025664419	0.065314523	0.096226241	0.024294374	0	0.013033056	0	0	0.102762533	0	0	0
LOC101927281	0.008921492	0	0	0	0	0.131031988	0	0	0	0	0	0	0.170949644	0	0.008524828	0	0	0	0.054911918	0
LOC101927413	0.031035751	0.016284061	0.029836413	0	0	0	0	0	0.047782653	0.016213894	0	0.01507729	0.049557767	0	0.088967556	0.034237628	0.03188764	0	0.095512759	0.092000935
LOC101927610	0.067271172	0.035296323	0.019401468	0.074097322	0.067294856	0.056458689	0.014071296	0.013485057	0.075951862	0.014057693	0.05824925	0.02614448	0.007161223	0.007012785	0.025712075	0	0.027647069	0.019490129	0.006900918	0.019941553
LOC101927673	0.199660838	0.104759486	0.274207419	0.271330919	0.242530661	0.22442329	0.357973762	0.500295621	0.234207923	0.059604618	0.137209345	0.651259	0.091090758	0.327076314	0.299802798	0.235992131	0.527506083	1.101841954	1.038726191	0.845521849
LOC101927691	0	0.064453517	0.011809473	0.01230062	0.012288504	0	0.051390311	0.012312322	0.050433939	0	0.047274287	0.059677028	0.156922643	0.025611659	0.011738005	0.176169579	0.088349544	0.094907516	0.050406208	0.084967517
LOC101927793	0.025477907	0.053471726	0.024493345	0.025512004	0.050973753	0.120278518	0.066616046	0.012768137	0.026150529	0	0.024512216	0	0	0	0.024345118	0	0	0.024605274	0	0
LOC101927978	0.063949408	0.15099046	0.122956325	0.272148715	0.095957884	0.117404945	0.150485323	0.048071934	0.032818844	0.033408855	0.184576591	0.031066874	0.034038056	0.099997547	0	0.017636725	0.098557097	0.030879552	0.082001995	0.031594775
LOC101928039	0.009436412	0	0.009071754	0.056694246	0.009439734	0.13859474	0	0.047290152	0	0.138035247	0.063551204	0.137527385	0.020090702	0.078697049	0.766432609	0.010409942	0	0.173150985	0.629213653	0.018648574
LOC101928317	0	0	0.050961074	0.053080506	0.013257056	0	0	0	0.027204514	0	0.025500169	0.038628382	0.155183353	0.055260624	0.050652673	0.233913681	0.068080753	0.012798489	0.027189555	0.07856954
LOC101929201	0	0	0	0.032815274	0	0	0	0.016423247	0.025227442	0	0.00788232	0	0.043607725	0.008540765	0.04697152	0.072304713	0.016835473	0.055385709	0.016809047	0.024286515
LOC101929577	0.134282875	0.035228253	0.008068355	0.033615647	0	0.088046574	0.105331191	0.008411907	0.017228497	0.008769114	0.016149143	0.057080756	0	0.008749076	0.008019528	0.018517061	0.017246094	0	0.008609512	0.016585913
LOC102724420	0.011980805	0.01257235	0	0	0.003995008	0.004189639	0.025060579	0.008005502	0.008198067	0	0.003842232	0.00776043	0.029759183	0.004163191	0	0.127762721	0.004103221	0.007713637	0.036871019	0.015784596
LOC102724968	0	0.026890981	0.009854181	0.03592403	0.030761698	0.021506908	0.005360203	0.020547546	0.00526045	0.005355022	0.004930887	0.019918526	0	0.005342785	0.004897273	0	0	0	0	0.010128495
LOC102725258	0.007004992	0.047780585	0.016835732	0.147301702	0.03854102	0.044093107	0.025641934	0.0351052	0.017974814	0.018297961	0.013478963	0.061254948	0.007457029	0.00365123	0.003346769	0.027046875	0.039584982	0.020295201	0.007185972	0
LOC105369383	0.119445362	0.031335726	0.057414772	0.149506521	0.014935927	0.046990749	0.078077232	0.074824378	0.091949062	0.078001754	0.143647524	0.029013514	0.031788315	0.295729375	0	0.197652339	0.184085961	0.086515719	0.398226844	0.22129892
LOC105369487	0.005497926	0.005769383	0.029070062	0.019268495	0.02749931	0.017303421	0.002875041	0.03030787	0.014107682	0.011489046	0.050250613	0	0.002926356	0.005731397	0.00525348	0	0.016946511	0	0.01127994	0.013581497
LOC105369657	0.005209046	0	0.010015497	0	0.00521088	0	0.005447952	0	0.005346566	0	0.005011607	0	0.055451893	0.005430249	0.004977443	0.005746449	0	0.020122532	0.005343626	0.005147151
LOC105369828	0.103402799	0.067817656	0.099406926	0.045299268	0.045254652	0.155938	0.040554464	0.110117169	0.092866076	0.14855595	0.062177198	0.050233487	0.05503773	0.114530932	0.018526002	0.356470606	0.239042394	0.131067818	0.483963993	0.012771768
LOC105369904	0.345606873	0.030222584	0.083062831	0.245132493	0.360133906	0.770465359	0.180728846	0.649497444	0.280828691	0.075230889	0.34636179	0.16789718	0.045988643	0.060047189	0.151360294	0.206517039	0.236728872	0.18079189	0.059089321	0.099604257
LOC105370062	0.009950433	0.01044173	0	0	0.009953936	0	0	0	0	0.010396737	0	0	0.074147796	0	0	0.06586196	0.112459149	0	0	0
LOC105370108	0.018297149	0.006400186	0	0.003053606	0.003050598	0	0.003189387	0.021395577	0.006260066	0.003186304	0.002933938	0.017777654	0.025970503	0.025432187	0.017483628	0.043733771	0.031332301	0.035340922	0.025026495	0.009039869
LOC105371225	0.010879628	0	0.020918397	0	0	0.022827369	0	0	0.022333706	0.068205651	0.010467257	0.010570732	0	0.022683267	0.020791805	0.060010254	0.078247813	0.094562953	0.055803564	0.032251063
LOC105371287	0.211753764	0.055552245	0.254463504	0.106018578	0.47661371	0.111074139	0	0.318358318	0.054336029	0.055312872	0.254659563	0.308612437	0	0.055186482	0.050584713	0.058399961	0	0	0.054306151	0.209237667
LOC105371380	0.137214475	0.239982262	0.043970664	0	0	0	0.095671761	0.022921471	0.046945657	0.095579275	0.022002271	0.17775822	0	0	0	0.025228422	0.046993608	0.0220858	0.023459922	0
LOC105371430	0.228808674	0.160070643	0.366611079	0.916459561	0.45777846	0.720121125	0.79767564	0.152888574	0.704547835	0.557833163	0	0	0	0.159016718	0.072878492	0.084138088	0.54854137	0.073657283	0	0
LOC105371730	0.092534673	0.038841407	0.1245423	0.129721918	0.185134503	0.019415398	0	0.092746664	0.094977611	0.116022121	0.071221862	0.089907417	0.039402402	0	0.017684087	0	0.095074623	0.017873062	0	0.073148127
LOC105371873	0.008143255	0	0	0	0.008146122	0.008542989	0	0.008161911	0	0.008508502	0	0.007912051	0.008668745	0.01697812	0.007781193	0	0	0.007864344	0.116951002	0.016092991
LOC105371887	0.053278837	0.055909448	0.087805617	0.030485795	0.015227884	0.263501111	0.007960343	0.015257399	0.164056235	0.03976324	0.051259407	0.051766138	0.016204846	0.007934476	0.014545707	0	0.023460544	0.014701145	0.031231624	0
LOC105372185	0.201310126	0.034172744	0.079689131	0.00592881	0.106613471	0.021740351	0.02786598	0.026705027	0.030385994	0.049491629	0.045571731	0.023011118	0.088241514	0.089498605	0.05657634	0.130634566	0.185543891	0.225864649	0.060738573	0.114085394
LOC105372235	0.71430386	0.499714788	0.163500114	0.408719896	0.306238004	0.178420815	0.391319498	0.37501634	1.012461334	0.177700548	0.687229566	2.015972314	0.144837796	0.354589003	0.292519188	0.300189224	0.733910522	1.576773831	3.41953976	2.924096394
LOC105372238	0	0.080869023	0	0	0.231273493	0.404234659	0.080598476	0.154481163	0.316394167	0.04026028	0.111214606	0.299504084	0	0.040168286	0.036818821	0.042507263	0.118769002	0.037212273	0	0
LOC105372245	0	0.015081935	0.055267644	0.115132365	0.071886856	0.030155631	0.075157394	0.10083666	0.088510461	0.030033895	0.08296534	0.041892752	0.122398137	0.209756875	0.137332952	0.015855065	0	0.152680565	0.575001655	0.099410756
LOC105374019	0.119204787	0.125090452	0.286495667	0.05968216	0.059623378	0.500225125	0.218175935	0.358433635	0.122351823	0.03113786	0.028671641	0.405371086	0.063448581	0.590267494	0.085428564	0.756141284	0.27557279	0.402926848	1.222845466	0.176682562
LOC105374166	0.007812193	0.008197916	0	0.125162376	0	0.049174058	0.016340979	0.054810634	0.096221246	0.146926641	0.015032175	0.022771166	0.299387524	0.089583336	0.044789105	0.094799725	0.18461243	0.128258563	0.224392789	0.046316205
LOC105374399	0.515672829	0.147581963	0.112669385	0.305123566	0.211031338	0.221312472	0.269661753	0.093973492	0.240584871	0.269401068	0.056378097	0.136645031	1.010566283	0.183262831	0.246372597	0.840381217	0.49370275	0.215050094	0.30056573	0.567448409
LOC105374535	0.077557745	0	0.016569027	0.060403421	0.025861684	0.027121627	0.009012759	0.112284503	0.43340657	0.018008093	0.016581793	0.033491429	0.174298832	0.017966944	0.098812539	0.047532874	0.097394732	0.066578977	0.06188118	0.110696718
LOC105374542	0.030922245	0	0.059454587	0	0	0	0	0	0.0317386	0	0	0.030044297	0	0.193412183	0	0	0.031771018	0.149315704	0.126884592	0.122219285
LOC105374727	0.347330851	0.218688061	0	0.347795686	0.347453135	0.29150443	0	0.208875939	0.427800563	0.072581914	0.267332762	0.33746939	0.81343762	0.217248192	0.398265561	0.613062499	0.713729213	0.067086915	0.570087111	0.755048365
LOC105375024	0.124652858	0.026161504	0.047934321	0.099855746	0.074818047	0.052308714	0.052147961	0.274864546	0.153532468	0.026048775	0.095942508	0.072668219	0.159236161	0.181924771	0.095288475	0.110010373	0.230533935	0.21669017	0.460344142	0.12317171
LOC105375216	0.091902449	0.027554308	0.176701986	0.157757901	0.065667718	0.01377339	0.123579562	0.10527199	0.06737764	0.329226925	0.126312951	0.102049306	0.041928421	0.08211866	0.037635565	0	0.040467876	0.088754738	0.026936237	0.103783368
LOC105375347	0.104260441	0.091173531	0.567978081	0.069599982	0.017382858	0.018229725	0.090868511	0.156748943	0.374545297	0.018156133	0.117026761	0.06753351	0.25897304	0.507210107	0.166041426	0.134186169	0.267805618	1.107584084	0.249559566	0.0515108
LOC105376079	0	0.640282571	0.175973318	0.061097304	0.030518564	0.256043067	0	0	0.031313237	0.127504723	0	0	0	0	0	0.033655235	0.031345221	0	0	0
LOC105376126	0	0	0.006880053	0.028664757	0	0	0.00748484	0.007173007	0.007345548	0	0.006885354	0	0	0.059684147	0	0	0.036765253	0.131318377	0	0.035357877
LOC105376301	0.171800223	0.112676722	0.103225761	0.322556522	0.193343297	0.045058377	0.089839811	0.193718033	0.264503687	0.067314721	0.165288471	0.292114288	0.205747449	0.156708783	0.307803209	0.07107165	0.683999129	0.414789923	0.638865763	0.360737581
LOC105376314	0.203952858	0.096819887	0.102704042	0.316063753	0.111727792	0.16811492	0.071102299	0.194685811	0.079747529	0.279060427	0.233598123	0.165135169	0.155081493	0.354356257	0.491852086	0.294635181	0.214540396	0.159449766	0.69740719	0.513420273
LOC105376364	0.1709794	0.027603293	0.012644009	0.013169863	0	0.110383011	0.453930618	0	0	0.054968703	0.025307501	0.012778841	0.042002961	0.31534782	0.175944875	0.72545729	0.148646004	0.78751093	0.229365048	0.012995984
LOC105376387	0.027830021	0.097347037	0.026754564	0.018578177	0.027839819	0.077856356	0.048510682	0.092979258	0	0.038771029	0.026775178	0.135199336	0.266633215	0.174070965	0.053185307	0.194440747	0.028593916	0.116466249	0.057098066	0.027499339
LOC105376621	0.173563569	0.728532661	0.125142316	0.217244813	0.520874025	0.182083413	0.226904801	0.304432086	0.311754956	0.22668545	0.208731226	0.295112528	0.184763757	0.271400967	0.165846656	0.239337083	0.044581913	0	0.044511934	0
LOC105377645	0.271990703	0.399588112	0.052295992	0.435767537	0.272086462	0.057068422	0.056893042	0.32713658	0.055834265	0.056838043	0.052336285	0.58139028	0.173725481	0.056708168	0.259897563	0.720123045	0.503021655	0.945629527	1.060267711	0.161255316
LOC105377684	0.008615018	0	0	0.017253096	0.008618052	0.027113731	0	0.03453902	0.044212285	0	0.008288483	0.041852099	0.064196665	0.008980857	0.008231981	0.161564724	0.053108934	0.024959848	0.05302557	0.034050613
LOC105377782	4.333428723	0.181090718	0.122889934	0.736004781	2.909150805	1.180120744	0.260700384	0.999356326	3.588442869	0.494184072	0.33205847	0.086940278	1.524081513	8.51519069	0.250399794	12.35314314	4.143729912	3.81465181	1.193304372	3.423024288
LOC105378100	0.008078785	0.033910679	0.00776659	0.008089597	0.113142806	0.076278186	0.008449308	0.016194585	0.0746286	0.118175958	0.038862871	0.039247054	0.008600115	0.033687407	0.007719589	0.008912252	0.041502682	0.031208327	0	0
LOC105378179	0.469632718	0.234390262	0.319342587	0.315419119	0.859386697	0.258359694	0.724777936	0.419045477	1.340281696	0.28723727	0.600606226	0.734529852	0.432873555	0.883624541	0.39949882	0.581264405	0.43544803	0.76881838	4.206640468	1.086561849
LOC105378226	0.013408513	0.140705504	0.077342147	0.416220193	0	0.04220012	0.322539983	0.080635387	0.027525002	0.266188496	0.090302027	0.052111268	0.456760787	0.15375699	0.051249397	0.133126508	0.220424935	0.427325713	1.499287774	0.092744335
LOC105378452	0.221298958	0.141915559	0.354578559	0.209284284	0.307467876	0.180570464	0.321456324	0.308063806	0.176665459	0.231224809	0.177425878	0.274742425	0.392632579	0.24351293	0.105729827	0.203441492	0.757911038	0.866750675	0.996349795	0.461635492
LOC105378568	0.00686603	0.021615108	0.085809108	0.034376093	0.013736894	0.007203068	0	0.061935835	0.042283768	0.021521969	0.006605786	0	0	0	0.006560755	0.00757438	0	0.013261729	0	0.013568893
LOC105378665	1.302818361	3.1249011	3.041719093	0.931829952	1.117094607	2.34303561	5.644934783	1.86543291	0.573091321	4.083759761	1.790625105	1.265828579	3.56628912	3.492367162	4.801730067	3.490407717	3.442060131	6.470722798	10.69182243	3.310297804
LOC105378671	0.083203154	0.029103753	0	0	0	0.029095803	0	0.055595845	0	0	0	0.053893893	0	0	0.079503809	0.152978341	0.227965245	0.589258262	0.113803706	0
LOC105378963	0.034929873	0.043985417	0.026864041	0	0.062895907	0.043973402	0	0.007001979	0	0.072993143	0.01344237	0.027150512	0	0	0.006675367	0	0.00717773	0	0	0.020708898
LOC105379051	0	0	0.005833303	0	0	0	0.006346076	0	0.006227976	0	0	0	0	0.025301819	0	0.066937827	0.006234338	0	0.006224552	0.011991373
LOC105379073	0.0519472	0	0	0	0.207861957	0	0	0.260331041	0.035545746	0	0.016659414	0.084120515	0	0	0	0	0	0	0	0
LOC105379392	0.099237386	0.062482303	0.057241488	0.059622118	0.03970893	0.104108725	0.020757756	0.079571786	0.081485822	0.041475379	0.038190395	0.29890146	0.095077124	0.093106368	0.104307647	0.076632812	0.183530369	0.028751535	0.458105715	0.372621271
LOC107984192	0.019069847	0	0.003666583	0	0.003815312	0	0	0.003822707	0	0	0	0.007411365	0.004060088	0	0	0.058904252	0.223363484	0	0	0.037686511
LOC107984489	0.042184731	0.022133788	0.040554554	0	0.010549896	0.011063871	0	0.158555149	0.140719857	0.011019207	0	0.010246754	0.033680207	0.065964169	0.010077283	0.104707841	0.054178305	0.437953708	0.129823829	0.072946097
LOC107984495	0.096497571	0	0	0.06441781	0.032177182	0.202468838	0.033641103	0.128958188	0	0	0.278520057	0.156263	0.239690809	0.167658931	0	0.496780536	0.396585189	0.434898217	0.329968899	0.095350969
LOC107984526	0	0.015021141	0.002293536	0.007166767	0	0.00250284	0	0	0	0.002492736	0	0.002317994	0.020317459	0.01492224	0.011398281	0.036846025	0.004902429	0	0	0.009429527
LOC107984543	0.757397146	0.454167527	0.260045884	0.541721983	0	0.056755433	0	0.70490856	0.111056088	0.226105268	0.364344743	0	0	0.112794308	0	0.17904339	0.111169523	0.052246848	0	0.053456972
LOC107984695	0.037364379	0.06861614	0.179602397	0.074828769	0.214920822	0.009799628	0.078156098	0.196612389	0.115052424	0.068320476	0.071896311	0.154289982	0.049719414	0.068164363	0.062480424	0.010304791	0.047987476	0.018042314	0.00958243	0.129221432
LOC107984770	0.082591651	0.052001738	0.00794	0	0.008262073	0	0	0.066224691	0.050863254	0.017259222	0.023838353	0.072222029	0.01758427	0.008609892	0.007891949	0.009111241	0	0	0	0.016322056
LOC107984960	0.012109912	0.016943776	0.044627435	0.012126119	0.014133205	0.01270436	0.025330636	0.038435908	0.020716028	0.048503451	0.015534546	0.005883043	0.062308307	0.042080539	0.009642905	0.071249386	0.0331795	0.054577324	0.097311794	0.027920713
LOC107985208	0.055107241	0.346968767	0.370843833	0.220723966	0.220506571	0.115624662	0.115269329	0.165700465	0.339372514	0	0.265092543	0	0	0.114894761	0.052657085	0.06079251	0	0.053219787	0	0.054452447
LOC107985282	0.620389696	0.130204212	1.133189466	0.372731981	0.062060812	0.195252968	0.129768616	0.124362194	0.573091321	0.064821584	0	0.060277551	0.330211956	1.358142785	0.118561236	0.068439367	1.019869668	1.4978525	1.591045004	0.551716301
LOC107985441	0.114404337	0.040017661	0.054991662	0.114557445	0.07629641	0.100016823	0.099709455	0.152888574	0.136995412	0.19922613	0.055034032	0.074104103	0.020297823	0.059631269	0.054658869	0.042069044	0.019590763	0.110485924	0.019560012	0
LOC107985661	0.011775801	0	0.01132074	0	0	0	0	0	0	0.006151989	0	0.005720731	0	0.024551726	0.005626115	0.058458059	0.012099031	0	0.036240118	0
LOC107985848	0	0	0	0	0.051127819	0.026809345	0	0	0.026229568	0.106804474	0	0.024829354	0	0.213120852	0.146512201	0.028191345	0.183794518	0.123398211	0.026215146	0.050502528
LOC107985861	0.03200929	0.033589729	0.015386165	0	0.032020559	0	0	0.016041311	0.032854343	0.016722496	0.01539802	0	0.136299494	0	0.061172212	0	0.032887901	0.015456477	0.114926972	0.079072374
LOC107985900	0.058253127	0.045847005	0.098003513	0.174993263	0.233094544	0.351397688	0.198005705	0.072983227	0.089686535	0.060865936	0.126101601	0.014149799	0	0.106271999	0.1113262	0.016065737	0.119704191	0	0	0.043170714
LOC107986031	0.177809544	0.079966621	0.024419759	0.050870717	0.050820613	0.159889555	0.478194564	0.381893347	0.026071966	0.079622048	0.024438574	0.098720659	0.324486392	0.423680594	0.072815935	0.140109777	0.234887365	0.662346518	0.260576298	0.351393558
LOC107986071	0.608587938	0.119744363	0.073133727	0.038087651	0.038050138	0.199519421	0.159125012	0.19061943	0.234245553	0.039742796	0.548925562	0.036956802	0.040491286	0.079303967	0.036345572	0.083921794	0.078161605	0	0.195097292	0.037584787
LOC107986302	0.051608979	0.097482854	0.059537537	0	0.030976289	0.075799286	0.075566342	0.103454424	0.063565762	0.118632316	0.079444546	0.070201166	0.296672464	0.043040451	0.088765851	0.182186693	0.286338103	0.149524027	0.06353081	0.061194902
LOC107986589	0.148838463	0.137812299	0.168337395	0.447112964	0.052549717	0.211254468	0.073254	0.017550523	0.413371787	0.009147898	0.042116774	0.085066249	1.556470661	0	0.451760403	0.135218371	0.125937309	2.105377928	0.233516451	0.017302346
LOC107986639	0.116231691	0.317123457	0.357568198	0.279329387	0.302308792	0.341424278	0.389000029	0.209696347	0.16702033	0.170022991	0.134191387	0.94862566	0.247464419	3.295755761	0.155489382	0.564181239	1.862984627	1.481709109	1.049264809	0.114850605
LOC107986717	0.097344041	0.408601377	0.056149381	0.194948635	0.019475663	0.020424488	0.101808601	0.03902682	0.039965579	0	0.318424978	0.07566419	0	0.020295555	0	0.021477354	0	0.112811944	0.039943604	0.057712429
LOC107986874	0.00982816	0.020626838	0.014172544	0.019682625	0.00491581	0.041242407	0.020557831	0.049253376	0.015131438	0.035941426	0.009455642	0.019098234	0.031387134	0.010245514	0.004695592	0.08673684	0.106028255	0.014237309	0.282298201	0.024278449
LOC107986959	0.007261985	0.007620541	0.006981355	0	0	0.015236919	0.007595047	0	0.007453703	0.007587704	0	0.007055802	0.007730606	0.037851832	0.006939105	0.032044739	0.096997114	0	0.007449605	0
LOC107987104	0.07211109	0.028376824	0.008665556	0.00902595	0.099187657	0.03782543	0	0.171656193	0.009251855	0	0.10406679	0.017515926	0.047977796	0.009396663	0.129196717	0.119325902	0.944653115	0.052230933	0.092467678	0.053440689
LOC107987121	0.143852861	0.021565073	0.039512527	0.020577911	0.041115288	0.086236727	0.128957562	0.082389954	0.253115333	0.128832897	0.197714855	0.3594049	0.240641963	0.257077027	0.589101143	0.02267054	0.084457957	0.258005093	1.032985969	0.182756025
LOC107987158	0.061459166	0.175054262	0.15193068	0.118687019	0.061480804	0.128952116	0.110190707	0.079199955	0.301891007	0.165126277	0.054906128	0.136489622	0.163562931	0.462212368	0.079700377	0.121070976	0.067656574	0.343406183	0.225167918	1.340373514
LOC107987192	1.884287993	1.620757029	0.504836467	2.721955051	2.286662344	1.263845148	1.776868284	2.074369185	2.599848518	1.226467665	2.70444203	5.882535319	2.03876584	3.574390399	2.302290895	2.214992248	3.237261146	10.73950861	10.42536391	6.257200007
LOC112267915	0.016454039	0.017266447	0.007909096	0	0.016459832	0.069046921	0.094647752	0.008245867	0.016888429	0.16332444	0.00791519	0.055954057	0	0	0.023583699	0.018151559	0.033811359	0	0	0.016258529
LOC112267932	0.028842679	0.030266769	0.055456179	0.057762558	0.028852833	0.030258501	0	0.028908756	0	0	0	0.056047548	0	0.360809863	0.027560287	0.031818302	0	0	0.325466399	0.085499895
LOC112268086	0.140872367	0.098551903	0.027085706	0.028212179	0.225475141	0.137934975	0.078577759	0.150608103	0.173509718	0.049063623	0.01807105	0.018249693	0.149962967	0.303499378	0.233322192	0.393694689	0.115791296	0.326513781	0	0.092798997
LOC112268118	1.144464748	0	0.628707619	0.163713771	0	2.572808439	0.683973809	0.327739042	1.510301437	0.683312604	0.157298006	0.158852995	0	0	0	0	0.167982677	0	0	0.161552287
LOC112268225	0.033820101	0	0	0.074503798	0.020299205	0.035480254	0	0.020338549	0.111081472	0.007067405	0.006507643	0.046003827	0	0	0.006463281	0	0.013899367	0.013064697	0	0.020050947
LOC112268430	0.104814363	0	0	0.034984879	0.069900843	0.073306309	0	0.140072648	0.035860496	0.292041514	0.03361386	0.067892307	0.26034893	0.182108874	0.133538866	0.038542595	0.39486837	0.101224412	0.46593011	0.06904596
LOC112268455	0.216612416	0.034970388	0.160185922	0.050054379	0.03333672	0.034960835	0.052280093	0.150305996	0.051307162	0	0.064123737	0.04856823	0.05321321	0.138960555	0.222903135	0.147052153	0.171198561	0.096550762	0.615347406	0.14818056
LOC399900	0.225754013	0.11845024	0.072343343	0.188380118	0.282291867	0.769716244	0.137729627	0.113135601	0.019309498	0.039313281	0.036199541	0.438688753	0.100134204	0.333399323	0.287622173	0.290551871	0.231950651	0.926592696	1.100036176	0.241660859
LOC441086	0.021397389	0.022453872	0.020570513	0	0.021404922	0	0	0.042892817	0	0	0.020586362	0.020789871	0	0.022306033	0.081784107	0	0	0.061993548	0.197551879	0.126858846
LRRD1	0.02914808	0.015293625	0.014010844	0.014593545	0.021868757	0	0.00762123	0	0.029917597	0.007613862	0.028043279	0.021240378	0.07757257	0	0.020889083	0.112543239	0.029948155	0.007037436	0.037376433	0.057603475
LTF	0.143571348	0.19497189	1.412708173	0.118393463	4.198828347	0.584755891	0.264981291	1.134272648	2.080400001	1.579526617	0.479390814	6.580884246	0.638315542	1.012460895	0.685939686	0.577632945	0.859041548	0.203902866	0.415851215	0.667601916
MAGI2-AS3	0.800916367	4.06889912	1.530765642	0.079562325	0.480083135	1.353706376	0.57837695	0.031855207	0.101126521	0.674120798	0.590150495	0.423056353	0.05413334	0.500293817	0.136661848	0.448784662	0.466963336	0.107428407	0.218443593	0.157023756
MAILR	0.435185125	0.210771751	0.386185789	0.703932174	0.334875646	0.632142526	0.805255364	0.671049395	0.446674118	0.139909029	0.869587509	0.813133258	0.213815977	0.069794668	0.383848708	0.147717548	0.343946431	0.323292146	0.343406546	0.198468081
MAP3K20-AS1	0.011659806	0.012235502	0	0	0.011663911	0	0	0	0	0	0	0.022657519	0.074473335	0.024309884	0	0.025725436	0.071879112	0.033781354	0.035883143	0
MAP6	0.007867231	0	0.022689634	0.00393888	0.007870001	0.004126708	0	0	0.008074928	0	0	0.019109658	0.004187455	0.053308542	0	0.021697181	0.004041588	0.015195547	0.024211462	0.097171886
MAPK12	0.049931252	0.052396577	0.048001721	0.03333205	0.049948831	0.104764528	0.156663855	0.033363761	0.034166299	0.069561069	0.016012902	0.323423982	0.159460059	0.294959019	0.127229943	0.07344337	0.290710178	0.241105391	0.307327613	0.082229932
MCAM	0.09221899	0.091678971	0.21930522	0.213845575	0.097106797	0.101837697	0.157363336	0.087565507	0.298906085	0.294137105	0.037357309	0.221643829	0.242841457	1.037246985	0.102032279	0.117796083	0.344093103	0.229682181	0.776728495	0.023979797
MCOLN3	0.1887764	0.277335969	0.137925842	0.037805808	0.158628004	0.071295483	0.031589502	0.037841775	0.062003246	0.039448705	0.079913328	0.14673331	0.144689964	0.118075695	0	0.866328175	0.504290939	0.233357699	0.333084196	0.283530653
MEF2B	0.041533458	0.108960367	0.019964224	0.103972605	0.290836561	0.021786121	0.043438337	0.10407152	0.021314975	0.065094516	0.079918426	0.242125406	0.243175036	0.216485918	0.059530221	0.183273421	0.106683735	0.340942763	0.127819531	0.246239696
MEIS2	0.004413511	0	0	0.004419417	0	0.023150799	0	0	0	0	0	0.004288202	0.014094953	0.032206518	0.004217279	0	0.022673277	0.034098763	0.022637687	0
MIR181A2HG	0.81535495	0.050330153	0	0.144078732	0.095957884	0.10063281	0.250808872	0.144215802	0.443054392	0	0.230720739	0.186401245	0.510570836	0.099997547	0.320807105	0.687832277	0.394228389	0.370554628	0.492011972	0.616098106
MIR194-2HG	0	0.00912271	0.033430105	0	0.008696536	0	0.00909219	0	0.017845969	0.009083401	0	0.008446649	0	0.054375869	0.033227797	0.019180716	0.026796297	0.067165748	0.071344627	0.017180355
MIR4432HG	0.056690783	0.178469567	0.218000151	0.227066609	0.396975191	0.446052038	0.029645417	0.22728263	0.203656015	0.029616758	0.136355073	0.468190292	0	0.029549084	0.18959577	0.031269711	0.116493734	0.054749091	0	0.056017172
MIRLET7BHG	0.018820811	0.085583668	0.012062336	0.062819997	0.02510325	0.059234046	0.091858683	0.062879761	0.096588425	0.019664975	0.066393965	0.176768999	0.080141329	0.130800268	0.053952023	0.131495862	0.135361915	0.181761876	0.238120443	0.148777429
MMP2-AS1	0	0	0	0	0.226553626	0.039598497	0.394768046	0	0	0	0	0.110021908	0.241088423	0.747621967	0	1.082633966	0.387817149	0.765509617	0	0.783240105
MMP23B	0.261272854	0.375184164	0.343714923	0.413088185	0.220096707	0.447212768	0.417074642	0.220523296	0.479884089	0.158047792	0.185219864	0.841728949	0.907591856	1.218487768	0.446753283	0.470266227	0.197801163	1.261620558	1.01566635	0.46198549
MMP8	0.100904672	0.038504284	0.335109346	0.018370857	0.697405003	0.096234414	0.028781601	0.183883343	0.18830651	0.373799107	0.141207386	0.96257233	0.11718123	0.153003066	0.070122393	0.283346617	0.103674367	0.008858966	0.047050742	0.12689817
MSTN	0.031492645	0.055079292	0.010091884	0.010511597	0.010501244	0.022025698	0.065874029	0.021043195	0	0.109683914	0.040398637	0.050997503	0.100574667	0.010943329	0.020061621	0.092644422	0.086285532	0.121656016	0.172300184	0.082982516
MT1G	0.14435409	3.408333441	0	0.216820921	34.44057167	1.362960959	0.075487353	0.144684796	0.074082537	0.754143789	0.069441315	0	0.153669369	0.376210284	28.41479072	0.398116806	0.074158206	76.1875002	1.702961438	9.913399968
MT1X	5.640171566	26.28803713	9.576897739	12.24895085	103.6837996	11.21931284	10.57196646	16.07827707	10.37522258	12.09243431	13.3193255	18.8598611	8.577337281	12.9047577	90.07998064	14.62586542	10.76211788	242.6387577	24.27068266	83.81444613
MYLPF	0.285153422	0.199488467	0.060918672	0.031726116	0.19016921	0.132955982	0.265094774	0.254050392	0.292681542	0.264838504	0.457242064	0.061568291	0.168641438	0.594525031	0.333025057	0.559239025	0.065106776	0.795561743	0.942566405	0.062614484
MYO10	0.057193979	0.068909438	0.091639648	0.065755044	0.108071107	0.044445557	0.044308969	0.027600929	0.100014076	0.057545976	0.010190028	0.080267952	0.018039926	0.03312374	0.048578706	0.030378849	0.00435288	0.030686141	0.028249306	0.041862511
MYO3B	0.140998472	0.062770988	0.135549762	0.05134079	0.128225558	0.058271424	0.138527904	0.235535819	0.05262577	0.044643222	0.041107333	0.066421928	0.163742411	0.641393449	0.028578975	0.268668488	0.087799204	0.202190624	0.07451218	0.088660156
MYO5B	0.00308803	0	0.005937393	0	0.012356468	0.009718842	0.012918633	0.105233542	0.003169554	0.006453072	0.005941968	0.024002832	0.082182564	0.109451557	0.002950731	0.006813227	0.130084467	0.044733944	0.006335623	0.018308023
NBPF4	0.008557718	0.00898025	0.008227016	0.068553366	0.008560731	0.008977797	0.008950207	0.017154646	0.017567287	0.062590881	0.024700063	0	0	0	0.016354456	0.387064402	0	0	0.359931372	0.050736201
NEBL	0.004699847	0.00246595	0.006777341	0	0.028209012	0.014791657	0.019661599	0.007065922	0.012059811	0.019642592	0.004521709	0.002283204	0	0.007349141	0.002245442	0.002592359	0.002414426	0.006808312	0	0.002322001
NFASC	0.005038323	0	0	0	0	0	0.002634699	0	0	0	0	0	0	0	0.004814311	0.022232453	0.020706471	0.014597272	0	0
NFE2L1-DT	0	0	0	0.057094783	0.171115648	0.059817383	0	0.114298201	0.058523777	0	0.329143805	0.055399599	0.06069792	0.475518201	0.272416713	0.062900921	0.058583554	0.275327801	0.292457983	0.225363884
NPR3	0.123508299	0.044436496	0.156052338	0.098938873	0.413015959	0.35909689	0.040597181	0.010610678	0.108659099	0.129047977	0.061111007	0.048000654	0.015026101	0.091966502	0.030347209	0.062285863	0.043508034	0.00681589	0.036199784	0.097632601
NT5DC4	0.116213433	0.834147581	0.022344502	0.158261788	0.079052956	0.068274129	0.082649521	0.004659187	0.019085039	0.009714073	0.044723436	0.180662218	0.034639576	0.019383753	0.048860415	0.051281147	0.0143284	0.053871867	0.014305909	0.059712933
NUAK1	0.365785826	0.221657711	0.455659787	0.443657478	0.128843172	0.259430823	0.41489132	0.588663596	0.50764078	0.285298477	0.024783199	0.310349635	0.285187233	1.342672496	0.44305657	0.93776469	0.068813238	1.338397965	0.317101031	0.717788286
ODF2-AS1	0	0.141474737	0.194412436	0.337496498	0.472029726	0.353590226	0.423004303	0	0.138377403	0.704325634	0	0	0.287036178	0.702716247	0.51529576	0.297454014	1.246668703	0.390601718	0.968109206	0.133216237
OGN	0.015534167	0.008150579	0.059735475	0.007777478	0.054388727	0.154818692	0.008123311	0.023354632	0.023916409	0.113616413	0.007472687	0.030186238	0.355536872	0.008096914	0	0.265620189	0.207487264	0.04500634	0.031871012	0.023024381
OLR1	0.204834692	0.758640994	0.162168679	0	0.409813616	0.037921688	0.693094388	0.120767033	0.28444557	0.339917416	0.034777206	0.503401	0.089786459	0.0376823	0	0.225966949	0.074278985	0.023272822	0.037081195	0.02381186
OR2A7	0.272676615	0.210839896	0.068984044	0.344894578	0.229703256	0.286061695	0.240153752	0.517834044	0.736514064	0.464848087	0.441838047	0.06971967	0.244440121	0.239373372	0.123419832	0.031663994	0.162198598	0.235617574	0.029444363	0.184351373
PAK3	0.028695843	0.005018781	0.009195643	0.019156165	0.007176487	0.00501741	0.012504976	0.021571188	0.022090065	0.012492887	0.002300682	0.009293702	0.030547608	0.057335967	0.018279987	0.029018292	0.036854381	0.020784746	0.026984123	0.016540343
PALM	0.096314364	0.042112428	0.077160347	0.008036939	0.144522411	0.03368074	0	0.096535015	0.156523721	0.075475741	0.177605533	0.054588214	0.059808935	0.158973589	0.099701414	0.079688148	0.008246505	0.023253886	0.601049939	0.46791887
PCDHGA10	0	0.028052127	0.034265606	0	0.031198592	0.023370387	0.060576271	0.00446558	0.08231393	0.069828129	0.004286501	0.008657751	0.21817256	0.139337142	0.046830082	0.142535646	0.068665006	0.034422193	0.022852408	0.035219469
PCDHGA7	0.016331451	0.02856301	0.026167237	0.016353307	0.032674401	0.005711042	0.022773962	0.005456288	0.005587535	0.011375973	0	0.005289255	0.017385331	0.017024969	0.005201776	0.150136029	0.067118906	0.015772089	0.072598014	0.037653927
PCDHGB5	0.030729583	0.090291145	0.064992568	0.024616567	0.055332724	0.012895212	0.057850121	0.036959979	0.025232681	0.038529465	0.005912968	0	0.039255104	0.384414246	0.082217231	0.230519139	0.063146136	0.011870831	0.069351719	0.042510228
PCDHGB6	0.021502335	0.152306998	0.170539083	0.048445001	0.080662145	0.011278918	0.106820433	0.04849109	0.033105003	0.07301701	0.025859164	0.057452554	0.125894433	0.386666264	0.035956037	0.409181632	0.14360154	0.057106137	0.071688066	0.122169332
PGLYRP1	0	0.08772233	0.080364463	0.125560138	0.54355804	0.175396734	0	0.041893197	0.085801808	0.393049517	0.040213191	1.258932419	0.088989324	0.043572377	0	0.046109574	0.042944724	0	0.042877315	0
PGM5	0.092832874	0.066420301	0.109528523	0.059154527	0.274375511	0.048694915	0.026479237	0.06766949	0.095283685	0.061725158	0.117732388	0.090197152	0.0359358	0.079179578	0.020160313	0.009310018	0.052026005	0.032601199	0.00865739	0.070882131
PIWIL4-AS1	0.021553233	0.033926116	0.093241507	0.043164155	0.021560821	0.056528081	0	0.04320522	0	0.022519953	0	0.052353227	0	0.011234247	0	0	0	0	0	0
PRDM5	0.044520217	0.116795941	0.261078713	0.089159598	0.057896659	0.158799089	0.065186913	0.04462221	0.114238905	0.637283836	0.017133106	0.008651239	0.004739314	0.069616165	0.055303011	0.044201926	0.059464907	0.1031889	0.059371567	0.039592098
PRKCG	0	0	0	0.018820065	0.037603058	0.029576267	0.049142291	0.122446803	0	0.049094785	0.036165055	0	0	0	0.00897963	0	0	0.027226763	0	0
PRL	0.081372837	0.028463524	0	0.271605797	0.217070629	0.22764599	0.0283683	0.054372838	0.1670422	0.056681751	0.052192372	0	0	0	0.02591829	0	0.055737607	0	0.027825058	0
PRMT5-DT	0	0.055851987	0.102334603	0	0.053242819	0.05583673	0.055665135	0.160038039	0.054629209	0.055611323	0	0	0.453269361	0	0.254288263	0.822010958	0.164055024	0.051401125	0	0.157774985
PROM1	0.090709341	0.044794381	0.046166819	0.010685969	0.224184331	0.285486173	0.016741696	0.037436474	0.032860267	0.022300682	0.005133599	0.062212172	0.034081018	0.044499449	0.01529581	0.047090628	0.021929221	0	0.021894799	0.010544884
PRRT2	0.153230232	0.120596911	0.092068025	0.402767665	0.134123657	0.080375979	0.350564246	0.470342647	0.294891651	0.210135211	0.322486366	0.176794643	0.03058468	0.30949079	0.1281152	0.147908768	0.354231431	2.191983524	0.59928332	0.501544042
PRSS16	0.092252614	0.021512785	0.128104349	0.041056034	0.020507798	0.043013816	0	0.092463959	0.031562702	0.010710043	0.039447093	0.059755577	0.065470496	0.096170138	0	0.305310221	0.031594941	0.108891334	0.168241849	0.091156451
PRSS35	0.034828468	0.024365402	0.100447696	0	0	0.292304953	0	0.360718667	0.047663931	0	0.044677817	0	0	0.012102489	0	0.02561442	0.023856308	0	0.011909431	0.011471543
PRSS57	0.765325564	0.41642899	0.790250549	0.227066609	0.850661123	0.535262445	0.741135413	0.170461973	0.116374866	0.385017854	0.436336233	0.881299372	0.271570867	0.73872709	1.81470237	1.375867274	0.611592102	0.492741822	1.51204139	2.072635375
PTGFRN	0.0368755	0.116088616	0.08862623	0.304630016	0.221330894	0.053192748	0.192833737	0.101639943	0.118278193	0.163750225	0.12417232	0.103007012	0.058882655	0.019220712	0.09689888	0.045764829	0.094719204	0.035612493	0.042556736	0.10020268
PTPRG	0.047077859	0.020342124	0.050583135	0.024956928	0.036013391	0.020336567	0.014481478	0.030531931	0.017054374	0.043402436	0.045293465	0.00269066	0.050115829	0.173213045	0.031753908	0.247453848	0.056905979	0.045465416	0.017044996	0.024627426
PVALB	0.812720524	2.257539112	0.919192884	1.627616389	1.147774104	0.451384486	0.599996411	2.443747249	0.637899709	0.149854097	1.517836822	2.13668826	9.771286507	1.245930665	0.913630205	0.36917455	0.687670602	0.13850901	7.062080728	11.99871541
RAD51L3-RFFL	0.015160138	0	0	0.015180426	0.007582737	0	0	0	0	0.007920055	0	0	0.008069216	0	0	0.025086254	0	0.095165813	0.085534971	0.007490001
RASA3-IT1	0.182529459	0.143656305	0.142574116	0.114233587	0.057060538	0.059840443	0.119313087	0.091473811	0	0.095358197	0.142683967	0.077589339	0.170019695	0.154602992	0.119909562	0.226530611	0.210982097	0.782232392	0.409599018	0.157815534
RBM24	0.101751021	0.195754012	0.065212653	0.042452998	0.033928948	0.524833263	0.133022127	0.433432535	0.069624848	0.035438275	0.212104418	0	0	0.070714598	0	0.009354034	0.008711996	0	0.008698321	0.0083785
RD3L	0	0.043676097	0	0.041676783	0.020817867	0.021832083	0	0.020858216	0	0.021743949	0	0	0	0.108471319	0	0.091830037	0.106908806	0	0	0.658024505
RFPL4A	0.096945417	0	0	0.109209555	0	0	0	0	0	0	0.023317722	0	0.103201378	0.189491666	0.115793836	0	0.012450804	0.140437473	0.062156304	0.047896747
RGPD1	0.062204487	0.017574253	0.577306489	0.050309325	0.105306194	0.286131077	0.010008833	0.050357187	0.302044007	0.027497684	0.027621576	0.090657554	0.063671721	0.074822322	0.009144427	0.029032368	0.004916301	0.138632189	0.051540134	0.037824838
RHBDF1	0.017255154	0.009053558	0.01658835	0	0.034522457	0	0.036093079	0.017294684	0	0.018029093	0.016601131	0.025147865	0.055105925	0.035975794	0.032975924	0.07614129	0.04432196	0.016664155	0.088504778	0
RHBDL1	0.2513171	0.34614002	0.513411185	0.503306879	0.25140558	0.197740266	0.279271153	0.141689729	0.677123822	0.541590523	0.544030685	1.06829482	0.30097663	0.785967981	0.240143141	0.207933618	0.613261598	2.639464156	4.108848389	0.853637482
RNF17	0.013985155	0.040358076	0	0	0	0	0.054849625	0	0.003588592	0	0.003363769	0	0	0	0	0	0	0	0	0
ROBO1	0.021550617	0.04146022	0.238254929	0.345271329	0.186837768	0.365503886	0.10893854	0.255599856	1.93177475	0.334005424	0.245349761	0.020938749	0.022941294	0.029954357	0.07550562	0.08320878	0.107020399	0.253218701	0.007369132	0.035490914
RP1L1	0	0.003874932	0.017749576	0.003697553	0	0.01162162	0.007723937	0.003701071	0	0.003858235	0.00355265	0	0.003930898	0.038494189	0.01764216	0.012220706	0.037939686	0	0.06818424	0.021892411
RSAD2	3.054718811	7.020474633	4.848569496	1.92768564	3.175161245	3.914034688	3.094981484	1.801948016	1.592177097	2.950688936	2.234815655	21.45608609	2.540501658	0.74635266	1.406241437	2.053512168	2.092377771	3.841266894	0.799731073	3.317120102
RUNDC3A-AS1	0.029120831	0.006111731	0.050391887	0.005831961	0.01747865	0.048880491	0.018273852	0.023350036	0.017933777	0	0.011206825	0.062246863	0.068200045	0.042500434	0.005565214	0.102800482	0.023936126	0.078745593	0.12546741	0.040284737
S100P	0.942439123	1.186765784	0.543611842	3.83771495	1.068473717	1.647835554	0.854241174	1.763249961	2.644007304	0.85341537	0.725374246	4.151088444	0.601953259	5.960257191	12.72758647	3.119004273	0.129107705	1.57761076	3.673793853	1.489985423
SAPCD1-AS1	0.697938407	0.195306319	0.492042795	0	0.232728043	0.292879451	0.194652924	0.373086582	0.23878805	0.534778064	0.179062511	0.949371435	0.941104073	0.970101989	0.355683709	0.615954303	0.573676688	0.44935575	3.245731809	0.505739942
SCAT1	0.331397714	0.051520041	0.082597735	0.405583721	0.073669864	0.231776853	0.218227645	0.332156926	0.125980257	0.192367661	0.10627891	0.155031562	0.143726431	0.371060993	0.140739219	0.189563705	0.13871983	0.391168747	0.969514591	0.982379958
SCN5A	0.01718102	0.007211729	0.006606832	0.006881605	0.003437414	0.003604879	0	0.003444076	0	0.017951635	0	0.003338643	0.014631779	0.032239107	0.00656685	0.01895354	0	0.013274048	0.077549588	0.016976872
SCUBE3	0.044256114	0.030960822	0.078000802	0.022157671	0.051650311	0.092857094	0.088714574	0.044357502	0.030282991	0.01156028	0	0.075249281	0.145261984	0.369083668	0.059908591	0.036616426	0.181883536	0.210139895	0.075665849	0.156700081
SDS	0.295003997	0.135436718	0.602658362	0.184624252	0.165998171	0.174085356	1.234135919	0.092399948	0.037849022	0.134853126	0.159650126	0.268713944	0.019627552	0.096103562	0.158561803	0.040679848	0.094719204	0.178062465	0.07565642	0.109312015
SGK3	0	0.036784772	0.02021963	0.007020183	0.007013269	0.051484613	0.029329367	0	0.007195887	0.021975761	0.053960558	0.006811749	0	0	0	0.007734086	0.007203237	0	0.007191931	0
SH3RF2	0.079261699	0.088067856	0.062751895	0.074699083	0.04197685	0.195652887	0.175546453	0.144867163	0.057426513	0.063330493	0.013457195	0.154022582	0.129046437	0.369393806	0.147020042	0.231455965	0.038323447	0.261160153	0.315672153	0.13360453
SIGLEC1	1.313808885	18.14589324	8.837181137	3.618874082	4.253305617	2.47558881	9.053710204	4.295641715	1.60597315	3.660631286	3.018901309	64.51937623	2.584449417	0.62939548	2.571731195	1.477493835	1.952726211	8.450522252	1.34339062	8.71347115
SLC32A1	0	0.07306754	0.111564783	0.034861403	0.011609022	0	0.121371823	0	0.01191131	0.024250898	0.066990445	0	0	0	0.022177925	0	0.011923476	0	0.01190476	0.022934089
SLC35G2	0.086735538	0.0786065	0.15539699	0.027634605	0.04732695	0.041360541	0.090713553	0.043467122	0.060699121	0.020596786	0.003793091	0.061289405	0.377724467	0.123298334	0.003767234	0.104382344	0.101268533	0.140877158	0.153686553	0.038956786
SLC4A10	2.186126724	1.751430709	2.045063787	1.271334299	1.261670994	3.378411696	0.721092433	3.080230171	2.610622703	1.616496872	3.150854044	0.314523964	0.402784465	1.284106873	0.490094657	0.797704138	1.166261317	0.133983215	0.715909223	0.357255704
SLC6A9	0.01520688	0.015957711	0.014619229	0.007613616	0.007606117	0.023930027	0	0.007620859	0	0.007944475	0.014630493	0.007387562	0	0.015852643	0.007265379	0.008387867	0.023436432	0.007343018	0.179397274	0.045078567
SMARCA5-AS1	0	0.081221547	0.297635778	0.103338073	0.103236293	0.135332266	0.026983274	0.129295481	0.026481116	0	0.049644183	0.025067473	0.054929766	0.053791183	0	0	0	0	0	0
SMO	0.024727461	0.025948364	0.029714873	0.055711246	0.03710425	0.038911914	0.038792331	0.02478411	0.019035204	0.045213969	0.035685322	0.072076186	0.085550213	0.096665688	0.070884115	0.143212271	0.044460842	0.053731195	0.120490001	0.018325233
SNHG18	0	0	0	0.039828216	0	0.041727449	0	0	0.020412527	0	0	0.019322844	0.063512541	0.020732018	0	0	0.020433377	0.019206334	0.102006514	0.21616304
SNTG2-AS1	0.118055539	0.412948201	0.453973719	0.078809023	0.826679719	0.371551857	1.193543392	0.078883998	2.019537235	0.452285703	0.227161749	0.879394969	0.041891251	0.615343948	0.225613204	0.911645132	0.485184008	3.610382235	5.530489361	2.488592675
SNX10-AS1	0.164099382	0.143501408	0.026292994	0.109545998	0.13679763	0.028692442	0.171625591	0.137062769	0.280719409	0.457225809	0.026313252	0.106293501	0.116459226	0.028511315	0.052267754	0.090514542	0.028100614	0.052826295	0	0.02702492
SOCAR	0.142044425	0.024842964	0.022759216	0	0.023682406	0.049672355	0.024759852	0	0.12149536	0	0.022776751	0.069005741	0.100807106	0.074038184	0.067864452	0	0.14594335	0.434401191	0.121428555	0.093571085
SPATA3	0	0	0	0.016095705	0.032159704	0	0	0.016111018	0	0	0.015464932	0	0.171114723	0	0	0.017732525	0.016515407	0	0.148405349	0
SPESP1	0.02104736	0	0.182106101	0.063226584	0.189492933	0.044161055	0.022012671	0	0.021603016	0.109956954	0.060748803	0.122698686	0.067216687	0.02194114	0.221227172	0	0.043250163	0.182938287	0.410231604	1.185444484
SPTLC3	0.149613087	0.050794164	0.0676854	0.110156849	0.136459958	0.092327797	0.096646262	0.079388386	0.225827807	0.064368555	0.110073519	0.055580832	0.042159106	0.045872481	0.01261421	0.087378499	0.054254033	0.080743716	0.004514073	0.039132889
STK24-AS1	0.055940621	0.078270207	0.089631442	0.074687316	0	0	0.019502089	0.130827147	0.13397409	0.019483236	0.0179401	0.072469797	0.059550511	0.544284065	0.017817804	0.102853113	0.095793524	0.324147739	0.172157686	0
SYCP2L	0.762957764	0.085400357	1.036643552	0.234286843	0.111939869	0.117393414	0.138311307	0.846274256	0.010441334	0.106290462	0.313190118	0.76106366	1.461945609	0.943823531	1.574716564	0.17955629	0.156779982	1.188745998	1.3983694	1.005189547
SYT3	0.00971842	0	0.009342864	0.068119983	0.029165524	0.02039095	0.071149	0.019481368	0.119699862	0.010154317	0.074800497	0.009442493	0	0.010131114	0.009286323	0.010721044	0	0	0	0.009602944
TAGLN3	0	0.023832467	0	0	0.022719115	0	0.023752736	0.022763149	0	0.023729774	0	0.022066302	0.024176685	0.047351102	0	0	0.093338034	0.065799752	0.209680927	0
TAS1R3	0.213309482	0.327152974	0.165630556	0.501126626	0.279041375	0.068855496	0.145868271	0.353589266	0.2105201	0.25716575	0.221010895	0.486247827	0.323144486	0.316446355	0.203825402	0.181012354	0.362464423	0.982478288	1.430749536	0.567470883
TBC1D3	0.09973429	0.01495123	0	0.057067294	0.042758315	0.074735729	0.014901211	0.057121586	0.0146239	0.014886806	0.60313978	0.041529695	0.07583587	0.029705578	0.449271165	0.282917865	0	1.169579771	0	0.844707673
TBC1D3H	0.007808071	0	0	0	0	0	0	0	0	0	0	0	0	0.016279284	0.082070027	0	0	0.08294704	0	0.030861176
TBC1D8-AS1	0.167189765	0.08772233	0.2755353	0.119581083	0.310604594	0.150340057	0.087428855	0.071816909	0.159346215	0.037433287	0.034468449	0.174045957	0.025425521	0.037347752	0.057055801	0.065870819	0.049079684	0.034599305	0.024501323	0.059001138
TBX15	0.012919707	0.006778805	0.00621022	0	0.006462128	0	0.027024505	0	0.006630395	0	0.006215005	0	0.061890414	0.040405034	0	0	0	0.0062386	0.092774491	0.006383096
TCEAL2	0.079979969	0.307739416	0.051259495	0	0.213355006	0	0.195179013	0	0.05472764	0.167134569	0.051298989	0.025903056	0.085141137	0.27792111	0.203797152	0.235283445	0.246525928	0.95263419	1.011904623	0.500521004
TCL1A	5.717269798	2.671802515	6.683540963	15.52598648	19.32354971	19.91308665	7.988592085	51.38993763	13.16043248	1.146951295	14.24280368	14.53173445	2.62924252	2.701891476	8.98857261	2.068730603	10.71454266	9.261312293	4.473025071	12.91061622
THBD	1.479629424	13.39767506	9.858571202	1.481609624	1.07713912	1.060455597	5.837564087	0.447842421	2.270519723	11.25820941	1.620870299	2.426872693	2.276893169	1.359199332	2.414731416	1.987824803	0.67733609	1.471395382	2.006276245	1.823941315
TIGD4	0.027630802	0.048325093	0.053126087	0.018445187	0.00921351	0.009662378	0	0.027694102	0.028360261	0.019246745	0.00886117	0.017897536	0.127459965	0.009601383	0.079206876	0.040641865	0.094630764	0.026684431	0.094482224	0.145613266
TMEM121	0.026939088	0.014134595	0.051796122	0	0.229062868	0.028261467	0.014087308	0.310509247	0.04147543	0.098515825	0.298057169	0.222480958	0.014338744	0.014041531	0.025741333	0.014859162	0.083035588	0.052032819	0.027635083	0.03992849
TMEM233	0	0.004696568	0	0	0.004477164	0	0	0	0	0	0	0	0	0.027993869	0.004276596	0	0	0.008644593	0.004591219	0.030956858
TMEM244	0.034733085	0.018224005	0.066781737	0	0.05211797	0.054657081	0.072652148	0.052218985	0.017825023	0.018145478	0	0.033746939	0.166384968	0.325872288	0.016594398	0.057474609	0.01784323	0.184489016	0.017815222	0.205922281
TMEM249	0.238649907	0.219128964	0.258106026	0.029871162	0.387942633	0.219069106	0.374392922	0.777389078	0.061237581	0.093507748	0.086101631	0.695622388	0.285806437	0.155490137	0.627107668	0.197453093	0.85820182	0.662618539	1.193476218	0.913780123
TMEM256-PLSCR3	0	0.015148149	0	0	0.014440491	0	0	0	0	0.015082876	0	0.014025557	0.030733874	0.060193645	0.013793588	0.015924672	0.014831641	0.097586917	0.088850162	0
TMEM74B	0.011820487	0.006202058	0	0.005918153	0.005912324	0	0.012362618	0.005923783	0	0	0	0.005742439	0	0.092418344	0.011294929	0.032599938	0.012144943	0	0.072755275	0.011680034
TNFRSF18	1.854806115	1.074303988	1.099982449	1.664323387	0.192774975	0.897114673	0.554249838	1.400327415	0.914800228	0.855739879	0.625734927	2.305340345	0.397463914	4.884149626	1.967986234	1.488117518	3.526815783	3.012603848	5.955287279	2.725348287
TNFRSF4	1.128565074	1.108154539	0.968708109	1.235011019	0.298368636	0.532783704	0.590162637	0.880681497	0.471617783	0.437982718	0.27920289	2.412349971	0.386161788	2.731137037	0.770276623	1.058246742	2.600688491	4.351859265	3.299509217	3.138365511
TNFSF11	0.128191819	0.082782285	0.445552792	0.078992849	0.049321905	0.031034877	0.257829181	0.039534	0.182182313	0.061819184	0.056922904	0.086228433	0.871271012	0.267271018	0.122492207	0.163173499	0.111447354	0.219032853	0.242776184	0.107181141
TREML4	0.011627736	0	0.011178397	0.011643298	0.01163183	0	0	0	0	1.142031498	0	0.0112976	0.173293158	0.181822652	0.011110748	0.500266226	0.023893803	0.044917919	0.071568893	0.011489573
TUNAR	0.034034029	0.00892861	0	0.212997358	0.093626532	0.026778512	0.249164697	0.059695999	0.069865072	0	0.065488072	0	0	0.008869823	0.016260411	0.018772615	0.026226163	0.016434172	0.008728332	0.008407408
UPK3BL1	0.022051109	0.069419608	0	0.044161241	0.022058873	0	0.023062455	0.022101627	0.045266528	0	0	0.064275094	0.023474084	0.114937568	0.063212045	0	0.022656382	0.021295846	0.429795555	0.087156375
USP18	0.802692273	1.712726931	1.671958666	1.111877024	1.01710151	0.729815342	1.665021685	1.233614494	0.411941772	0.573108367	0.965334737	11.43856464	0.512694367	0.251033625	0.536902307	0.280409576	1.072142599	2.144718926	0.439162947	1.612747559
VEGFC	0.013099862	0.05498664	0.062968171	0.078704363	0.039313422	0.054971619	0	0.157558477	0.026891403	0.082124556	0.037810012	0.165463079	0.237068504	0.054624601	0.100139371	0.101159383	0.161513224	0.063255922	0.147821392	0.323605179
VWA2	0.046763177	0	0.053129903	0.085137746	0.051032335	0.035679037	0.008892347	0.004260937	0	0.044418755	0	0.008260995	0.004525531	0.013295177	0	0.018759131	0	0.008211184	0	0
VWDE	0.123453743	0.011430812	0.024434741	0.010907556	0.018161354	0.015236919	0.02278514	0.007278622	0.014907406	0.102434009	0.013973467	0.063502216	0.023191819	0.030281466	0.031225975	0.072100663	0.06342119	0.063119321	0.148992092	0.434129649
WDR72	0.007647652	0	0	0.03446049	0.003825172	0.016046115	0	0.015330344	0.015699103	0	0.014715565	0	0	0	0	0	0	0	0	0.00377839
WEE2	0	0	0.018588056	0	0	0.010142183	0.010111014	0	0	0	0.037204756	0	0.04116592	0.131016061	0	0.031995013	0	0.102701497	0.019834785	0
YAP1	0.004765312	0.005000597	0.004581163	0	0	0	0.004983867	0	0.004891118	0.009958098	0	0.004630015	0.030436928	0	0	0.021027748	0	0	0.019553713	0.065921658
ZNF572	0.297911965	0.189467387	0.225648113	0.126556039	0.505725564	0.501951421	0.084975087	0.461464169	0.268713045	0.160353331	0.191080129	0.087713215	0.086491759	0.047054978	0.094888775	0.099589927	0.241161219	0.122058072	0.027782616	0.214088815
ZNF730	0	0.009168499	0.041997372	0.04374401	0.069921481	0.054995964	0.10051608	0.008757125	0.026903313	0	0.067247568	0.008489044	0	0	0	0.009638494	0	0	0.00896284	0.017266586
ZNF804A	0.490268199	0.253807615	0.27022484	0.216006705	0.77816608	0.85722393	0.061530447	0.144141469	0.355602722	0.361995682	0.125782811	0.139728877	0.229638453	0.102217506	0.324805931	0.050479136	0.094028739	0.088382231	0.154233309	0.174399387
