# Supplementary material for: CHN1 as a potential predictive genetic biomarker for atopic dermatitis-related depression
Source: Front Immunol. 2025 Nov 17;16:1677275. doi: 10.3389/fimmu.2025.1677275 (PMC12665567; doi:10.3389/fimmu.2025.1677275)
Supplement: Supplementary Figure 1 — (A). Venn diagram screening overlapping DEGs identified by different analytical model. (B). Determination of soft-thresholding power in WGCNA. (C). Heatmap of the Topological Overlap Matrix for all genes. [file DataSheet1.zip › Raw data/GSVA_FPKM.xlsx]

## Sheet: Sheet1
geneset	AD26	AD39	AD40	AD42	AD44	AD63	AD64	AD70	AD25	AD32	AD35	AD38	AD41	AD43	AD46	AD47	AD49	AD50	AD52	AD90
Fc gamma R-mediated phagocytosis	-0.665816	-0.5	0.318878	-0.515306	-0.821429	-0.38948	-0.561224	-0.418367	-0.10044	0.367063	0.45385	0.535714	0.82398	0.339286	0.749824	0.36827	0.585204	0.719388	-0.161079	0.096443
Serotonergic synapse	-0.397959	-0.538265	-0.0102041	-0.492347	-0.622449	-0.36353	-0.5	-0.59949	-0.208283	0.0255102	-0.47449	0.405612	0.709184	0.765306	0.640306	0.905612	-0.431122	0.918367	0.755102	-0.563776
Cell adhesion molecules	-0.705846	-0.47373	-0.48596	-0.0334971	0.0857992	-0.433632	-0.259182	-0.475543	0.333146	0.476544	0.0969614	0.329836	0.349664	0.181035	0.546548	0.644231	0.376525	0.160928	0.510148	0.463095
Cholinergic synapse	-0.331177	-0.461849	0.182316	-0.244702	-0.700659	-0.566059	-0.459136	-0.00952948	0.107327	0.16004	-0.379856	0.34902	-0.150304	0.0469342	0.713398	0.744246	-0.299854	0.545527	0.073478	-0.469581
T cell receptor signaling pathway	0.652174	0.691043	0.388747	0.431462	0.777494	0.120205	0.391594	-0.370844	0.283946	-0.690144	-0.338087	-0.518475	-0.269031	-0.704949	-0.207966	-0.472394	-0.67224	-0.464732	-0.84399	0.0438436
Apelin signaling pathway	0.505102	0.410714	0.666191	0.510204	-0.0867347	-0.00255102	0.21657	0.558673	-0.715873	-0.545096	-0.897959	-0.0433673	0.0363271	-0.507572	-0.571591	0.298469	-0.764769	-0.477041	-0.695808	0.604048
cGMP-PKG signaling pathway	0.505102	0.410714	0.666191	0.510204	-0.0867347	-0.00255102	0.21657	0.558673	-0.715873	-0.545096	-0.897959	-0.0433673	0.0363271	-0.507572	-0.571591	0.298469	-0.764769	-0.477041	-0.695808	0.604048
GnRH signaling pathway	0.413265	0.548469	0.747449	0.48942	0.629553	-0.626951	0.354592	0.365258	-0.407685	-0.556122	-0.67602	-0.530612	-0.630102	0.385204	0.439676	-0.480011	-0.638938	-0.636514	-0.834184	0.892341
