# Supplementary material for: CHN1 as a potential predictive genetic biomarker for atopic dermatitis-related depression
Source: Front Immunol. 2025 Nov 17;16:1677275. doi: 10.3389/fimmu.2025.1677275 (PMC12665567; doi:10.3389/fimmu.2025.1677275)
Supplement: Supplementary Figure 1 — (A). Venn diagram screening overlapping DEGs identified by different analytical model. (B). Determination of soft-thresholding power in WGCNA. (C). Heatmap of the Topological Overlap Matrix for all genes. [file DataSheet1.zip › Raw data/th17.txt]

id	AD25	AD32	AD35	AD38	AD41	AD43	AD46	AD47	AD49	AD50	AD52	AD90	AD26	AD39	AD40	AD42	AD44	AD63	AD64	AD70
CCL20	0.07096544	0.893631789	0.852788362	0.390832275	0.319456911	0.595591786	0.964862333	0.142256035	0.218516835	0.185371075	0.10241345	0.06895058	0.830993828	2.071412018	0.169525509	0.078286758	0.18228336	0.308406752	0.327595022	0.105183324
CCR6	4.848843805	2.955343839	6.160090424	3.337502471	2.162501392	2.322066942	3.233697185	4.169372852	3.323796229	4.193443313	5.062789241	1.623388839	2.686306934	4.058165878	2.040937136	2.166237426	6.203087894	1.854808711	4.284986106	2.382849215
IL17A	0.015816456	0	0	0	0	0	0	0	0.016234014	0	0	0	0	0	0.015113231	0	0	0	0	0
IL17C	0.195422754	0.205071635	0.295225677	0.475233276	0.530619939	0.263591506	0.437969078	0.30779643	0.315200226	0.029169713	0.08057813	0.298373879	0.44578614	0.814885671	0.240086503	0.184786291	0.344206013	0.727956315	0.658692632	0.799988636
IL17D	0.018323584	0	0	0.009174053	0	0.009611524	0.028745958	0	0.028210997	0	0	0	0.029259028	0	0.026263333	0.03032097	0	0.008847996	0.07518796	0.03621172
IL17RA	15.25921822	18.53941697	13.6831615	29.06487056	23.76949367	16.85633046	15.56162182	14.78517821	17.8002191	24.33958139	23.10646382	27.88975313	11.31226132	21.78102069	34.10652162	17.95773568	14.37185341	13.31196737	25.28580253	23.43100356
IL17RC	0.708602461	0.95604336	0.735284433	1.509203266	1.665239472	0.743386156	0.799919198	0.631311845	1.131370703	1.574787524	1.168704459	2.458870469	0.526833031	0.574539308	1.39718401	1.005052004	0.485368418	1.053654691	1.234592869	1.422593456
IL21R	3.507353284	4.230830573	3.32302765	5.053508436	3.542433014	4.543203196	6.40463013	7.940708555	4.398650611	1.838225485	5.555305204	3.846070731	3.037371113	5.507953685	3.809400986	2.805479364	4.165605481	6.061062423	5.368030621	6.09001021
IL23A	1.854051516	2.147733847	2.916661098	3.833619695	1.878791337	1.616675507	2.367194951	4.271674401	3.830712125	1.383721923	4.725851579	1.380301977	0.871501627	3.765163946	2.047713654	1.407823952	4.354154719	4.767046596	3.532197585	3.021645582
IL23R	0.190250423	0.172419751	0.141330607	0.121230478	0	0.290311835	0.018088729	0.182018717	0.062132344	0.036142484	0.124799558	0.016804437	0.101263713	0.063104823	0	0.114478941	0.31986415	0.008351556	0	0.008544992
IL6	0.676733484	0.111594496	0.436819317	0.18393063	0.957431461	0.84180118	1.789649535	0.125966999	0.049614244	0.313138437	0.865010566	3.071555763	0.648363246	0.433360817	0.831400502	0.501255201	0.258257588	1.475166958	0.833060977	0.171949478
IL6R	17.92897321	17.4843323	9.943263704	16.90214916	17.89525132	14.59661895	12.77987847	9.649095385	12.91173454	13.16708991	10.75949091	14.11913105	8.335899385	9.410062183	17.70543262	11.5718886	14.25442182	7.016998946	7.225500777	15.09721293
LCN2	1.299186811	6.665185395	2.844901975	1.842977825	3.429616676	1.552261092	0.717129856	4.232030296	5.148736294	4.487155542	2.916535232	16.93586018	5.18634119	2.896819185	1.827650374	2.030395709	4.671966982	2.056295751	8.810974398	14.7274611
RORC	0.596713883	0.448373132	1.104816301	0.486862012	0.228452382	0.579634463	0.647195531	1.100173539	0.672957869	0.32328494	0.567008995	0.307780149	0.250951222	0.668131482	0.288611165	0.268186228	1.211047627	0.398413104	0.50633017	0.72065109
S100A12	160.5321655	230.3096407	130.3375709	173.2719544	255.5624551	157.2744537	157.2378222	88.67537267	198.9643087	364.0259842	271.9708478	279.5206771	219.0865772	194.7000693	398.1497767	135.4959766	164.1862682	74.54117011	185.4602101	190.0361203
S100A8	681.0371464	1197.06471	567.7656298	979.2092698	996.5122458	658.9626288	684.3916357	545.4895833	646.5527872	1583.260481	1207.269783	2011.043684	774.5380675	525.4994373	1857.392085	726.0718305	659.8190633	382.6282779	672.9165741	1077.726877
S100A9	1856.689613	2928.640746	1169.885257	2142.102403	2204.881565	1450.564964	1492.882954	926.0458233	1733.005151	3121.128702	2211.590755	4146.867681	1311.932791	1040.744715	5157.244314	1237.113581	725.5778656	889.4910021	1365.011655	2205.370851
STAT3	26.04171032	42.37257269	30.13629469	31.14522667	27.87054517	27.13103637	42.55295635	28.14008476	32.17527357	34.02281492	32.44076769	38.53791743	23.05131065	43.34766998	34.15213222	22.68906142	26.05192925	36.23452276	40.31919264	34.63894235
