# Supplementary material for: CHN1 as a potential predictive genetic biomarker for atopic dermatitis-related depression
Source: Front Immunol. 2025 Nov 17;16:1677275. doi: 10.3389/fimmu.2025.1677275 (PMC12665567; doi:10.3389/fimmu.2025.1677275)
Supplement: Supplementary Figure 1 — (A). Venn diagram screening overlapping DEGs identified by different analytical model. (B). Determination of soft-thresholding power in WGCNA. (C). Heatmap of the Topological Overlap Matrix for all genes. [file DataSheet1.zip › Raw data/CHN1qpcr.xlsx]

## Sheet: admin_2024-08-16 20-38-34_BR010
File Name	admin_2024-08-16 20-38-34_BR010990.pcrd
Created By User	admin
Notes
ID
Run Started	08/16/2024 12:38:52 UTC
Run Ended	08/16/2024 13:50:59 UTC
Sample Vol	10
Lid Temp	105
Protocol File Name	pcr-zl.prcl
Plate Setup File Name	Default_PrimePCR_96_runfile.pltd
Base Serial Number	BR010990
Optical Head Serial Number	788BR10863
CFX Maestro Version	5.3.022.1030.
Well group	All Wells
Amplification step	3
Melt step	5
Well	Fluor	Target	Content	Sample	Cq	Starting Quantity (SQ)
A01	SYBR		Unkn	6	19.0795	35.2604	-16.1809	1.34604e-05	2.25232e-05	0.597624
B10	SYBR		Unkn	61	17.4578	34.9844	-17.5266	5.29616e-06	2.25232e-05	0.235142
A03	SYBR		Unkn	8	19.0713	34.1933	-15.1221	2.8042e-05	2.25232e-05	1.24502
A04	SYBR		Unkn	9	18.7873	34.8462	-16.059	1.46476e-05	2.25232e-05	0.650334
B06	SYBR		Unkn	22	19.4447	37.8671	-18.4224	2.84651e-06	2.25232e-05	0.126381
B02	SYBR		Unkn	17	18.7828	34.448	-15.6652	1.92448e-05	2.25232e-05	0.854443
A05	SYBR		Unkn	10	17.2681	32.326	-15.0579	2.9317e-05	2.25232e-05	1.30163
A06	SYBR		Unkn	11	17.227	31.284	-14.057	5.867e-05	2.25232e-05	2.60486
A07	SYBR		Unkn	12	18.5328	33.5016	-14.9688	3.11847e-05	2.25232e-05	1.38455
A08	SYBR		Unkn	13	18.6292	33.3584	-14.7293	3.6817e-05	2.25232e-05	1.63462
A09	SYBR		Unkn	14	19.2992	32.827	-13.5277	8.46733e-05	2.25232e-05	3.75938
A10	SYBR		Unkn	15	18.6061	32.0575	-13.4514	8.92724e-05	2.25232e-05	3.96357
B01	SYBR		Unkn	16	18.4292	31.5451	-13.116	0.000112643	2.25232e-05	5.00117
B03	SYBR		Unkn	19	18.5307	33.3706	-14.84	3.40972e-05	2.25232e-05	1.51387
B04	SYBR		Unkn	20	19.2513	34.1357	-14.8844	3.30641e-05	2.25232e-05	1.468
B05	SYBR		Unkn	21	19.2616	33.2932	-14.0317	5.97093e-05	2.25232e-05	2.65101
B07	SYBR		Unkn	37	18.3297	32.1124	-13.7827	7.09568e-05	2.25232e-05	3.15038
B08	SYBR		Unkn	56	17.6615	31.9956	-14.3341	4.84187e-05	2.25232e-05	2.14972
A02	SYBR		Unkn	7	17.5743	30.4541	-12.8798	0.00013268	2.25232e-05	5.89082
B09	SYBR		Unkn	57	17.8387	32.2912	-14.4525	4.46026e-05	2.25232e-05	1.98029
B11	SYBR		Unkn
B12	SYBR		Unkn				0	1	2.25232e-05	44398.6
C01	SYBR		Unkn				0	1	2.25232e-05	44398.6
C02	SYBR		Unkn				0	1	2.25232e-05	44398.6
C03	SYBR		Unkn				0	1	2.25232e-05	44398.6
C04	SYBR		Unkn				0	1	2.25232e-05	44398.6
C05	SYBR		Unkn				0	1	2.25232e-05	44398.6
C06	SYBR		Unkn				0	1	2.25232e-05	44398.6
C07	SYBR		Unkn				0	1	2.25232e-05	44398.6
C08	SYBR		Unkn				0	1	2.25232e-05	44398.6
C09	SYBR		Unkn				0	1	2.25232e-05	44398.6
C10	SYBR		Unkn				0	1	2.25232e-05	44398.6
C11	SYBR		Unkn				0	1	2.25232e-05	44398.6
C12	SYBR		Unkn				0	1	2.25232e-05	44398.6
D01	SYBR		Unkn				0	1	2.25232e-05	44398.6
D02	SYBR		Unkn				0	1	2.25232e-05	44398.6
D03	SYBR		Unkn				0	1	2.25232e-05	44398.6
D04	SYBR		Unkn				0	1	2.25232e-05	44398.6
D05	SYBR		Unkn				0	1	2.25232e-05	44398.6
D06	SYBR		Unkn				0	1	2.25232e-05	44398.6
D07	SYBR		Unkn				0	1	2.25232e-05	44398.6
D08	SYBR		Unkn				0	1	2.25232e-05	44398.6
D09	SYBR		Unkn				0	1	2.25232e-05	44398.6
D10	SYBR		Unkn				0	1	2.25232e-05	44398.6
D11	SYBR		Unkn				0	1	2.25232e-05	44398.6
D12	SYBR		Unkn				0	1	2.25232e-05	44398.6
E01	SYBR		Unkn				0	1	2.25232e-05	44398.6
E02	SYBR		Unkn				0	1	2.25232e-05	44398.6
E03	SYBR		Unkn				0	1	2.25232e-05	44398.6
E04	SYBR		Unkn				0	1	2.25232e-05	44398.6
E05	SYBR		Unkn				0	1	2.25232e-05	44398.6
E06	SYBR		Unkn				0	1	2.25232e-05	44398.6
E07	SYBR		Unkn				0	1	2.25232e-05	44398.6
E08	SYBR		Unkn				0	1	2.25232e-05	44398.6
E09	SYBR		Unkn				0	1	2.25232e-05	44398.6
E10	SYBR		Unkn				0	1	2.25232e-05	44398.6
E11	SYBR		Unkn				0	1	2.25232e-05	44398.6
E12	SYBR		Unkn				0	1	2.25232e-05	44398.6
F01	SYBR		Unkn				0	1	2.25232e-05	44398.6
F02	SYBR		Unkn				0	1	2.25232e-05	44398.6
F03	SYBR		Unkn				0	1	2.25232e-05	44398.6
F04	SYBR		Unkn				0	1	2.25232e-05	44398.6
F05	SYBR		Unkn				0	1	2.25232e-05	44398.6
F06	SYBR		Unkn				0	1	2.25232e-05	44398.6
F07	SYBR		Unkn				0	1	2.25232e-05	44398.6
F08	SYBR		Unkn				0	1	2.25232e-05	44398.6
F09	SYBR		Unkn				0	1	2.25232e-05	44398.6
F10	SYBR		Unkn				0	1	2.25232e-05	44398.6
F11	SYBR		Unkn				0	1	2.25232e-05	44398.6
F12	SYBR		Unkn				0	1	2.25232e-05	44398.6
G01	SYBR		Unkn				0	1	2.25232e-05	44398.6
G02	SYBR		Unkn				0	1	2.25232e-05	44398.6
G03	SYBR		Unkn				0	1	2.25232e-05	44398.6
G04	SYBR		Unkn				0	1	2.25232e-05	44398.6
G05	SYBR		Unkn				0	1	2.25232e-05	44398.6
G06	SYBR		Unkn				0	1	2.25232e-05	44398.6
G07	SYBR		Unkn				0	1	2.25232e-05	44398.6
G08	SYBR		Unkn				0	1	2.25232e-05	44398.6
G09	SYBR		Unkn				0	1	2.25232e-05	44398.6
G10	SYBR		Unkn				0	1	2.25232e-05	44398.6
G11	SYBR		Unkn				0	1	2.25232e-05	44398.6
G12	SYBR		Unkn				0	1	2.25232e-05	44398.6
H01	SYBR		Unkn				0	1	2.25232e-05	44398.6
H02	SYBR		Unkn				0	1	2.25232e-05	44398.6
H03	SYBR		Unkn				0	1	2.25232e-05	44398.6
H04	SYBR		Unkn				0	1	2.25232e-05	44398.6
H05	SYBR		Unkn				0	1	2.25232e-05	44398.6
H06	SYBR		Unkn				0	1	2.25232e-05	44398.6
H07	SYBR		Unkn				0	1	2.25232e-05	44398.6
H08	SYBR		Unkn				0	1	2.25232e-05	44398.6
H09	SYBR		Unkn				0	1	2.25232e-05	44398.6
H10	SYBR		Unkn				0	1	2.25232e-05	44398.6
H11	SYBR		Unkn				0	1	2.25232e-05	44398.6
H12	SYBR		Unkn				0	1	2.25232e-05	44398.6
