# Supplementary material for: CHN1 as a potential predictive genetic biomarker for atopic dermatitis-related depression
Source: Front Immunol. 2025 Nov 17;16:1677275. doi: 10.3389/fimmu.2025.1677275 (PMC12665567; doi:10.3389/fimmu.2025.1677275)
Supplement: Supplementary Figure 1 — (A). Venn diagram screening overlapping DEGs identified by different analytical model. (B). Determination of soft-thresholding power in WGCNA. (C). Heatmap of the Topological Overlap Matrix for all genes. [file DataSheet1.zip › Raw data/th1.txt]

id	AD25	AD32	AD35	AD38	AD41	AD43	AD46	AD47	AD49	AD50	AD52	AD90	AD26	AD39	AD40	AD42	AD44	AD63	AD64	AD70
CCR1	18.28566975	61.12157747	27.48136602	14.30094853	14.17498488	17.81052409	39.31304901	6.51272966	13.69463006	38.97122106	9.479553065	25.60114724	12.25086355	7.158516767	22.13203567	6.378595562	5.147913564	12.09694209	4.784174917	11.97929135
CCR5	6.127064208	5.725553308	3.691145693	2.007315962	2.797771225	3.637913184	3.626733288	2.908516142	2.215191282	2.803989416	1.586471344	6.911255115	2.48679097	2.216157055	1.351666101	1.845843938	1.710844601	1.990617742	1.625238782	3.194860851
CXCR3	1.377792581	1.021503443	2.749879946	3.928964793	1.543071726	1.806781635	5.215732967	4.608166834	1.444909393	0.891920058	1.239119822	5.04912957	1.371048061	6.244786086	1.946180293	0.726925827	1.384836945	2.690130961	3.441295073	3.773504961
IFNG	6.939962946	6.615900749	1.597467666	0.978767712	2.566734719	16.20196548	29.00746478	1.494040776	0.727366937	2.629850718	3.62058186	13.86572827	26.35156848	18.72352915	7.518701287	35.47611951	7.13045542	16.16567514	11.20531874	1.110721999
IFNGR1	63.40234213	86.26967455	88.85192898	54.23569634	54.5767705	79.91379513	101.6369362	37.59778255	71.7754408	90.80038885	53.43430819	40.85701613	111.3843812	81.09567185	74.58722195	93.56860135	45.24759817	46.45548996	67.08787298	32.72411384
IFNGR2	51.44736851	81.08995381	48.7128821	68.11387665	65.10849397	54.32574455	79.79016542	46.22195277	54.41260276	99.26273351	62.2327175	84.4593658	57.08141758	51.1905895	83.80433848	49.80342013	33.11697308	55.83344416	57.18345144	65.66750799
IL12A	3.319944137	1.526878831	2.679409063	2.113653619	3.341613682	1.848953655	1.586070844	3.491873377	2.755521497	1.456061553	1.281586597	3.72347459	3.555998581	3.589108635	1.272850114	2.17034314	2.295104037	3.047901632	3.25855713	2.490746928
IL12RB1	8.457066077	9.00205149	7.498510638	11.41515308	7.231050732	6.961383318	8.232366874	9.664860588	10.18326425	6.478027794	6.329166058	18.495082	6.828142424	9.679945992	10.43574971	9.384717226	9.914789264	14.48611005	11.8922607	15.88032075
IL12RB2	1.079092796	0.692280041	1.503992764	0.75967882	0.565662556	1.369351345	0.576612792	0.854861365	1.388103835	0.531743423	0.902184219	0.938573306	0.431399836	0.702458883	0.873520675	0.634197536	0.735913918	1.073988864	0.425386657	0.893991254
IL18	16.03892674	11.96441436	11.62591976	7.953229152	14.68616716	14.38025427	8.816007865	3.235678175	7.100378184	14.05449788	7.567600282	9.310298368	7.964197752	5.128185893	12.2410627	13.00170208	6.370543035	4.305411663	7.59585548	5.189954638
IL18R1	8.710564808	4.549918623	7.377056371	4.231316141	4.000231139	9.369320125	7.869630976	5.716412019	8.055786301	5.349697178	3.367128154	3.31225541	6.657828042	11.80324748	3.39991093	6.556284512	6.425907628	4.074670549	4.42791379	6.557763265
IL2	0.086275768	0	0.110588998	0.057594154	0.143843572	0	0	0.086473421	0	0	0	0.027942072	0.520444849	0.119919313	0.08243981	0.285529837	0.265931759	0.111094366	0.47202548	0.028416875
IL27	0.244566847	0.62021862	0.411452765	0.448972613	0.244652951	0.149667047	0.703404883	0.122563567	0.376535207	0.915671831	0.196080848	2.039598056	0.216957442	0.297444494	1.285311584	0.247314985	0.376919808	0.393650492	0.418142406	0.241660859
IL27RA	13.16117833	16.0110796	10.97457101	16.91546174	17.14967428	12.17604124	16.02046348	20.69188772	15.55758381	12.57758454	16.45523772	18.76215411	8.105147595	12.65341842	18.44226058	8.332922128	15.0066043	15.24860557	15.32263712	22.69891777
STAT1	93.81480177	78.05316998	61.30361265	53.92812043	64.54351624	91.34472597	53.63095794	43.36830772	53.76549438	143.5581102	29.03298886	118.7999141	65.98260674	23.18260746	45.55060802	71.0626709	48.37834766	47.3537969	18.31815936	59.86732998
STAT4	32.08710466	27.9024831	30.41944851	20.92152114	14.37633284	29.94509585	43.51253163	24.99434714	35.5353543	24.91853041	21.65320018	20.22315895	27.8403517	45.76454182	18.089596	35.46755823	31.35170053	46.46297439	30.29194214	32.06693629
TBX21	21.10319318	27.95194091	29.17594012	19.44505082	12.06812484	25.84097056	38.97783495	41.74041548	23.81224391	12.95212031	14.52756401	29.4091443	23.1723651	48.52515501	21.82889994	27.96928542	22.14152152	40.43992989	23.19976452	31.87865058
TNF	3.068599759	6.45872642	3.950310848	12.69698832	5.62774688	10.37924282	13.42757164	3.482178489	4.995935544	3.390501038	7.431627746	11.44612507	11.80863929	18.03522506	11.00404423	6.167251636	5.363432591	18.37709697	14.20164116	7.458362672
TNFRSF1A	16.47049267	30.66027636	19.05301323	20.54446897	18.53259466	19.25915902	22.59377047	13.4631447	18.08630141	21.16709305	17.38854214	31.69169291	11.8081718	15.09443096	28.30156157	13.02115018	12.10084384	17.70426319	12.65212333	20.93750104
TNFRSF1B	70.09916179	134.8504722	112.755664	120.1915671	93.24832673	72.3207093	120.4994629	66.16193854	131.9745699	97.33664419	88.11226802	99.92123852	58.64606502	114.9444714	143.12422	55.19679974	43.58932682	103.3777682	75.37592949	99.43512001
