# Supplementary material for: CHN1 as a potential predictive genetic biomarker for atopic dermatitis-related depression
Source: Front Immunol. 2025 Nov 17;16:1677275. doi: 10.3389/fimmu.2025.1677275 (PMC12665567; doi:10.3389/fimmu.2025.1677275)
Supplement: Supplementary Figure 1 — (A). Venn diagram screening overlapping DEGs identified by different analytical model. (B). Determination of soft-thresholding power in WGCNA. (C). Heatmap of the Topological Overlap Matrix for all genes. [file DataSheet1.zip › Raw data/th2.txt]

id	AD25	AD32	AD35	AD38	AD41	AD43	AD46	AD47	AD49	AD50	AD52	AD90	AD26	AD39	AD40	AD42	AD44	AD63	AD64	AD70
CCL17	0	0	0	0.029931508	0	0	0.031262439	0	0	0	0	0	0	0	0	0	0	0	0.030663776	0
CCL18	0	0.046627184	0	0	0	0	0.13941358	0	0.022803183	0.069639404	0	0.04317176	0.118251579	0.023160093	0.02122887	0.024508692	0	0.1716458	0	0
CCL22	0.040579484	0.031937303	0.03901134	0	0.060890656	0.042571439	0	0.010168112	0.041650792	0.010599896	0	0.059141019	0.053997636	0.010575675	0	0	0.020846667	0	0.072848807	0.010024328
CCL26	0	0	0.0411113	0	0	0	0	0	0	0	0.041142976	0	0	0	0	0	0	0	0.043868698	0
CCR3	0.067518944	0.060730844	0.222547743	0.193169443	0.173681267	0.424999777	0.121055338	0.270694502	0.326706884	0.171329277	0.296958948	0.534187205	0.318307965	0.180992953	0.046083531	0.329860795	0.277488985	0.074521579	0.949897429	0.457485746
CCR4	5.236626096	2.283069949	14.24261874	3.480037883	3.033790034	3.448371235	5.151735571	5.748941252	4.64017925	4.84168953	1.948202394	1.619724184	8.652583177	6.411379966	2.4569005	5.683364481	9.009207141	5.748550044	8.096525212	5.518743353
CCR8	0.279175363	0.041851354	0.230045982	0	0.29922177	0.104599804	0.291979385	0.419722405	0.122805283	0.104177545	0.038370538	0.232499127	0.360874494	0.187091098	0	0.043996736	0.102442266	0.019258104	0	0.21674569
CXCR4	212.9387319	207.6510594	421.2802387	371.9334997	308.5342881	340.1556035	604.2571316	683.4474877	442.1691153	285.4349788	668.9384199	293.997445	317.7825181	505.842739	343.6665607	285.921389	462.2495154	514.9839365	426.8130202	280.357077
GATA3	12.93626442	9.467253651	9.27630026	8.193314494	4.419678575	8.472777772	13.35398102	10.96433398	6.439362916	6.628989205	8.747863962	7.057171167	10.21541103	13.79879558	6.391633059	10.31323427	9.741540637	14.85699723	15.82668383	13.1405347
IL13	0.037673569	0	0.090544302	0.09430997	0.018843416	0.079045759	0	0.075519754	0.058002241	0	0.253719382	0.018301968	0.080209346	0.058910076	0.017999271	0.020780126	0.154830628	0.09095807	0.23188139	0.111677774
IL13RA1	21.70079995	13.61444414	20.93688525	19.51925871	23.48941298	20.79642732	14.306926	12.49746186	16.47935314	29.83083317	16.97916871	13.77548425	21.17147704	12.47197584	25.57351081	17.64046769	10.3832845	5.895869882	10.95141581	8.284193458
IL17RB	0.35229272	0	0.719692464	0.176382098	0.190892407	0.446583052	0.798308716	1.103436878	0.331460556	0.214721495	0.197714855	0.156883091	0.500035247	0.22953306	0.60312736	0.097159459	0.256390226	0.170113248	0.150581045	1.058824587
IL1RL1	0.057640414	0.018145912	0.027706486	0.023087022	0.086491061	0.072563822	0.012056804	0	0.141989124	0.301128704	0.011091133	0.123208536	0.055223994	0.006008812	0.060585392	0.241630691	0.047378051	0.044532958	0.283822099	0.022782208
IL31RA	0.388917895	0.423348857	0.281811592	0.151125344	0.252595294	0.173556066	0.361222829	0.148360097	0.217466685	0.257766879	0.120071634	0.623212891	0.108138262	0.187588572	0.302292779	0.998962373	0.116299501	0.274690518	0.148867883	0.341278414
IL33	0	0	0.008043263	0	0	0	0	0	0	0	0	0	0.00890648	0	0	0	0.00859623	0	0	0.008267165
IL4	0.165321723	0.043371096	0	0	0	0	0	0	0	0	0	0.080313944	0	0	0.039492814	0	0	0.279403882	0.042398238	0.040839335
IL4R	19.24252298	20.81434529	23.57478125	27.44810459	38.22060821	35.61069564	27.57187616	64.31846755	37.81661477	18.04573622	35.84089703	32.88898704	15.49435937	20.36574777	33.32700893	17.34657842	36.53539882	37.54668241	33.33691452	29.82122403
IL5	0	0	0	0	0.05236381	0	0	0	0	0	0	0	0	0	0	0	0	0	0	0
IL5RA	0.198856275	0.053381896	0.048904394	0.078722812	0.064766698	0.276539716	0.130589936	0.449610436	0.042719887	0.019327955	0.022246397	0.06739895	0.029537947	0.241047377	0.101635828	0.168355067	0.156799582	0.080391071	0.094880884	0.036556917
IL9	0	0	0	0	0	0	0	0	0	0	0	0	0.052069786	0	0	0.053959633	0	0	0	0
IL9R	0.004817286	0	0.004631128	0.004823733	0.014456946	0.005053756	0.005038225	0.004828322	0	0	0	0	0	0	0	0.005314273	0	0.018609165	0	0.004760046
STAT5A	16.91201639	25.27761453	16.72810299	26.91079838	19.5265592	16.91932108	28.63271641	18.60583912	21.24262049	20.72589124	26.12759751	29.82199972	15.13219895	33.81151657	23.88509966	14.67950429	19.72322063	32.55922481	38.93985913	20.98061258
STAT5B	33.62145341	31.12134928	26.31988042	34.85136813	33.10359608	31.19979584	27.33330466	45.28665646	36.32856825	27.31650314	34.72595179	32.52818459	19.99829779	33.63801102	30.833079	28.49059395	40.85520612	33.81725383	30.4327127	41.85275047
STAT6	56.89035044	65.29258421	57.19946059	84.29410211	88.30184624	63.04923434	53.40168684	79.43981372	72.23030619	53.5034077	58.57208992	99.64816837	34.31441157	56.03769212	91.90615263	50.95536124	65.34030053	83.82364817	61.94608191	106.6807395
TSLP	0.021397389	0.011226936	0	0	0.010702461	0	0	0	0.021962285	0	0	0.010394936	0.011389089	0	0	0	0	0.010332258	0	0
