# Supplementary material for: CHN1 as a potential predictive genetic biomarker for atopic dermatitis-related depression
Source: Front Immunol. 2025 Nov 17;16:1677275. doi: 10.3389/fimmu.2025.1677275 (PMC12665567; doi:10.3389/fimmu.2025.1677275)
Supplement: Supplementary Figure 1 — (A). Venn diagram screening overlapping DEGs identified by different analytical model. (B). Determination of soft-thresholding power in WGCNA. (C). Heatmap of the Topological Overlap Matrix for all genes. [file DataSheet1.zip › Raw data/trait_wgcna.txt]

Sample	SCORAD	EASI	HADSA	HADSD	IgE	EOS	LDH
AD25	41.5	6	9	7	501.81	0.87	168
AD26	58	21.2	15	13	288.68	0.46	342
AD32	63.3	22.8	8	5	3200	0.02	217
AD35	81.3	28.9	13	6	0	0.74	0
AD38	23.1	4.7	9	7	70.19	0.23	355
AD39	25.8	1.9	9	8	3200	0.03	239
AD40	82.7	36.4	10	8	3200	0.1	0
AD41	57.6	51.8	3	1	1644	1.06	0
AD42	62.6	31	11	9	124.19	0.73	0
AD43	68.7	32.9	5	3	159.7	0	0
AD44	62.6	16.4	4	10	340	0.64	0
AD46	47.1	9.8	0	0	8	0.5	237
AD47	65.1	25.6	4	3	0	0.76	0
AD49	72.1	46	0	0	122.66	0	0
AD50	41	6.1	3	1	510.06	0.5	145
AD52	29.7	7.1	4	2	3200	1.01	0
AD63	38.2	2.1	14	11	119.71	0	320
AD90	35.3	9.4	7	5	78.37	0.6	272
AD64	64.8	12	10	8	55.24	0.3	0
AD70	88.2	47.1	19	15	16.5	0.17	273
