# Supplementary material for: CHN1 as a potential predictive genetic biomarker for atopic dermatitis-related depression
Source: Front Immunol. 2025 Nov 17;16:1677275. doi: 10.3389/fimmu.2025.1677275 (PMC12665567; doi:10.3389/fimmu.2025.1677275)
Supplement: Supplementary Figure 1 — (A). Venn diagram screening overlapping DEGs identified by different analytical model. (B). Determination of soft-thresholding power in WGCNA. (C). Heatmap of the Topological Overlap Matrix for all genes. [file DataSheet1.zip › Raw data/lasso_svm_All_Venn_data1.csv]

Svm_DOWN(4)	Svm_UP(5)	Svm_UP & Svm_DOWN(0)	Lasso_DOWN(4)	Lasso_DOWN & Svm_DOWN(1)	Lasso_DOWN & Svm_UP(0)	Lasso_DOWN & Svm_UP & Svm_DOWN(0)	Lasso_UP(8)	Lasso_UP & Svm_DOWN(0)	Lasso_UP & Svm_UP(2)	Lasso_UP & Svm_UP & Svm_DOWN(0)	Lasso_UP & Lasso_DOWN(0)	Lasso_UP & Lasso_DOWN & Svm_DOWN(0)	Lasso_UP & Lasso_DOWN & Svm_UP(0)	Lasso_UP & Lasso_DOWN & Svm_UP & Svm_DOWN(0)
LOC107985441	TCEAL2		CXCL9	CXCR6			KRT7		CHN1
PIWIL4-AS1	TIGD4		CALN1				ADCY1		HEXD-IT1
SLC4A10	LOC107985848		CDH2				LINC01395
MAILR	MIR194-2HG		EWSAT1				LINC01516
	B3GAT1-DT						C4BPB
							DNAH14
							LHFPL3-AS2
							LINC01909
