# Supplementary material for: CHN1 as a potential predictive genetic biomarker for atopic dermatitis-related depression
Source: Front Immunol. 2025 Nov 17;16:1677275. doi: 10.3389/fimmu.2025.1677275 (PMC12665567; doi:10.3389/fimmu.2025.1677275)
Supplement: Supplementary Figure 1 — (A). Venn diagram screening overlapping DEGs identified by different analytical model. (B). Determination of soft-thresholding power in WGCNA. (C). Heatmap of the Topological Overlap Matrix for all genes. [file DataSheet1.zip › Raw data/Treg.txt]

id	AD25	AD32	AD35	AD38	AD41	AD43	AD46	AD47	AD49	AD50	AD52	AD90	AD26	AD39	AD40	AD42	AD44	AD63	AD64	AD70
CTLA4	12.69947337	4.587302394	11.05480187	6.766289321	5.010423835	5.207886487	9.546863267	8.109448807	9.04979209	9.646016421	6.273016142	13.50512955	8.360629392	11.26144133	4.233740409	8.369822717	14.78373731	11.3486066	11.20341072	13.95425069
FOXP3	0.774346375	0.417270431	1.609562645	1.4145495	1.130525024	1.295380543	0.711364203	1.940300886	0.945154852	1.22455031	1.530262643	3.1721168	1.058242911	0.578150599	0.969892121	0.692621882	2.795355292	1.54617784	1.535032119	2.79174691
ICOS	15.43765452	6.505928243	7.626068033	7.751691418	5.459109674	5.666048092	10.9442311	9.867998237	6.467433614	9.499344269	7.014892997	7.587133103	6.540004725	6.932282422	4.504943794	6.553941146	14.67063613	10.41015461	8.126017351	12.96386462
IL10	0.033627941	0.211729805	0.323284315	0.084182365	0.201838685	0.017639331	0.615479272	0.033704981	0.207094364	0.316226202	0.04853001	1.061878114	0.196888879	0.262919687	0.273128712	0.370972478	0.103652947	0.097428497	0.534699602	0.132913472
IL10RA	69.92697064	129.3663504	126.5759425	136.8775297	96.88846232	83.47280834	145.7005108	142.1067692	127.3073814	98.6677306	87.28334185	137.4731122	85.57255259	149.5255136	119.0368119	89.45585447	87.42751069	103.6058136	117.5726247	154.28951
IL10RB	26.31468713	27.78994592	24.43303242	29.75432414	24.15825	24.37553739	19.96350757	18.93313492	24.72471263	27.71798963	23.49842584	35.80346806	17.72304217	16.89476847	30.79715154	17.40761117	18.62513337	20.45145115	21.06700969	25.23370149
IL2RA	2.722003166	0.965000145	2.112901094	1.270740386	1.867436433	1.157683847	1.346480447	2.626851844	1.198718981	2.344454463	1.521753119	2.868091311	1.762088161	0.479323233	1.186257117	1.602859333	2.957340766	1.216695625	1.886708433	4.034489741
TGFB1	78.31455772	138.4194059	124.3456257	119.3273378	97.09531038	83.6424985	145.9857059	120.3041345	115.339828	96.39274592	124.758571	147.0990146	96.40834082	187.0796545	131.2135478	80.02448204	90.71203372	170.0878198	157.6978634	156.5962366
TGFB2	0.069606223	0.073042988	0.057356895	0.044806743	0.024868118	0.015647793	0.072798624	0.054815897	0.015309395	0.062338499	0.019133696	0.04830711	0.217001183	0.010366009	0.009501631	0.016454424	0.010216688	0	0.020401303	0.009825593
TGFB3	1.113984765	0.667992623	0.961657006	1.236887932	1.106796168	0.993765104	0.863900081	1.997613521	1.65675491	0.997671399	1.356106194	1.097082308	0.435626097	1.177090204	1.173073107	0.97811335	0.763041413	1.705227397	1.601426522	1.639890167
TGFBR1	15.22308212	12.59568407	11.8108423	6.339650491	9.639968693	16.8905275	13.69869465	9.204336166	10.03901635	14.03912097	6.657566938	4.572814287	15.20278239	6.517186463	8.251869117	20.22895875	11.89098142	4.351948313	3.747086643	6.014552757
TGFBR2	30.66577991	20.42945655	32.39683817	35.23180206	33.0898891	31.53372001	31.19563235	34.14522168	42.60439719	26.38361817	44.74370434	17.80812771	20.25715996	25.43109354	28.24295482	24.69087853	30.058578	23.3069171	16.98689583	25.39796598
TGFBR3	28.10328533	34.38240497	30.0278387	13.19639528	9.335051957	26.99522939	22.84648792	22.67934734	24.79968387	19.54295346	9.66635353	7.593569247	23.53685751	20.90543975	12.49822366	38.5423314	19.1850673	17.0509498	7.006558693	11.93290972
